# Supplementary material for: Transcriptional and Hormonal Regulation of Weeping Trait in Salix matsudana
Source: Genes (Basel). 2017 Nov 30;8(12):359. doi: 10.3390/genes8120359 (PMC5748677; doi:10.3390/genes8120359)
Supplement: Supplementary file 1 [file genes-08-00359-s001.zip]

Archive with 9 entries (8 files):
- supplementary files/
- supplementary files/Table S1.doc
- supplementary files/Table S2.xlsx
- supplementary files/Table S3.xlsx
- supplementary files/Table S4.xlsx
- supplementary files/Figure S1.tif
- supplementary files/Figure S2.tif
- supplementary files/Figure S3.tif
- supplementary files/Figure S4.tif
