# Supplementary material for: Transcriptional and Hormonal Regulation of Weeping Trait in Salix matsudana
Source: Genes (Basel). 2017 Nov 30;8(12):359. doi: 10.3390/genes8120359 (PMC5748677; doi:10.3390/genes8120359)
Supplement: Supplementary file 1 [file genes-08-00359-s001.zip › supplementary files/Table S2.xlsx]

## Sheet: annotation
Table S2 Statistics of 1,250 genes associated with hormones.
Genes	Gene Length	NR GI	NR ID	NR Score	NR Evalue	NR Description	NT GI	NT ID	NT Score	NT Evalue	NT Description	KO ID	KO Name	KO Description	Http Link	Swissprot ID	Swissprot Score	Swissprot Evalue	Swissprot Description	PFAM ID	PFAM description	Gene Ontology Biological Pathway	BP Description	Gene Ontology Molecular Function	MF Description	Gene Ontology Cellular Component	CC Description	KOG ID	KOG Description
c63534_g2	985	224135047	XP_002321970.1	492	5.47773e-59	hypothetical protein POPTR_0015s00920g [Populus trichocarpa]>gi|222868966|gb|EEF06097.1| hypothetical protein POPTR_0015s00920g [Populus trichocarpa]	743902732	XM_011046410.1	467	0	PREDICTED: Populus euphratica auxin-induced protein X15 (LOC105139804), mRNA	K14488	SAUR	SAUR family protein	http://www.genome.jp/dbget-bin/www_bget?ko:K14488	Q9ZUZ3	318	4.31811e-34	Auxin-responsive protein SAUR32 OS=Arabidopsis thaliana GN=SAUR32 PE=2 SV=1	--	--	--	--	--	--	--	--	--	--
c59179_g1	2213	802644803	XP_012079331.1	2345	0	PREDICTED: F-box-like/WD repeat-containing protein TBL1XR1 isoform X2 [Jatropha curcas]>gi|643722139|gb|KDP32018.1| hypothetical protein JCGZ_12479 [Jatropha curcas]	743931039	XM_011011480.1	1610	0	PREDICTED: Populus euphratica F-box-like/WD repeat-containing protein TBL1XR1 (LOC105114795), transcript variant X2, mRNA	K04508	TBL1	transducin (beta)-like 1	http://www.genome.jp/dbget-bin/www_bget?ko:K04508	Q8BHJ5	1241	7.83849e-161	F-box-like/WD repeat-containing protein TBL1XR1 OS=Mus musculus GN=Tbl1xr1 PE=1 SV=1	PF02862//PF00400//PF02161//PF03286//PF00876	DDHD domain//WD domain, G-beta repeat//Progesterone receptor//Pox virus Ag35 surface protein//Innexin	GO:0043401//GO:0006355//GO:0007165	steroid hormone mediated signaling pathway//regulation of transcription, DNA-templated//signal transduction	GO:0005515//GO:0003677//GO:0005496//GO:0003707//GO:0046872	protein binding//DNA binding//steroid binding//steroid hormone receptor activity//metal ion binding	GO:0005921//GO:0019031//GO:0005634	gap junction//viral envelope//nucleus	KOG0273	Beta-transducin family (WD-40 repeat) protein
c57735_g3	853	743794970	XP_011001484.1	1486	0	PREDICTED: probable indole-3-acetic acid-amido synthetase GH3.1 [Populus euphratica]	566187160	XM_002313851.2	779	0	Populus trichocarpa hypothetical protein (POPTR_0009s09590g) mRNA, complete cds	K14487	GH3	auxin responsive GH3 gene family	http://www.genome.jp/dbget-bin/www_bget?ko:K14487	O82333	1261	8.69945e-170	Probable indole-3-acetic acid-amido synthetase GH3.1 OS=Arabidopsis thaliana GN=GH3.1 PE=2 SV=1	--	--	--	--	--	--	--	--	--	--
c59331_g2	375	743791335	XP_011041046.1	479	9.38914e-56	PREDICTED: pentatricopeptide repeat-containing protein At1g02370, mitochondrial-like isoform X1 [Populus euphratica]	743791334	XM_011042744.1	264	2.74611e-134	PREDICTED: Populus euphratica pentatricopeptide repeat-containing protein At1g02370, mitochondrial-like (LOC105137127), transcript variant X1, mRNA	--	--	--	--	Q9FZ24	186	1.43973e-15	Pentatricopeptide repeat-containing protein At1g02370, mitochondrial OS=Arabidopsis thaliana GN=At1g02370 PE=2 SV=1	PF01235	Sodium:alanine symporter family	GO:0006814//GO:0015846//GO:0032328//GO:0015804	sodium ion transport//polyamine transport//alanine transport//neutral amino acid transport	GO:0015655	alanine:sodium symporter activity	GO:0016020	membrane	--	--
c64645_g2	2323	743835593	XP_011025054.1	1299	2.98141e-169	PREDICTED: SURP and G-patch domain-containing protein 1-like protein [Populus euphratica]>gi|743835597|ref|XP_011025055.1| PREDICTED: SURP and G-patch domain-containing protein 1-like protein [Populus euphratica]>gi|743835601|ref|XP_011025056.1| PREDICTED: SURP and G-patch domain-containing protein 1-like protein [Populus euphratica]>gi|743835605|ref|XP_011025057.1| PREDICTED: SURP and G-patch do…	566186705	XM_006379042.1	757	0	Populus trichocarpa hypothetical protein (POPTR_0009s06900g) mRNA, complete cds	K13096	SF4	splicing factor 4	http://www.genome.jp/dbget-bin/www_bget?ko:K13096	Q94C11	1028	1.18868e-129	SURP and G-patch domain-containing protein 1-like protein OS=Arabidopsis thaliana GN=At3g52120 PE=2 SV=1	PF04441//PF01585//PF00159	Poxvirus early transcription factor (VETF), large subunit//G-patch domain//Pancreatic hormone peptide	GO:0045893//GO:0007165	positive regulation of transcription, DNA-templated//signal transduction	GO:0003676//GO:0005179	nucleic acid binding//hormone activity	GO:0005576	extracellular region	KOG0154	RNA-binding protein RBM5 and related proteins, contain G-patch and RRM domains
c57735_g4	223	566187161	XP_002313887.2	171	3.38624e-13	hypothetical protein POPTR_0009s09590g [Populus trichocarpa]>gi|550331387|gb|EEE87842.2| hypothetical protein POPTR_0009s09590g [Populus trichocarpa]	566187160	XM_002313851.2	100	2.25403e-43	Populus trichocarpa hypothetical protein (POPTR_0009s09590g) mRNA, complete cds	K14487	GH3	auxin responsive GH3 gene family	http://www.genome.jp/dbget-bin/www_bget?ko:K14487	O82333	150	2.61642e-11	Probable indole-3-acetic acid-amido synthetase GH3.1 OS=Arabidopsis thaliana GN=GH3.1 PE=2 SV=1	--	--	GO:0009416//GO:0032940//GO:0009733	response to light stimulus//secretion by cell//response to auxin	GO:0010279	indole-3-acetic acid amido synthetase activity	GO:0009536//GO:0016023	plastid//cytoplasmic membrane-bounded vesicle	--	--
c46622_g1	490	566200491	XP_006376167.1	416	3.4486e-49	hypothetical protein POPTR_0013s10420g [Populus trichocarpa]>gi|148372124|gb|ABQ62993.1| RAP2-like protein [Populus trichocarpa]>gi|550325437|gb|ERP53964.1| hypothetical protein POPTR_0013s10420g [Populus trichocarpa]	566200490	XM_006376105.1	236	1.3481e-118	Populus trichocarpa hypothetical protein (POPTR_0013s10420g) mRNA, complete cds >gnl|BL_ORD_ID|6436406 Populus trichocarpa RAP2-like protein (RAP2L9) gene, complete cds	--	--	--	--	O80542	112	2.52112e-06	Ethylene-responsive transcription factor ERF019 OS=Arabidopsis thaliana GN=ERF019 PE=2 SV=1	--	--	GO:0006355	regulation of transcription, DNA-templated	GO:0003700//GO:0003677	transcription factor activity, sequence-specific DNA binding//DNA binding	GO:0005667//GO:0005634	transcription factor complex//nucleus	--	--
c66649_g1	4934	566213170	XP_006373413.1	7940	0	hypothetical protein POPTR_0017s13550g [Populus trichocarpa]>gi|550320235|gb|ERP51210.1| hypothetical protein POPTR_0017s13550g [Populus trichocarpa]	566213169	XM_006373351.1	4473	0	Populus trichocarpa hypothetical protein (POPTR_0017s13550g) mRNA, complete cds	K10691	UBR4, ZUBR1	E3 ubiquitin-protein ligase UBR4	http://www.genome.jp/dbget-bin/www_bget?ko:K10691	Q9SRU2	6773	0	Auxin transport protein BIG OS=Arabidopsis thaliana GN=BIG PE=1 SV=2	--	--	--	--	--	--	--	--	KOG1776	Zn-binding protein Push
c21086_g1	403	566204866	XP_002321257.2	214	4.1193e-19	hypothetical protein POPTR_0014s17880g [Populus trichocarpa]>gi|550324445|gb|EEE99572.2| hypothetical protein POPTR_0014s17880g [Populus trichocarpa]	743882490	XM_011038464.1	176	2.46504e-85	PREDICTED: Populus euphratica cytochrome P450 734A1-like (LOC105134161), mRNA	--	--	--	--	--	--	--	--	PF08138	Sex peptide (SP) family	GO:0055114//GO:0046008//GO:0007165//GO:0006118	oxidation-reduction process//regulation of female receptivity, post-mating//signal transduction//obsolete electron transport	GO:0005506//GO:0020037//GO:0009055//GO:0005179//GO:0004497//GO:0016705	iron ion binding//heme binding//electron carrier activity//hormone activity//monooxygenase activity//oxidoreductase activity, acting on paired donors, with incorporation or reduction of molecular oxygen	GO:0005576	extracellular region	--	--
c60838_g1	1440	224103817	XP_002313205.1	1813	0	malate dehydrogenase family protein [Populus trichocarpa]>gi|118487242|gb|ABK95449.1| unknown [Populus trichocarpa]>gi|222849613|gb|EEE87160.1| malate dehydrogenase family protein [Populus trichocarpa]	224103816	XM_002313169.1	1033	0	Populus trichocarpa malate dehydrogenase family protein (POPTR_0009s08520g) mRNA, complete cds	K00026	MDH2	malate dehydrogenase	http://www.genome.jp/dbget-bin/www_bget?ko:K00026	P19446	1661	0	Malate dehydrogenase, glyoxysomal OS=Citrullus lanatus PE=1 SV=1	PF02866//PF08923//PF00056//PF01073//PF01915//PF01118	lactate/malate dehydrogenase, alpha/beta C-terminal domain//Mitogen-activated protein kinase kinase 1 interacting//lactate/malate dehydrogenase, NAD binding domain//3-beta hydroxysteroid dehydrogenase/isomerase family//Glycosyl hydrolase family 3 C-terminal domain//Semialdehyde dehydrogenase, NAD binding domain	GO:0008207//GO:0032006//GO:0008210//GO:0006694//GO:0006108//GO:0055114//GO:0019643//GO:0080093//GO:0008209//GO:0006090//GO:0046487//GO:0005975//GO:0031998//GO:0006099//GO:0044262	C21-steroid hormone metabolic process//regulation of TOR signaling//estrogen metabolic process//steroid biosynthetic process//malate metabolic process//oxidation-reduction process//reductive tricarboxylic acid cycle//regulation of photorespiration//androgen metabolic process//pyruvate metabolic process//glyoxylate metabolic process//carbohydrate metabolic process//regulation of fatty acid beta-ox…	GO:0016616//GO:0030060//GO:0000166//GO:0051287//GO:0016491//GO:0016620//GO:0003854//GO:0004553	oxidoreductase activity, acting on the CH-OH group of donors, NAD or NADP as acceptor//L-malate dehydrogenase activity//nucleotide binding//NAD binding//oxidoreductase activity//oxidoreductase activity, acting on the aldehyde or oxo group of donors, NAD or NADP as acceptor//3-beta-hydroxy-delta5-steroid dehydrogenase activity//hydrolase activity, hydrolyzing O-glycosyl compounds	GO:0009507//GO:0005777	chloroplast//peroxisome	KOG1494	NAD-dependent malate dehydrogenase
c56246_g1	485	224128498	XP_002320347.1	369	1.48909e-40	SPX domain-containing family protein [Populus trichocarpa]>gi|222861120|gb|EEE98662.1| SPX domain-containing family protein [Populus trichocarpa]	566203953	XM_002320311.2	284	2.76625e-145	Populus trichocarpa SPX domain-containing family protein (POPTR_0014s12480g) mRNA, complete cds	K16275	BAH, NLA	E3 ubiquitin-protein ligase BAH	http://www.genome.jp/dbget-bin/www_bget?ko:K16275	Q7XI73	297	5.18515e-31	Probable E3 ubiquitin-protein ligase BAH1-like 2 OS=Oryza sativa subsp. japonica GN=Os07g0673200 PE=2 SV=1	--	--	GO:0009627//GO:0080021//GO:0010167//GO:0042742//GO:0010337//GO:0009751//GO:0009626//GO:0009697	systemic acquired resistance//response to benzoic acid//response to nitrate//defense response to bacterium//regulation of salicylic acid metabolic process//response to salicylic acid//plant-type hypersensitive response//salicylic acid biosynthetic process	GO:0046872//GO:0008270	metal ion binding//zinc ion binding	GO:0005634	nucleus	--	--
c33320_g1	413	566191066	XP_002316060.2	390	5.00287e-44	hypothetical protein POPTR_0010s15970g [Populus trichocarpa]>gi|550329910|gb|EEF02231.2| hypothetical protein POPTR_0010s15970g [Populus trichocarpa]	566191065	XM_002316024.2	251	5.14205e-127	Populus trichocarpa hypothetical protein (POPTR_0010s15970g) mRNA, complete cds	--	--	--	--	--	--	--	--	--	--	GO:0009651//GO:0009620//GO:0009753//GO:0009723//GO:0009737	response to salt stress//response to fungus//response to jasmonic acid//response to ethylene//response to abscisic acid	GO:0003677//GO:0003682	DNA binding//chromatin binding	GO:0000785	chromatin	--	--
c66447_g2	1261	224108221	XP_002314765.1	713	8.61796e-82	cytokinin response 1 family protein [Populus trichocarpa]>gi|190148365|gb|ACE63265.1| cytokinin receptor 1B [Populus trichocarpa]>gi|222863805|gb|EEF00936.1| cytokinin response 1 family protein [Populus trichocarpa]	743785201	XM_011026219.1	524	0	PREDICTED: Populus euphratica histidine kinase 4 (LOC105125658), transcript variant X2, mRNA	K14489	AHK2_3_4	arabidopsis histidine kinase 2/3/4 (cytokinin receptor)	http://www.genome.jp/dbget-bin/www_bget?ko:K14489	Q9C5U0	506	2.52999e-54	Histidine kinase 4 OS=Arabidopsis thaliana GN=AHK4 PE=1 SV=1	PF00072	Response regulator receiver domain	GO:0010086//GO:0023014//GO:0009414//GO:0035556//GO:0042742//GO:0006468//GO:0048831//GO:0007165//GO:0006470//GO:0006355//GO:0010029//GO:0016310//GO:0000160	embryonic root morphogenesis//signal transduction by protein phosphorylation//response to water deprivation//intracellular signal transduction//defense response to bacterium//protein phosphorylation//regulation of shoot system development//signal transduction//protein dephosphorylation//regulation of transcription, DNA-templated//regulation of seed germination//phosphorylation//phosphorelay signa…	GO:0000155//GO:0005524//GO:0004721//GO:0000156//GO:0019955//GO:0005034	phosphorelay sensor kinase activity//ATP binding//phosphoprotein phosphatase activity//phosphorelay response regulator activity//cytokine binding//osmosensor activity	GO:0005622//GO:0009365//GO:0016020	intracellular//protein histidine kinase complex//membrane	KOG0519	Sensory transduction histidine kinase
c64122_g2	560	566151517	XP_002298492.2	729	2.77253e-91	hypothetical protein POPTR_0001s287001g, partial [Populus trichocarpa]>gi|550348403|gb|EEE83297.2| hypothetical protein POPTR_0001s287001g, partial [Populus trichocarpa]	566186867	XM_002313939.2	400	0	Populus trichocarpa hypothetical protein (POPTR_0009s07910g) mRNA, complete cds	--	--	--	--	O65020	609	6.14751e-72	Ethylene-overproduction protein 1 OS=Arabidopsis thaliana GN=ETO1 PE=1 SV=2	--	--	--	--	--	--	--	--	--	--
c62218_g1	1872	224131118	XP_002321005.1	2206	0	UDP-XYLOSE SYNTHASE 4 family protein [Populus trichocarpa]>gi|118484863|gb|ABK94298.1| unknown [Populus trichocarpa]>gi|222861778|gb|EEE99320.1| UDP-XYLOSE SYNTHASE 4 family protein [Populus trichocarpa]	566203938	XM_002320969.2	1370	0	Populus trichocarpa UDP-XYLOSE SYNTHASE 4 family protein (POPTR_0014s12380g) mRNA, complete cds	--	--	--	--	Q9LZI2	1849	0	UDP-glucuronic acid decarboxylase 2 OS=Arabidopsis thaliana GN=UXS2 PE=1 SV=1	PF00106//PF02719//PF01370//PF01073//PF04321	short chain dehydrogenase//Polysaccharide biosynthesis protein//NAD dependent epimerase/dehydratase family//3-beta hydroxysteroid dehydrogenase/isomerase family//RmlD substrate binding domain	GO:0009117//GO:0005985//GO:0042732//GO:0008209//GO:0055114//GO:0045226//GO:0008152//GO:0008210//GO:0009225//GO:0008207//GO:0006694//GO:0009058//GO:0005982//GO:0019872//GO:0044237//GO:0030639	nucleotide metabolic process//sucrose metabolic process//D-xylose metabolic process//androgen metabolic process//oxidation-reduction process//extracellular polysaccharide biosynthetic process//metabolic process//estrogen metabolic process//nucleotide-sugar metabolic process//C21-steroid hormone metabolic process//steroid biosynthetic process//biosynthetic process//starch metabolic process//strept…	GO:0008831//GO:0016616//GO:0003854//GO:0050662//GO:0003824//GO:0048040//GO:0000166//GO:0016491	dTDP-4-dehydrorhamnose reductase activity//oxidoreductase activity, acting on the CH-OH group of donors, NAD or NADP as acceptor//3-beta-hydroxy-delta5-steroid dehydrogenase activity//coenzyme binding//catalytic activity//UDP-glucuronate decarboxylase activity//nucleotide binding//oxidoreductase activity	GO:0000139//GO:0005886//GO:0005773	Golgi membrane//plasma membrane//vacuole	KOG1429	dTDP-glucose 4-6-dehydratase/UDP-glucuronic acid decarboxylase
c36502_g1	499	224070877	XP_002303276.1	408	8.68944e-46	gibberellin 3-beta-hydroxylase family protein [Populus trichocarpa]>gi|222840708|gb|EEE78255.1| gibberellin 3-beta-hydroxylase family protein [Populus trichocarpa]	--	--	--	--	--	--	--	--	--	O24648	326	1.04415e-34	Gibberellin 3-beta-dioxygenase 1 OS=Pisum sativum GN=LE PE=1 SV=1	--	--	GO:0016102//GO:0009845//GO:0010114//GO:0009739//GO:0055114//GO:0009686	diterpenoid biosynthetic process//seed germination//response to red light//response to gibberellin//oxidation-reduction process//gibberellin biosynthetic process	GO:0016707//GO:0008134	gibberellin 3-beta-dioxygenase activity//transcription factor binding	GO:0005667	transcription factor complex	--	--
c54997_g2	514	148372128	ABQ62995.1	600	3.1671e-76	RAP2-like protein [Populus trichocarpa]	566176320	XM_006381525.1	294	8.10754e-151	Populus trichocarpa AP2 domain-containing transcription factor family protein (POPTR_0006s14100g) mRNA, complete cds	--	--	--	--	Q84QC2	378	4.55759e-44	Ethylene-responsive transcription factor ERF017 OS=Arabidopsis thaliana GN=ERF017 PE=2 SV=1	PF00847	AP2 domain	GO:0006355	regulation of transcription, DNA-templated	GO:0003700	transcription factor activity, sequence-specific DNA binding	GO:0005667	transcription factor complex	--	--
c39581_g1	250	224115014	XP_002316917.1	259	7.27677e-26	no apical meristem family protein [Populus trichocarpa]>gi|222859982|gb|EEE97529.1| no apical meristem family protein [Populus trichocarpa]	566253147	XM_006387098.1	123	4.19392e-56	Populus trichocarpa hypothetical protein (POPTR_1659s00200g) mRNA, partial cds	--	--	--	--	Q93VY3	240	3.33207e-24	NAC domain-containing protein 72 OS=Arabidopsis thaliana GN=NAC072 PE=2 SV=1	PF02365	No apical meristem (NAM) protein	GO:0009737//GO:0006355//GO:0009414	response to abscisic acid//regulation of transcription, DNA-templated//response to water deprivation	GO:0003677	DNA binding	GO:0005634	nucleus	--	--
c62998_g1	1850	224062103	XP_002300756.1	2316	0	cytochrome P450 family protein [Populus trichocarpa]>gi|222842482|gb|EEE80029.1| cytochrome P450 family protein [Populus trichocarpa]	566156034	XM_002300720.2	1259	0	Populus trichocarpa cytochrome P450 family protein (POPTR_0002s03440g) mRNA, complete cds	--	--	--	--	Q05JG2	637	1.57406e-73	Abscisic acid 8'-hydroxylase 1 OS=Oryza sativa subsp. japonica GN=CYP707A5 PE=2 SV=1	PF00067	Cytochrome P450	GO:0055114//GO:0006118	oxidation-reduction process//obsolete electron transport	GO:0020037//GO:0016705//GO:0004497//GO:0009055//GO:0005506	heme binding//oxidoreductase activity, acting on paired donors, with incorporation or reduction of molecular oxygen//monooxygenase activity//electron carrier activity//iron ion binding	--	--	KOG0157	Cytochrome P450 CYP4/CYP19/CYP26 subfamilies
c60382_g1	291	566177578	XP_002308453.2	520	9.42081e-63	IAA-amino acid hydrolase 1 family protein [Populus trichocarpa]>gi|550336856|gb|EEE91976.2| IAA-amino acid hydrolase 1 family protein [Populus trichocarpa]	566177577	XM_002308417.2	270	9.5704e-138	Populus trichocarpa IAA-amino acid hydrolase 1 family protein (POPTR_0006s22390g) mRNA, complete cds	--	--	--	--	P54968	342	9.56039e-38	IAA-amino acid hydrolase ILR1 OS=Arabidopsis thaliana GN=ILR1 PE=1 SV=2	PF01546	Peptidase family M20/M25/M40	GO:0009850//GO:0006807//GO:0008152	auxin metabolic process//nitrogen compound metabolic process//metabolic process	GO:0016787//GO:0010211//GO:0010210	hydrolase activity//IAA-Leu conjugate hydrolase activity//IAA-Phe conjugate hydrolase activity	GO:0005783	endoplasmic reticulum	--	--
c35873_g1	385	566172833	XP_002306777.2	633	1.99887e-76	hypothetical protein POPTR_0005s23190g [Populus trichocarpa]>gi|550339584|gb|EEE93773.2| hypothetical protein POPTR_0005s23190g [Populus trichocarpa]	566172832	XM_002306741.2	322	1.61887e-166	Populus trichocarpa hypothetical protein (POPTR_0005s23190g) mRNA, complete cds	--	--	--	--	E2IHE0	267	3.93088e-26	Copal-8-ol diphosphate hydratase, chloroplastic OS=Cistus creticus subsp. creticus GN=CLS PE=1 SV=1	PF03936	Terpene synthase family, metal binding domain	GO:0009686//GO:0051504//GO:0016102	gibberellin biosynthetic process//diterpene phytoalexin precursor biosynthetic process pathway//diterpenoid biosynthetic process	GO:0000287//GO:0009905//GO:0010333//GO:0016829	magnesium ion binding//ent-copalyl diphosphate synthase activity//terpene synthase activity//lyase activity	GO:0005739//GO:0009507	mitochondrion//chloroplast	--	--
c64874_g2	2109	224103605	XP_002313119.1	1662	0	hypothetical protein POPTR_0009s10400g [Populus trichocarpa]>gi|222849527|gb|EEE87074.1| hypothetical protein POPTR_0009s10400g [Populus trichocarpa]	743794548	XM_011002249.1	1287	0	PREDICTED: Populus euphratica ABSCISIC ACID-INSENSITIVE 5-like protein 7 (LOC105108090), transcript variant X1, mRNA	--	--	--	--	Q9M7Q3	836	5.68086e-102	ABSCISIC ACID-INSENSITIVE 5-like protein 6 OS=Arabidopsis thaliana GN=ABF3 PE=1 SV=1	PF07716//PF00170//PF02949//PF03131	Basic region leucine zipper//bZIP transcription factor//7tm Odorant receptor//bZIP Maf transcription factor	GO:0009414//GO:0009651//GO:0006355//GO:0009738//GO:0007187//GO:0007608//GO:0010255	response to water deprivation//response to salt stress//regulation of transcription, DNA-templated//abscisic acid-activated signaling pathway//G-protein coupled receptor signaling pathway, coupled to cyclic nucleotide second messenger//sensory perception of smell//glucose mediated signaling pathway	GO:0005549//GO:0043565//GO:0004984//GO:0003677//GO:0003700	odorant binding//sequence-specific DNA binding//olfactory receptor activity//DNA binding//transcription factor activity, sequence-specific DNA binding	GO:0005667//GO:0005634//GO:0016020	transcription factor complex//nucleus//membrane	--	--
c59672_g1	1547	743901968	XP_011044313.1	2245	0	PREDICTED: polyamine oxidase-like isoform X1 [Populus euphratica]>gi|743929337|ref|XP_011008901.1| PREDICTED: polyamine oxidase-like isoform X1 [Populus euphratica]	743929336	XM_011010599.1	1188	0	PREDICTED: Populus euphratica polyamine oxidase-like (LOC105114147), transcript variant X1, mRNA	K13366	MPAO, PAO1	polyamine oxidase	http://www.genome.jp/dbget-bin/www_bget?ko:K13366	O64411	1262	2.21079e-167	Polyamine oxidase OS=Zea mays GN=PAO PE=1 SV=1	PF00070//PF01593//PF01266//PF07992//PF05834//PF01134	Pyridine nucleotide-disulphide oxidoreductase//Flavin containing amine oxidoreductase//FAD dependent oxidoreductase//Pyridine nucleotide-disulphide oxidoreductase//Lycopene cyclase protein//Glucose inhibited division protein A	GO:0016117//GO:0055114//GO:0008033	carotenoid biosynthetic process//oxidation-reduction process//tRNA processing	GO:0016491//GO:0016705//GO:0050660	oxidoreductase activity//oxidoreductase activity, acting on paired donors, with incorporation or reduction of molecular oxygen//flavin adenine dinucleotide binding	--	--	KOG0029	Amine oxidase
c48613_g1	950	224057048	XP_002299117.1	1423	0	amino acid permease family protein [Populus trichocarpa]>gi|222846375|gb|EEE83922.1| amino acid permease family protein [Populus trichocarpa]	566147184	XM_002299081.2	807	0	Populus trichocarpa amino acid permease family protein (POPTR_0001s04450g) mRNA, complete cds	--	--	--	--	Q9LHN7	1156	7.20313e-155	Probable polyamine transporter At3g13620 OS=Arabidopsis thaliana GN=At3g13620 PE=2 SV=1	PF03561//PF13520//PF00324	Allantoicase repeat//Amino acid permease//Amino acid permease	GO:0000256//GO:0006865//GO:0006144//GO:0006807//GO:0055085//GO:0006810//GO:0003333	allantoin catabolic process//amino acid transport//purine nucleobase metabolic process//nitrogen compound metabolic process//transmembrane transport//transport//amino acid transmembrane transport	GO:0004037//GO:0015171	allantoicase activity//amino acid transmembrane transporter activity	GO:0016021//GO:0016020	integral component of membrane//membrane	KOG1287	Amino acid transporters
c66271_g2	657	566209465	XP_006373880.1	1132	1.14083e-143	hypothetical protein POPTR_0016s09210g [Populus trichocarpa]>gi|550321158|gb|ERP51677.1| hypothetical protein POPTR_0016s09210g [Populus trichocarpa]	566209464	XM_006373818.1	534	0	Populus trichocarpa hypothetical protein (POPTR_0016s09210g) mRNA, complete cds	K14513	EIN2	ethylene-insensitive protein 2	http://www.genome.jp/dbget-bin/www_bget?ko:K14513	Q9S814	844	5.47543e-103	Ethylene-insensitive protein 2 OS=Arabidopsis thaliana GN=EIN2 PE=1 SV=1	--	--	--	--	--	--	--	--	--	--
c60893_g1	2234	566209151	XP_002323389.2	1942	0	hypothetical protein POPTR_0016s07140g [Populus trichocarpa]>gi|550321025|gb|EEF05150.2| hypothetical protein POPTR_0016s07140g [Populus trichocarpa]	566209150	XM_002323353.2	1151	0	Populus trichocarpa hypothetical protein (POPTR_0016s07140g) mRNA, complete cds	--	--	--	--	Q9SCQ2	1312	1.27303e-163	E3 ubiquitin-protein ligase UPL7 OS=Arabidopsis thaliana GN=UPL7 PE=2 SV=1	PF00758//PF00632	Erythropoietin/thrombopoietin//HECT-domain (ubiquitin-transferase)	GO:0016567//GO:0007165	protein ubiquitination//signal transduction	GO:0005179//GO:0004842	hormone activity//ubiquitin-protein transferase activity	GO:0005576	extracellular region	KOG0942	E3 ubiquitin protein ligase
c62314_g1	2610	743909553	XP_011048259.1	2672	0	PREDICTED: scarecrow-like protein 21 [Populus euphratica]>gi|743943023|ref|XP_011016013.1| PREDICTED: scarecrow-like protein 21 [Populus euphratica]	743860604	XM_011032601.1	1517	0	PREDICTED: Populus euphratica scarecrow-like protein 21 (LOC105130201), transcript variant X1, mRNA	--	--	--	--	Q69VG1	1636	0	Chitin-inducible gibberellin-responsive protein 1 OS=Oryza sativa subsp. japonica GN=CIGR1 PE=2 SV=1	--	--	--	--	--	--	--	--	--	--
c33481_g1	269	--	--	--	--	--	566173268	XM_002306881.2	118	2.74509e-53	Populus trichocarpa auxin-responsive family protein (POPTR_0005s25820g) mRNA, complete cds	--	--	--	--	--	--	--	--	--	--	--	--	--	--	--	--	--	--
c53107_g1	740	743873995	XP_011034549.1	832	8.81382e-111	PREDICTED: phosphatidyl-N-methylethanolamine N-methyltransferase [Populus euphratica]	743873994	XM_011036247.1	561	0	PREDICTED: Populus euphratica phosphatidyl-N-methylethanolamine N-methyltransferase (LOC105132641), mRNA	K00550	OPI3	methylene-fatty-acyl-phospholipid synthase	http://www.genome.jp/dbget-bin/www_bget?ko:K00550	Q9SAH5	711	2.63356e-93	Phosphatidyl-N-methylethanolamine N-methyltransferase OS=Arabidopsis thaliana GN=PLMT PE=2 SV=1	--	--	--	--	--	--	--	--	--	--
c46834_g1	442	224139782	XP_002323274.1	746	2.07712e-94	hypothetical protein POPTR_0016s04340g [Populus trichocarpa]>gi|222867904|gb|EEF05035.1| hypothetical protein POPTR_0016s04340g [Populus trichocarpa]	224139781	XM_002323238.1	385	0	Populus trichocarpa hypothetical protein (POPTR_0016s04340g) mRNA, complete cds	K00279	CKX	cytokinin dehydrogenase	http://www.genome.jp/dbget-bin/www_bget?ko:K00279	O22213	591	6.43934e-72	Cytokinin dehydrogenase 1 OS=Arabidopsis thaliana GN=CKX1 PE=1 SV=1	PF09265	Cytokinin dehydrogenase 1, FAD and cytokinin binding	GO:0009690//GO:0048507//GO:0055114//GO:0022900//GO:0032940//GO:0006040	cytokinin metabolic process//meristem development//oxidation-reduction process//electron transport chain//secretion by cell//amino sugar metabolic process	GO:0019139//GO:0050660//GO:0008762	cytokinin dehydrogenase activity//flavin adenine dinucleotide binding//UDP-N-acetylmuramate dehydrogenase activity	GO:0016023//GO:0005773	cytoplasmic membrane-bounded vesicle//vacuole	--	--
c65458_g2	1841	566177459	XP_002309261.2	2474	0	hypothetical protein POPTR_0006s21580g [Populus trichocarpa]>gi|550336806|gb|EEE92784.2| hypothetical protein POPTR_0006s21580g [Populus trichocarpa]	566177458	XM_002309225.2	1507	0	Populus trichocarpa hypothetical protein (POPTR_0006s21580g) mRNA, complete cds	--	--	--	--	--	--	--	--	PF01279	Parathyroid hormone family	GO:0007165	signal transduction	GO:0005179	hormone activity	GO:0005576	extracellular region	--	--
c54400_g1	556	224122162	XP_002318767.1	869	8.1622e-109	auxin response factor 2 family protein [Populus trichocarpa]>gi|222859440|gb|EEE96987.1| auxin response factor 2 family protein [Populus trichocarpa]	566197840	XM_002318731.2	415	0	Populus trichocarpa auxin response factor 2 family protein (POPTR_0012s10790g) mRNA, complete cds	--	--	--	--	Q94JM3	416	1.55398e-45	Auxin response factor 2 OS=Arabidopsis thaliana GN=ARF2 PE=1 SV=2	PF02309	AUX/IAA family	GO:0048481//GO:0010150//GO:0009734//GO:0006355//GO:0008285//GO:0010047//GO:0010227//GO:0009911	ovule development//leaf senescence//auxin-activated signaling pathway//regulation of transcription, DNA-templated//negative regulation of cell proliferation//fruit dehiscence//floral organ abscission//positive regulation of flower development	GO:0046983//GO:0003677	protein dimerization activity//DNA binding	GO:0005634	nucleus	--	--
c46262_g1	257	743846521	XP_011027759.1	435	2.81279e-49	PREDICTED: auxin response factor 3-like [Populus euphratica]	566164997	XM_002305069.2	231	3.97685e-116	Populus trichocarpa auxin response factor 3 family protein (POPTR_0004s04970g) mRNA, complete cds	K14486	K14486, ARF	auxin response factor	http://www.genome.jp/dbget-bin/www_bget?ko:K14486	Q8S985	335	3.6633e-36	Auxin response factor 15 OS=Oryza sativa subsp. japonica GN=ARF15 PE=2 SV=1	PF06507	Auxin response factor	GO:0006355//GO:0009725	regulation of transcription, DNA-templated//response to hormone	GO:0003677	DNA binding	GO:0005634	nucleus	--	--
c64459_g1	1813	743908149	XP_011047523.1	2137	0	PREDICTED: auxin response factor 6-like isoform X1 [Populus euphratica]	743908150	XM_011049222.1	1332	0	PREDICTED: Populus euphratica auxin response factor 6-like (LOC105141849), transcript variant X2, mRNA	--	--	--	--	Q9ZTX8	977	1.59488e-118	Auxin response factor 6 OS=Arabidopsis thaliana GN=ARF6 PE=1 SV=2	PF00564//PF03153//PF02309	PB1 domain//Transcription factor IIA, alpha/beta subunit//AUX/IAA family	GO:0006367//GO:0006355	transcription initiation from RNA polymerase II promoter//regulation of transcription, DNA-templated	GO:0005515	protein binding	GO:0005634//GO:0005672	nucleus//transcription factor TFIIA complex	--	--
c47441_g1	429	566215821	XP_006372205.1	473	1.04191e-52	auxin response factor 2 family protein [Populus trichocarpa]>gi|550318736|gb|ERP50002.1| auxin response factor 2 family protein [Populus trichocarpa]	566175081	XM_006381104.1	351	0	Populus trichocarpa hypothetical protein (POPTR_0006s07740g) mRNA, complete cds	--	--	--	--	--	--	--	--	PF02465	Flagellar hook-associated protein 2 N-terminus	--	--	--	--	GO:0009424	bacterial-type flagellum hook	--	--
c64922_g2	1761	224080476	XP_002306141.1	2697	0	arginine decarboxylase family protein [Populus trichocarpa]>gi|222849105|gb|EEE86652.1| arginine decarboxylase family protein [Populus trichocarpa]	566166969	XM_002306105.2	1480	0	Populus trichocarpa arginine decarboxylase family protein (POPTR_0004s17020g) mRNA, complete cds	--	--	--	--	Q43075	2086	0	Arginine decarboxylase OS=Pisum sativum PE=2 SV=1	PF02784//PF00278	Pyridoxal-dependent decarboxylase, pyridoxal binding domain//Pyridoxal-dependent decarboxylase, C-terminal sheet domain	GO:0009737//GO:0006979//GO:0006525//GO:0080167//GO:0048316//GO:0009753//GO:0009611//GO:0006527//GO:0008295//GO:0009446//GO:0009651//GO:0006560//GO:0009409	response to abscisic acid//response to oxidative stress//arginine metabolic process//response to karrikin//seed development//response to jasmonic acid//response to wounding//arginine catabolic process//spermidine biosynthetic process//putrescine biosynthetic process//response to salt stress//proline metabolic process//response to cold	GO:0003824//GO:0008792	catalytic activity//arginine decarboxylase activity	--	--	--	--
c44366_g1	337	566164049	XP_006386099.1	465	2.44937e-53	hypothetical protein POPTR_0003s22090g [Populus trichocarpa]>gi|550343757|gb|ERP63896.1| hypothetical protein POPTR_0003s22090g [Populus trichocarpa]	566164048	XM_006386037.1	301	6.5975e-155	Populus trichocarpa hypothetical protein (POPTR_0003s22090g) mRNA, complete cds	K14514	EIN3	ethylene-insensitive protein 3	http://www.genome.jp/dbget-bin/www_bget?ko:K14514	O23116	329	1.98165e-35	ETHYLENE INSENSITIVE 3-like 3 protein OS=Arabidopsis thaliana GN=EIL3 PE=1 SV=1	PF04873	Ethylene insensitive 3	--	--	--	--	GO:0005634	nucleus	--	--
c64683_g1	1626	743820153	XP_011021067.1	2248	0	PREDICTED: cytochrome P450 85A [Populus euphratica]	743820152	XM_011022765.1	1257	0	PREDICTED: Populus euphratica cytochrome P450 85A (LOC105123253), mRNA	K12640	CYP85A2, BR6OX2	brassinosteroid-6-oxidase 2	http://www.genome.jp/dbget-bin/www_bget?ko:K12640	Q69F95	1924	0	Cytochrome P450 85A OS=Phaseolus vulgaris GN=BA13 PE=3 SV=2	PF00067//PF00619	Cytochrome P450//Caspase recruitment domain	GO:0055114//GO:0042981	oxidation-reduction process//regulation of apoptotic process	GO:0020037//GO:0016705//GO:0005506//GO:0005515	heme binding//oxidoreductase activity, acting on paired donors, with incorporation or reduction of molecular oxygen//iron ion binding//protein binding	GO:0005622	intracellular	KOG0157	Cytochrome P450 CYP4/CYP19/CYP26 subfamilies
c43637_g1	339	743818220	XP_011020603.1	351	2.48004e-40	PREDICTED: phosphatidyl-N-methylethanolamine N-methyltransferase-like [Populus euphratica]	743818219	XM_011022301.1	214	1.53201e-106	PREDICTED: Populus euphratica phosphatidyl-N-methylethanolamine N-methyltransferase-like (LOC105122921), mRNA	K00550	OPI3	methylene-fatty-acyl-phospholipid synthase	http://www.genome.jp/dbget-bin/www_bget?ko:K00550	Q9SAH5	318	3.51372e-36	Phosphatidyl-N-methylethanolamine N-methyltransferase OS=Arabidopsis thaliana GN=PLMT PE=2 SV=1	--	--	--	--	--	--	--	--	--	--
c2870_g1	274	--	--	--	--	--	743858705	XM_011032229.1	180	9.59515e-88	PREDICTED: Populus euphratica ethylene receptor 2 (LOC105129953), mRNA	--	--	--	--	--	--	--	--	--	--	--	--	--	--	--	--	--	--
c56188_g2	757	224058755	XP_002299625.1	691	1.36931e-88	auxin-induced protein IAA4 [Populus trichocarpa]>gi|118485628|gb|ABK94664.1| unknown [Populus trichocarpa]>gi|222846883|gb|EEE84430.1| auxin-induced protein IAA4 [Populus trichocarpa]	224058754	XM_002299589.1	364	0	Populus trichocarpa auxin-induced protein IAA4 (POPTR_0001s17770g) mRNA, complete cds	--	--	--	--	Q5VRD1	449	2.47193e-53	Auxin-responsive protein IAA1 OS=Oryza sativa subsp. japonica GN=IAA1 PE=2 SV=1	PF01498//PF02309	Transposase//AUX/IAA family	GO:0006355//GO:0006417//GO:0009734//GO:0015074//GO:0006313	regulation of transcription, DNA-templated//regulation of translation//auxin-activated signaling pathway//DNA integration//transposition, DNA-mediated	GO:0003677//GO:0004803//GO:0046983	DNA binding//transposase activity//protein dimerization activity	GO:0009536//GO:0005634	plastid//nucleus	--	--
c60847_g1	1916	566186162	XP_002313425.2	2286	0	hypothetical protein POPTR_0009s03900g [Populus trichocarpa]>gi|550330975|gb|EEE87380.2| hypothetical protein POPTR_0009s03900g [Populus trichocarpa]	566186161	XM_002313389.2	1427	0	Populus trichocarpa hypothetical protein (POPTR_0009s03900g) mRNA, complete cds	--	--	--	--	O81077	1701	0	Abscisic acid 8'-hydroxylase 2 OS=Arabidopsis thaliana GN=CYP707A2 PE=2 SV=1	PF00067//PF01679	Cytochrome P450//Proteolipid membrane potential modulator	GO:0055114//GO:0010114//GO:0009687//GO:0048838//GO:0006118	oxidation-reduction process//response to red light//abscisic acid metabolic process//release of seed from dormancy//obsolete electron transport	GO:0020037//GO:0005506//GO:0016705//GO:0009055//GO:0010295	heme binding//iron ion binding//oxidoreductase activity, acting on paired donors, with incorporation or reduction of molecular oxygen//electron carrier activity//(+)-abscisic acid 8'-hydroxylase activity	GO:0016021	integral component of membrane	KOG0157	Cytochrome P450 CYP4/CYP19/CYP26 subfamilies
c70279_g1	235	743923973	XP_011006097.1	210	1.09551e-18	PREDICTED: auxin efflux carrier component 3-like [Populus euphratica]	743923972	XM_011007795.1	155	6.38397e-74	PREDICTED: Populus euphratica auxin efflux carrier component 3-like (LOC105112191), mRNA	--	--	--	--	--	--	--	--	PF03547	Membrane transport protein	GO:0055085	transmembrane transport	--	--	GO:0016021	integral component of membrane	--	--
c65415_g1	530	743858706	XP_011030531.1	393	9.01305e-42	PREDICTED: ethylene receptor 2 [Populus euphratica]	566189789	XM_002315681.2	315	1.77539e-162	Populus trichocarpa ethylene receptor family protein (POPTR_0010s08510g) mRNA, complete cds	K14509	ETR, ERS	ethylene receptor	http://www.genome.jp/dbget-bin/www_bget?ko:K14509	Q0WPQ2	275	1.45199e-26	Ethylene receptor 2 OS=Arabidopsis thaliana GN=ETR2 PE=1 SV=2	PF00072	Response regulator receiver domain	GO:0006355//GO:0000160	regulation of transcription, DNA-templated//phosphorelay signal transduction system	GO:0000156	phosphorelay response regulator activity	--	--	KOG0519	Sensory transduction histidine kinase
c57581_g1	1397	566187408	XP_002313083.2	1679	0	oxidoreductase family protein [Populus trichocarpa]>gi|550331490|gb|EEE87038.2| oxidoreductase family protein [Populus trichocarpa]	743794257	XM_011001458.1	917	0	PREDICTED: Populus euphratica gibberellin 20 oxidase 1-like (LOC105107509), mRNA	--	--	--	--	Q39110	493	3.46536e-55	Gibberellin 20 oxidase 1 OS=Arabidopsis thaliana GN=GA20OX1 PE=2 SV=2	PF03171	2OG-Fe(II) oxygenase superfamily	GO:0055114	oxidation-reduction process	GO:0016702//GO:0016706//GO:0016491//GO:0005506	oxidoreductase activity, acting on single donors with incorporation of molecular oxygen, incorporation of two atoms of oxygen//oxidoreductase activity, acting on paired donors, with incorporation or reduction of molecular oxygen, 2-oxoglutarate as one donor, and incorporation of one atom each of oxygen into both donors//oxidoreductase activity//iron ion binding	--	--	KOG0143	Iron/ascorbate family oxidoreductases
c54960_g1	704	566159926	XP_006386897.1	632	3.96853e-81	hypothetical protein POPTR_0002s25400g [Populus trichocarpa]>gi|550345798|gb|ERP64694.1| hypothetical protein POPTR_0002s25400g [Populus trichocarpa]	566159925	XM_006386835.1	549	0	Populus trichocarpa hypothetical protein (POPTR_0002s25400g) mRNA, complete cds	--	--	--	--	Q6UIM1	145	2.59375e-10	Zinc finger HIT domain-containing protein 3 (Fragment) OS=Macaca mulatta GN=ZNHIT3 PE=2 SV=1	PF00643	B-box zinc finger	--	--	GO:0008270	zinc ion binding	GO:0005622	intracellular	KOG2857	Predicted MYND Zn-finger protein/hormone receptor interactor
c63010_g1	1838	743812596	XP_011019315.1	2805	0	PREDICTED: 3beta-hydroxysteroid-dehydrogenase/decarboxylase isoform 2 [Populus euphratica]>gi|743812600|ref|XP_011019316.1| PREDICTED: 3beta-hydroxysteroid-dehydrogenase/decarboxylase isoform 2 [Populus euphratica]>gi|743812604|ref|XP_011019317.1| PREDICTED: 3beta-hydroxysteroid-dehydrogenase/decarboxylase isoform 2 [Populus euphratica]	566177768	XM_002308473.2	1551	0	Populus trichocarpa hypothetical protein (POPTR_0006s23500g) mRNA, complete cds	--	--	--	--	Q67ZE1	2093	0	3beta-hydroxysteroid-dehydrogenase/decarboxylase isoform 2 OS=Arabidopsis thaliana GN=3BETAHSD/D2 PE=2 SV=2	PF02719//PF04321//PF01370//PF01073	Polysaccharide biosynthesis protein//RmlD substrate binding domain//NAD dependent epimerase/dehydratase family//3-beta hydroxysteroid dehydrogenase/isomerase family	GO:0009058//GO:0030639//GO:0044237//GO:0019872//GO:0009117//GO:0008210//GO:0009225//GO:0008207//GO:0006694//GO:0055114//GO:0008209//GO:0045226	biosynthetic process//polyketide biosynthetic process//cellular metabolic process//streptomycin biosynthetic process//nucleotide metabolic process//estrogen metabolic process//nucleotide-sugar metabolic process//C21-steroid hormone metabolic process//steroid biosynthetic process//oxidation-reduction process//androgen metabolic process//extracellular polysaccharide biosynthetic process	GO:0003854//GO:0003824//GO:0050662//GO:0016616//GO:0008831	3-beta-hydroxy-delta5-steroid dehydrogenase activity//catalytic activity//coenzyme binding//oxidoreductase activity, acting on the CH-OH group of donors, NAD or NADP as acceptor//dTDP-4-dehydrorhamnose reductase activity	--	--	KOG1430	C-3 sterol dehydrogenase/3-beta-hydroxysteroid dehydrogenase and related dehydrogenases
c60372_g4	657	743833617	XP_011024578.1	876	1.70846e-114	PREDICTED: cytochrome b561 and DOMON domain-containing protein At3g25290 [Populus euphratica]	566159869	XM_002301778.2	464	0	Populus trichocarpa auxin-responsive family protein (POPTR_0002s25080g) mRNA, complete cds	--	--	--	--	Q9LSE7	460	2.91806e-53	Cytochrome b561 and DOMON domain-containing protein At3g25290 OS=Arabidopsis thaliana GN=At3g25290 PE=2 SV=1	PF07417//PF04183	Transcriptional regulator Crl//IucA / IucC family	GO:0019290//GO:0006826//GO:0045893	siderophore biosynthetic process//iron ion transport//positive regulation of transcription, DNA-templated	GO:0015343	siderophore transmembrane transporter activity	GO:0005737	cytoplasm	--	--
c49126_g1	236	743869129	XP_011033192.1	409	2.75412e-46	PREDICTED: cytokinin dehydrogenase 1-like [Populus euphratica]	566174477	XM_002308894.2	215	2.84059e-107	Populus trichocarpa hypothetical protein (POPTR_0006s04650g) mRNA, complete cds	K00279	CKX	cytokinin dehydrogenase	http://www.genome.jp/dbget-bin/www_bget?ko:K00279	O22213	373	5.1477e-42	Cytokinin dehydrogenase 1 OS=Arabidopsis thaliana GN=CKX1 PE=1 SV=1	PF01565	FAD binding domain	GO:0055114//GO:0006040	oxidation-reduction process//amino sugar metabolic process	GO:0050660//GO:0008762//GO:0016491	flavin adenine dinucleotide binding//UDP-N-acetylmuramate dehydrogenase activity//oxidoreductase activity	--	--	--	--
c44674_g1	408	566172567	XP_002306712.2	395	1.52877e-43	AP2 domain-containing transcription factor family protein [Populus trichocarpa]>gi|550339472|gb|EEE93708.2| AP2 domain-containing transcription factor family protein [Populus trichocarpa]	743899186	XM_011044582.1	219	3.1195e-109	PREDICTED: Populus euphratica ethylene-responsive transcription factor ABR1-like (LOC105138494), transcript variant X2, mRNA	--	--	--	--	--	--	--	--	--	--	GO:0006351	transcription, DNA-templated	--	--	--	--	--	--
c62127_g1	1347	566166285	XP_002306049.2	1307	1.35781e-176	hypothetical protein POPTR_0004s12530g [Populus trichocarpa]>gi|550340903|gb|EEE86560.2| hypothetical protein POPTR_0004s12530g [Populus trichocarpa]	743937621	XM_011014917.1	909	0	PREDICTED: Populus euphratica myb-related protein 306-like (LOC105117305), mRNA	--	--	--	--	P81392	791	3.35934e-100	Myb-related protein 306 OS=Antirrhinum majus GN=MYB306 PE=2 SV=1	PF00249	Myb-like DNA-binding domain	GO:0009751//GO:0042761//GO:0009651//GO:0010200//GO:0009733//GO:0009414//GO:0009753//GO:0010468//GO:0009626//GO:0009737//GO:0009617//GO:0009739//GO:0080167//GO:0046686//GO:0009723	response to salicylic acid//very long-chain fatty acid biosynthetic process//response to salt stress//response to chitin//response to auxin//response to water deprivation//response to jasmonic acid//regulation of gene expression//plant-type hypersensitive response//response to abscisic acid//response to bacterium//response to gibberellin//response to karrikin//response to cadmium ion//response to…	GO:0003677//GO:0003682	DNA binding//chromatin binding	GO:0000785	chromatin	KOG0048	Transcription factor, Myb superfamily
c75529_g1	344	743791786	XP_011042382.1	536	2.13673e-67	PREDICTED: ethylene-responsive transcription factor 13-like [Populus euphratica]	566202510	XM_006375064.1	269	4.14923e-137	Populus trichocarpa hypothetical protein (POPTR_0014s04600g) mRNA, complete cds	--	--	--	--	Q8L9K1	247	3.86655e-25	Ethylene-responsive transcription factor 13 OS=Arabidopsis thaliana GN=ERF13 PE=2 SV=2	PF00847	AP2 domain	GO:0006355	regulation of transcription, DNA-templated	GO:0003700	transcription factor activity, sequence-specific DNA binding	GO:0005667	transcription factor complex	--	--
c57982_g2	338	506954066	AGM20669.1	299	8.55626e-31	CKX5 [Populus tomentosa]	506954065	KC477271.1	214	1.527e-106	Populus tomentosa CKX5 gene, complete cds	K00279	CKX	cytokinin dehydrogenase	http://www.genome.jp/dbget-bin/www_bget?ko:K00279	Q9FUJ1	247	4.82138e-24	Cytokinin dehydrogenase 7 OS=Arabidopsis thaliana GN=CKX7 PE=1 SV=1	PF09265	Cytokinin dehydrogenase 1, FAD and cytokinin binding	GO:0055114//GO:0009690	oxidation-reduction process//cytokinin metabolic process	GO:0019139//GO:0050660	cytokinin dehydrogenase activity//flavin adenine dinucleotide binding	--	--	--	--
c61224_g2	1611	399934746	AFP58811.1	1220	1.00429e-162	ERF [Populus deltoides]	224099364	XM_002311420.1	801	0	Populus trichocarpa AP2 domain-containing transcription factor family protein (POPTR_0008s11900g) mRNA, complete cds	--	--	--	--	Q9LUA2	326	4.10492e-32	Ethylene-responsive transcription factor ERF119 OS=Arabidopsis thaliana GN=ERF119 PE=2 SV=1	PF00847	AP2 domain	GO:0006355	regulation of transcription, DNA-templated	GO:0003700	transcription factor activity, sequence-specific DNA binding	GO:0005667	transcription factor complex	--	--
c58209_g2	2349	224059184	XP_002299756.1	1773	0	phospholipase D family protein [Populus trichocarpa]>gi|222847014|gb|EEE84561.1| phospholipase D family protein [Populus trichocarpa]	566149882	XM_002299720.2	920	0	Populus trichocarpa phospholipase D family protein (POPTR_0001s19360g) mRNA, complete cds	K01115	PLD1_2	phospholipase D1/2	http://www.genome.jp/dbget-bin/www_bget?ko:K01115	Q41142	1674	0	Phospholipase D alpha 1 OS=Ricinus communis GN=PLD1 PE=1 SV=1	PF03785//PF00614	Peptidase family C25, C terminal ig-like domain//Phospholipase D Active site motif	GO:0006508//GO:0009395//GO:0010119//GO:0046470//GO:0016042//GO:0008152//GO:0009789//GO:0009845//GO:0046686	proteolysis//phospholipid catabolic process//regulation of stomatal movement//phosphatidylcholine metabolic process//lipid catabolic process//metabolic process//positive regulation of abscisic acid-activated signaling pathway//seed germination//response to cadmium ion	GO:0004630//GO:0005509//GO:0070290//GO:0003824//GO:0005546//GO:0008233	phospholipase D activity//calcium ion binding//N-acylphosphatidylethanolamine-specific phospholipase D activity//catalytic activity//phosphatidylinositol-4,5-bisphosphate binding//peptidase activity	GO:0005886//GO:0030136//GO:0005634//GO:0005739//GO:0009941	plasma membrane//clathrin-coated vesicle//nucleus//mitochondrion//chloroplast envelope	KOG1329	Phospholipase D1
c65489_g3	216	--	--	--	--	--	21435937	AF515434.1	52	1.04664e-16	Populus tremula x Populus tremuloides PIN1-like auxin transport protein (pin3) mRNA, complete cds	--	--	--	--	--	--	--	--	--	--	--	--	--	--	--	--	--	--
c47154_g1	433	224100639	XP_002311957.1	421	2.5678e-47	hypothetical protein POPTR_0008s02450g [Populus trichocarpa]>gi|222851777|gb|EEE89324.1| hypothetical protein POPTR_0008s02450g [Populus trichocarpa]	566181945	XM_002311921.2	308	1.11503e-158	Populus trichocarpa hypothetical protein (POPTR_0008s02450g) mRNA, complete cds	--	--	--	--	O48963	162	5.4982e-12	Phototropin-1 OS=Arabidopsis thaliana GN=PHOT1 PE=1 SV=1	PF00069//PF05039	Protein kinase domain//Agouti protein	GO:0016310//GO:0009755//GO:0006468//GO:0009069	phosphorylation//hormone-mediated signaling pathway//protein phosphorylation//serine family amino acid metabolic process	GO:0004672//GO:0005524//GO:0004674	protein kinase activity//ATP binding//protein serine/threonine kinase activity	GO:0005576	extracellular region	--	--
c57165_g1	1188	743789950	XP_011037631.1	850	9.03214e-132	PREDICTED: ethylene-responsive transcription factor CRF5-like [Populus euphratica]	743789949	XM_011039329.1	637	0	PREDICTED: Populus euphratica ethylene-responsive transcription factor CRF5-like (LOC105134788), mRNA	--	--	--	--	O82339	284	5.33234e-30	Ethylene-responsive transcription factor CRF5 OS=Arabidopsis thaliana GN=CRF5 PE=1 SV=1	PF12409	P5-type ATPase cation transporter	GO:0006812	cation transport	GO:0016887	ATPase activity	GO:0016021	integral component of membrane	--	--
c66467_g4	659	566179724	XP_002310562.2	883	4.64671e-109	ethylene-responsive calmodulin-binding family protein [Populus trichocarpa]>gi|550334180|gb|EEE91012.2| ethylene-responsive calmodulin-binding family protein [Populus trichocarpa]	566179723	XM_002310526.2	569	0	Populus trichocarpa ethylene-responsive calmodulin-binding family protein (POPTR_0007s05410g) mRNA, complete cds	--	--	--	--	Q8GSA7	480	2.15902e-53	Calmodulin-binding transcription activator 3 OS=Arabidopsis thaliana GN=CMTA3 PE=1 SV=1	PF01833	IPT/TIG domain	--	--	GO:0005515	protein binding	--	--	KOG0520	Uncharacterized conserved protein, contains IPT/TIG domain
c60834_g1	230	566200337	XP_002319882.2	322	2.15993e-34	hypothetical protein POPTR_0013s09500g [Populus trichocarpa]>gi|550325362|gb|EEE95805.2| hypothetical protein POPTR_0013s09500g [Populus trichocarpa]	566200336	XM_002319846.2	167	1.32891e-80	Populus trichocarpa hypothetical protein (POPTR_0013s09500g) mRNA, complete cds	--	--	--	--	--	--	--	--	PF06753	Bradykinin	GO:0007165//GO:0006950	signal transduction//response to stress	GO:0005179	hormone activity	GO:0005576	extracellular region	--	--
c65047_g3	261	743843004	XP_011026848.1	198	1.09845e-16	PREDICTED: LOW QUALITY PROTEIN: auxin response factor 9-like [Populus euphratica]	743843003	XM_011028546.1	82	2.72816e-33	PREDICTED: Populus euphratica auxin response factor 9-like (LOC105127301), mRNA	--	--	--	--	Q9ZPY6	126	5.10451e-08	Auxin response factor 11 OS=Arabidopsis thaliana GN=ARF11 PE=2 SV=3	--	--	--	--	--	--	--	--	--	--
c26476_g1	253	--	--	--	--	--	335319684	GU279597.1	169	1.1411e-81	Populus balsamifera isolate HAY07 haplotype B gibberellin signal transduction protein (SPINDLY) gene, partial sequence >gnl|BL_ORD_ID|10823116 Populus balsamifera isolate POR11 haplotype B gibberellin signal transduction protein (SPINDLY) gene, partial sequence >gnl|BL_ORD_ID|10823116 Populus balsamifera isolate GIL14 haplotype B gibberellin signal transduction protein (SPINDLY) gene, partial seq…	--	--	--	--	--	--	--	--	--	--	--	--	--	--	--	--	--	--
c57496_g3	372	224111148	XP_002315763.1	238	4.61519e-23	GCN5-related N-acetyltransferase family protein [Populus trichocarpa]>gi|222864803|gb|EEF01934.1| GCN5-related N-acetyltransferase family protein [Populus trichocarpa]	743938860	XM_011015568.1	167	2.27455e-80	PREDICTED: Populus euphratica uncharacterized protein YIR042C-like (LOC105117805), mRNA	--	--	--	--	--	--	--	--	PF13302	Acetyltransferase (GNAT) domain	GO:0009737//GO:0042967	response to abscisic acid//acyl-carrier-protein biosynthetic process	GO:0008080	N-acetyltransferase activity	--	--	--	--
c65555_g1	2375	566157025	XP_002301020.2	2104	0	hypothetical protein POPTR_0002s09050g [Populus trichocarpa]>gi|550344600|gb|EEE80293.2| hypothetical protein POPTR_0002s09050g [Populus trichocarpa]	743846049	XM_011029337.1	1127	0	PREDICTED: Populus euphratica auxin response factor 17 (LOC105127872), mRNA	--	--	--	--	Q653H7	1383	8.24819e-179	Auxin response factor 18 OS=Oryza sativa subsp. japonica GN=ARF18 PE=2 SV=1	PF06507//PF02362//PF02309	Auxin response factor//B3 DNA binding domain//AUX/IAA family	GO:0009725//GO:0006355	response to hormone//regulation of transcription, DNA-templated	GO:0003677	DNA binding	GO:0005634	nucleus	--	--
c65700_g1	239	566210057	XP_002323609.2	168	1.02979e-12	hypothetical protein POPTR_0016s13180g [Populus trichocarpa]>gi|550321413|gb|EEF05370.2| hypothetical protein POPTR_0016s13180g [Populus trichocarpa]	743906802	XM_011048522.1	180	8.20167e-88	PREDICTED: Populus euphratica ethylene-overproduction protein 1-like (LOC105141340), mRNA	--	--	--	--	--	--	--	--	--	--	--	--	--	--	--	--	--	--
c60006_g1	1838	743843225	XP_011026904.1	1203	4.90312e-159	PREDICTED: ethylene-responsive transcription factor ERF061-like [Populus euphratica]	743843224	XM_011028602.1	940	0	PREDICTED: Populus euphratica ethylene-responsive transcription factor ERF061-like (LOC105127342), mRNA	--	--	--	--	Q9C7W2	497	4.41178e-55	Ethylene-responsive transcription factor ERF061 OS=Arabidopsis thaliana GN=ERF061 PE=2 SV=1	PF00847	AP2 domain	GO:0006355	regulation of transcription, DNA-templated	GO:0003700	transcription factor activity, sequence-specific DNA binding	GO:0005667	transcription factor complex	--	--
c75570_g1	268	224143061	XP_002324838.1	185	3.23915e-15	hypothetical protein POPTR_0018s01210g [Populus trichocarpa]>gi|222866272|gb|EEF03403.1| hypothetical protein POPTR_0018s01210g [Populus trichocarpa]	743841630	XM_011028208.1	125	3.51103e-57	PREDICTED: Populus euphratica probable indole-3-pyruvate monooxygenase YUCCA4 (LOC105127090), mRNA	--	--	--	--	--	--	--	--	PF07542	ATP12 chaperone protein	GO:0055114//GO:0009911//GO:0048825//GO:0009851//GO:0022603//GO:0010229//GO:0043461//GO:2000024	oxidation-reduction process//positive regulation of flower development//cotyledon development//auxin biosynthetic process//regulation of anatomical structure morphogenesis//inflorescence development//proton-transporting ATP synthase complex assembly//regulation of leaf development	GO:0050661//GO:0004499//GO:0050660	NADP binding//N,N-dimethylaniline monooxygenase activity//flavin adenine dinucleotide binding	--	--	--	--
c5368_g1	527	224059779	XP_002299989.1	458	2.62739e-56	SUPERSENSITIVE TO ABA AND DROUGHT family protein [Populus trichocarpa]>gi|224103927|ref|XP_002313247.1| SUPERSENSITIVE TO ABA AND DROUGHT family protein [Populus trichocarpa]>gi|743796060|ref|XP_011003973.1| PREDICTED: U6 snRNA-associated Sm-like protein LSm5 [Populus euphratica]>gi|743835130|ref|XP_011024941.1| PREDICTED: U6 snRNA-associated Sm-like protein LSm5 [Populus euphratica]>gi|118484238…	743835129	XM_011026639.1	454	0	PREDICTED: Populus euphratica U6 snRNA-associated Sm-like protein LSm5 (LOC105125957), mRNA	K12624	LSM5	U6 snRNA-associated Sm-like protein LSm5	http://www.genome.jp/dbget-bin/www_bget?ko:K12624	Q9FKB0	415	1.00471e-50	Sm-like protein LSM5 OS=Arabidopsis thaliana GN=LSM5 PE=1 SV=1	--	--	GO:0009414//GO:0009737	response to water deprivation//response to abscisic acid	--	--	--	--	KOG1775	U6 snRNA-associated Sm-like protein
c58004_g2	581	224142933	XP_002324785.1	586	6.39507e-74	hypothetical protein POPTR_0018s08320g [Populus trichocarpa]>gi|222866219|gb|EEF03350.1| hypothetical protein POPTR_0018s08320g [Populus trichocarpa]	743917668	XM_011004525.1	301	1.18674e-154	PREDICTED: Populus euphratica ethylene-responsive transcription factor ERF017-like (LOC105109735), mRNA	--	--	--	--	Q84QC2	406	5.97225e-48	Ethylene-responsive transcription factor ERF017 OS=Arabidopsis thaliana GN=ERF017 PE=2 SV=1	PF05148//PF00847	Hypothetical methyltransferase//AP2 domain	GO:0006355	regulation of transcription, DNA-templated	GO:0003700//GO:0003677//GO:0008168	transcription factor activity, sequence-specific DNA binding//DNA binding//methyltransferase activity	GO:0005667//GO:0005634	transcription factor complex//nucleus	--	--
c46508_g1	253	743888271	XP_011038398.1	445	1.61313e-51	PREDICTED: probable polyamine oxidase 4 isoform X2 [Populus euphratica]	566210693	XM_006372363.1	223	1.09368e-111	Populus trichocarpa hypothetical protein (POPTR_0017s01520g) mRNA, complete cds	K17839	PAO4, PAO3, PAO2	polyamine oxidase	http://www.genome.jp/dbget-bin/www_bget?ko:K17839	Q8H191	368	1.90064e-41	Probable polyamine oxidase 4 OS=Arabidopsis thaliana GN=PAO4 PE=1 SV=1	PF01593	Flavin containing amine oxidoreductase	GO:0055114	oxidation-reduction process	GO:0016491	oxidoreductase activity	--	--	--	--
c59110_g2	501	224138406	XP_002322806.1	647	4.28225e-80	hypothetical protein POPTR_0016s07500g [Populus trichocarpa]>gi|222867436|gb|EEF04567.1| hypothetical protein POPTR_0016s07500g [Populus trichocarpa]	566209206	XM_002322770.2	396	0	Populus trichocarpa hypothetical protein (POPTR_0016s07500g) mRNA, complete cds	--	--	--	--	Q851L6	420	5.78612e-48	IAA-amino acid hydrolase ILR1-like 4 OS=Oryza sativa subsp. japonica GN=ILL4 PE=2 SV=1	PF01546	Peptidase family M20/M25/M40	GO:0009850//GO:0006807//GO:0008152	auxin metabolic process//nitrogen compound metabolic process//metabolic process	GO:0016787//GO:0010211//GO:0010210	hydrolase activity//IAA-Leu conjugate hydrolase activity//IAA-Phe conjugate hydrolase activity	GO:0005783	endoplasmic reticulum	--	--
c41256_g1	458	566191728	XP_002316223.2	139	3.27601e-08	hypothetical protein POPTR_0010s19790g [Populus trichocarpa]>gi|550330186|gb|EEF02394.2| hypothetical protein POPTR_0010s19790g [Populus trichocarpa]	--	--	--	--	--	--	--	--	--	--	--	--	--	--	--	GO:0009611//GO:0009617//GO:0009723//GO:0009851//GO:0006571//GO:0009094//GO:0000162	response to wounding//response to bacterium//response to ethylene//auxin biosynthetic process//tyrosine biosynthetic process//L-phenylalanine biosynthetic process//tryptophan biosynthetic process	GO:0004049	anthranilate synthase activity	GO:0005950	anthranilate synthase complex	--	--
c39888_g1	295	566150179	XP_006369340.1	196	2.53544e-16	hypothetical protein POPTR_0001s21420g [Populus trichocarpa]>gi|550347816|gb|ERP65909.1| hypothetical protein POPTR_0001s21420g [Populus trichocarpa]	566150178	XM_006369278.1	235	2.77974e-118	Populus trichocarpa hypothetical protein (POPTR_0001s21420g) mRNA, complete cds	K13416	BAK1	brassinosteroid insensitive 1-associated receptor kinase 1	http://www.genome.jp/dbget-bin/www_bget?ko:K13416	Q94F62	173	5.07952e-14	BRASSINOSTEROID INSENSITIVE 1-associated receptor kinase 1 OS=Arabidopsis thaliana GN=BAK1 PE=1 SV=2	PF00560	Leucine Rich Repeat	--	--	GO:0005515	protein binding	--	--	--	--
c58690_g3	852	743827656	XP_011023077.1	1088	8.77598e-146	PREDICTED: uncharacterized protein LOC105124666 [Populus euphratica]	743827655	XM_011024775.1	605	0	PREDICTED: Populus euphratica uncharacterized LOC105124666 (LOC105124666), mRNA	--	--	--	--	--	--	--	--	PF05824	Pro-melanin-concentrating hormone (Pro-MCH)	GO:0007268//GO:0007165	synaptic transmission//signal transduction	GO:0030354	melanin-concentrating hormone activity	--	--	--	--
c49953_g2	652	224065278	XP_002301752.1	741	1.21154e-95	brassinosteroid-regulated family protein [Populus trichocarpa]>gi|118483808|gb|ABK93796.1| unknown [Populus trichocarpa]>gi|222843478|gb|EEE81025.1| brassinosteroid-regulated family protein [Populus trichocarpa]	566159642	XM_002301716.2	444	0	Populus trichocarpa brassinosteroid-regulated family protein (POPTR_0002s23730g) mRNA, complete cds	K08235	E2.4.1.207	xyloglucan:xyloglucosyl transferase	http://www.genome.jp/dbget-bin/www_bget?ko:K08235	P35694	615	1.28829e-77	Xyloglucan endotransglucosylase/hydrolase 2 OS=Glycine max PE=2 SV=1	PF06955//PF00722	Xyloglucan endo-transglycosylase (XET) C-terminus//Glycosyl hydrolases family 16	GO:0006073//GO:0005975	cellular glucan metabolic process//carbohydrate metabolic process	GO:0004553//GO:0016762	hydrolase activity, hydrolyzing O-glycosyl compounds//xyloglucan:xyloglucosyl transferase activity	GO:0048046//GO:0005618	apoplast//cell wall	--	--
c57001_g1	1287	224088631	XP_002308505.1	1285	3.06096e-174	hypothetical protein POPTR_0006s23420g [Populus trichocarpa]>gi|222854481|gb|EEE92028.1| hypothetical protein POPTR_0006s23420g [Populus trichocarpa]	566177759	XM_002308469.2	963	0	Populus trichocarpa hypothetical protein (POPTR_0006s23420g) mRNA, complete cds	K16274	AIP2	E3 ubiquitin-protein ligase AIP2	http://www.genome.jp/dbget-bin/www_bget?ko:K16274	Q8RXD3	873	6.93901e-113	E3 ubiquitin-protein ligase AIP2 OS=Arabidopsis thaliana GN=AIP2 PE=1 SV=1	PF13639//PF00097//PF14634//PF12678//PF00628//PF12906//PF12861	Ring finger domain//Zinc finger, C3HC4 type (RING finger)//zinc-RING finger domain//RING-H2 zinc finger//PHD-finger//RING-variant domain//Anaphase-promoting complex subunit 11 RING-H2 finger	GO:0009788//GO:0016567	negative regulation of abscisic acid-activated signaling pathway//protein ubiquitination	GO:0005515//GO:0046872//GO:0008270//GO:0004842	protein binding//metal ion binding//zinc ion binding//ubiquitin-protein transferase activity	GO:0005829//GO:0005634//GO:0005680	cytosol//nucleus//anaphase-promoting complex	KOG0800	FOG: Predicted E3 ubiquitin ligase
c54410_g2	575	224057862	XP_002299361.1	755	2.43023e-94	auxin-responsive GH3 family protein [Populus trichocarpa]>gi|222846619|gb|EEE84166.1| auxin-responsive GH3 family protein [Populus trichocarpa]	566148650	XM_002299325.2	439	0	Populus trichocarpa auxin-responsive GH3 family protein (POPTR_0001s12850g) mRNA, complete cds	--	--	--	--	Q9FZ87	545	2.81998e-64	Indole-3-acetic acid-amido synthetase GH3.17 OS=Arabidopsis thaliana GN=GH3.17 PE=1 SV=1	--	--	--	--	GO:0010279	indole-3-acetic acid amido synthetase activity	GO:0005634//GO:0009536	nucleus//plastid	--	--
c37155_g1	307	743820243	XP_011021093.1	505	3.90246e-57	PREDICTED: auxin transport protein BIG isoform X3 [Populus euphratica]	743820242	XM_011022791.1	264	2.2001e-134	PREDICTED: Populus euphratica auxin transport protein BIG (LOC105123276), transcript variant X3, mRNA	K10691	UBR4, ZUBR1	E3 ubiquitin-protein ligase UBR4	http://www.genome.jp/dbget-bin/www_bget?ko:K10691	Q9SRU2	166	8.93506e-13	Auxin transport protein BIG OS=Arabidopsis thaliana GN=BIG PE=1 SV=2	--	--	--	--	--	--	--	--	--	--
c32129_g1	215	743924360	XP_011006304.1	357	5.86086e-40	PREDICTED: gibberellin 20 oxidase 2-like [Populus euphratica]	224082363	XM_002306627.1	166	4.41753e-80	Populus trichocarpa gibberellin 20-oxidase family protein (POPTR_0005s20660g) mRNA, complete cds	--	--	--	--	Q0JH50	238	6.41271e-24	Gibberellin 20 oxidase 2 OS=Oryza sativa subsp. japonica GN=20ox2 PE=1 SV=1	--	--	--	--	--	--	--	--	--	--
c56597_g3	667	566157984	XP_002301249.2	609	7.09514e-76	hypothetical protein POPTR_0002s14210g [Populus trichocarpa]>gi|550344999|gb|EEE80522.2| hypothetical protein POPTR_0002s14210g [Populus trichocarpa]	743943916	XM_011018172.1	308	1.76398e-158	PREDICTED: Populus euphratica ethylene-responsive transcription factor ERF038-like (LOC105119974), mRNA	--	--	--	--	Q8LBQ7	407	2.55194e-46	Ethylene-responsive transcription factor ERF034 OS=Arabidopsis thaliana GN=ERF034 PE=2 SV=2	PF00847//PF00798	AP2 domain//Arenavirus glycoprotein	GO:0006355	regulation of transcription, DNA-templated	GO:0003700//GO:0003677	transcription factor activity, sequence-specific DNA binding//DNA binding	GO:0005634//GO:0019031//GO:0005667	nucleus//viral envelope//transcription factor complex	--	--
c60647_g1	1502	743917244	XP_011002607.1	1732	0	PREDICTED: 2-methylene-furan-3-one reductase-like [Populus euphratica]	743917243	XM_011004305.1	1022	0	PREDICTED: Populus euphratica 2-methylene-furan-3-one reductase-like (LOC105109565), mRNA	--	--	--	--	Q9ZUC1	1228	3.28981e-164	Quinone oxidoreductase-like protein At1g23740, chloroplastic OS=Arabidopsis thaliana GN=At1g23740 PE=2 SV=2	PF08240//PF00107//PF00332	Alcohol dehydrogenase GroES-like domain//Zinc-binding dehydrogenase//Glycosyl hydrolases family 17	GO:0005975//GO:0055114	carbohydrate metabolic process//oxidation-reduction process	GO:0004553//GO:0016491//GO:0008270	hydrolase activity, hydrolyzing O-glycosyl compounds//oxidoreductase activity//zinc ion binding	--	--	KOG1198	Zinc-binding oxidoreductase
c59170_g6	611	224127280	XP_002320035.1	597	6.88101e-75	zinc-finger family protein [Populus trichocarpa]>gi|222860808|gb|EEE98350.1| zinc-finger family protein [Populus trichocarpa]	566201886	XM_002319999.2	354	0	Populus trichocarpa zinc-finger family protein (POPTR_0014s01760g) mRNA, complete cds	--	--	--	--	Q96289	313	1.66736e-33	Zinc finger protein ZAT10 OS=Arabidopsis thaliana GN=ZAT10 PE=2 SV=1	--	--	GO:0010200//GO:0015979//GO:0009409//GO:0009644//GO:0009414//GO:0042538//GO:0009737//GO:0010117//GO:0006979//GO:0035264//GO:0009611	response to chitin//photosynthesis//response to cold//response to high light intensity//response to water deprivation//hyperosmotic salinity response//response to abscisic acid//photoprotection//response to oxidative stress//multicellular organism growth//response to wounding	GO:0008270	zinc ion binding	GO:0005634	nucleus	--	--
c40753_g1	525	224057042	XP_002299116.1	791	1.72601e-101	hypothetical protein POPTR_0001s04440g [Populus trichocarpa]>gi|222846374|gb|EEE83921.1| hypothetical protein POPTR_0001s04440g [Populus trichocarpa]	566147183	XM_002299080.2	468	0	Populus trichocarpa hypothetical protein (POPTR_0001s04440g) mRNA, complete cds	--	--	--	--	Q9LHN7	521	4.41302e-62	Probable polyamine transporter At3g13620 OS=Arabidopsis thaliana GN=At3g13620 PE=2 SV=1	PF13520//PF00324	Amino acid permease//Amino acid permease	GO:0006810//GO:0003333//GO:0055085//GO:0006865	transport//amino acid transmembrane transport//transmembrane transport//amino acid transport	GO:0015171	amino acid transmembrane transporter activity	GO:0016020//GO:0016021	membrane//integral component of membrane	--	--
c52751_g1	370	224145035	XP_002325503.1	462	1.0844e-57	molybdenum cofactor synthesis family protein [Populus trichocarpa]>gi|222862378|gb|EEE99884.1| molybdenum cofactor synthesis family protein [Populus trichocarpa]	566239058	XM_002325467.2	298	3.40272e-153	Populus trichocarpa molybdenum cofactor synthesis family protein (POPTR_0019s09910g) mRNA, complete cds	K03635	MOCS2, moaE	molybdopterin synthase catalytic subunit	http://www.genome.jp/dbget-bin/www_bget?ko:K03635	Q9S7A3	318	7.32874e-37	Molybdopterin synthase sulfur carrier subunit OS=Arabidopsis thaliana GN=At4g10100 PE=2 SV=1	--	--	GO:0018315//GO:0006777//GO:0009734	molybdenum incorporation into molybdenum-molybdopterin complex//Mo-molybdopterin cofactor biosynthetic process//auxin-activated signaling pathway	--	--	--	--	--	--
c63590_g2	658	743843348	XP_011026933.1	455	5.24342e-52	PREDICTED: ethylene-responsive transcription factor CRF1 [Populus euphratica]	743843347	XM_011028631.1	452	0	PREDICTED: Populus euphratica ethylene-responsive transcription factor CRF1 (LOC105127365), mRNA	--	--	--	--	--	--	--	--	--	--	--	--	--	--	--	--	--	--
c66103_g1	781	224099571	XP_002311536.1	897	1.29858e-109	RNA-directed RNA Polymerase family protein [Populus trichocarpa]>gi|222851356|gb|EEE88903.1| RNA-directed RNA Polymerase family protein [Populus trichocarpa]	566183805	XM_002311500.2	475	0	Populus trichocarpa RNA-directed RNA Polymerase family protein (POPTR_0008s13550g) mRNA, complete cds	--	--	--	--	Q9LQV2	516	1.4857e-57	RNA-dependent RNA polymerase 1 OS=Arabidopsis thaliana GN=RDR1 PE=2 SV=1	PF00076	RNA recognition motif. (a.k.a. RRM, RBD, or RNP domain)	GO:0006144//GO:0060148//GO:0009615//GO:0009751	purine nucleobase metabolic process//positive regulation of posttranscriptional gene silencing//response to virus//response to salicylic acid	GO:0000166//GO:0003968//GO:0003676	nucleotide binding//RNA-directed RNA polymerase activity//nucleic acid binding	GO:0031379	RNA-directed RNA polymerase complex	--	--
c65591_g3	636	566155889	XP_002300719.2	896	1.07134e-111	hypothetical protein POPTR_0002s02630g [Populus trichocarpa]>gi|550344136|gb|EEE79992.2| hypothetical protein POPTR_0002s02630g [Populus trichocarpa]	566155888	XM_002300683.2	498	0	Populus trichocarpa hypothetical protein (POPTR_0002s02630g) mRNA, complete cds	--	--	--	--	P93024	183	4.11228e-14	Auxin response factor 5 OS=Arabidopsis thaliana GN=ARF5 PE=1 SV=3	--	--	--	--	--	--	--	--	--	--
c44288_g1	395	--	--	--	--	--	743796845	XM_011008202.1	147	3.18671e-69	PREDICTED: Populus euphratica protein ETHYLENE INSENSITIVE 3-like (LOC105112483), transcript variant X2, mRNA	--	--	--	--	--	--	--	--	--	--	--	--	--	--	--	--	--	--
c42046_g1	360	743823456	XP_011021969.1	149	5.24249e-10	PREDICTED: ethylene-responsive transcription factor ABR1-like isoform X1 [Populus euphratica]	--	--	--	--	--	--	--	--	--	--	--	--	--	--	--	--	--	--	--	--	--	--	--
c65489_g4	464	31872087	AAP59843.1	251	5.72655e-23	PIN1-like protein [Populus tomentosa]	743889137	XM_011040354.1	126	1.79039e-57	PREDICTED: Populus euphratica auxin efflux carrier component 7 (LOC105135470), mRNA	K13947	PIN	auxin efflux carrier family	http://www.genome.jp/dbget-bin/www_bget?ko:K13947	Q67UL3	242	1.39754e-22	Probable auxin efflux carrier component 1c OS=Oryza sativa subsp. japonica GN=PIN1C PE=2 SV=1	PF03547	Membrane transport protein	GO:0055085	transmembrane transport	--	--	GO:0016021	integral component of membrane	--	--
c65272_g1	811	224092605	XP_002309679.1	720	1.15282e-90	phosphatase 2C family protein [Populus trichocarpa]>gi|222855655|gb|EEE93202.1| phosphatase 2C family protein [Populus trichocarpa]	743862611	XM_011033137.1	466	0	PREDICTED: Populus euphratica probable protein phosphatase 2C 60 (LOC105130571), transcript variant X2, mRNA	K17499	PPM1G, PP2CG	protein phosphatase 1G	http://www.genome.jp/dbget-bin/www_bget?ko:K17499	Q6ETK3	579	1.7372e-70	Probable protein phosphatase 2C 11 OS=Oryza sativa subsp. japonica GN=Os02g0180000 PE=2 SV=1	PF00481//PF07228	Protein phosphatase 2C//Stage II sporulation protein E (SpoIIE)	GO:0009737//GO:0006470	response to abscisic acid//protein dephosphorylation	GO:0046872//GO:0003824//GO:0004722	metal ion binding//catalytic activity//protein serine/threonine phosphatase activity	GO:0005886//GO:0008287	plasma membrane//protein serine/threonine phosphatase complex	KOG0698	Serine/threonine protein phosphatase
c60576_g1	1290	224063591	XP_002301217.1	1140	3.16774e-152	brassinazole-resistant 2 family protein [Populus trichocarpa]>gi|222842943|gb|EEE80490.1| brassinazole-resistant 2 family protein [Populus trichocarpa]	743804225	XM_011018992.1	828	0	PREDICTED: Populus euphratica protein BRASSINAZOLE-RESISTANT 1-like (LOC105120689), mRNA	--	--	--	--	Q8S307	827	1.35336e-105	Protein BRASSINAZOLE-RESISTANT 1 OS=Arabidopsis thaliana GN=BZR1 PE=1 SV=1	--	--	GO:0009742//GO:0006355	brassinosteroid mediated signaling pathway//regulation of transcription, DNA-templated	GO:0003677//GO:0003700	DNA binding//transcription factor activity, sequence-specific DNA binding	GO:0005829//GO:0005667//GO:0005634	cytosol//transcription factor complex//nucleus	--	--
c45242_g1	403	21435940	AAM54034.1	683	1.02266e-84	PIN1-like auxin transport protein [Populus tremula x Populus tremuloides]	566208475	XM_002322578.2	337	7.8058e-175	Populus trichocarpa putative auxin efflux carrier protein 10 (POPTR_0016s03450g) mRNA, complete cds	K13947	PIN	auxin efflux carrier family	http://www.genome.jp/dbget-bin/www_bget?ko:K13947	P0C0X5	352	2.56495e-38	Probable auxin efflux carrier component 1b OS=Oryza sativa subsp. japonica GN=PIN1B PE=2 SV=1	PF03547	Membrane transport protein	GO:0055085	transmembrane transport	--	--	GO:0016021	integral component of membrane	--	--
c42830_g1	1257	817649551	AKG06585.1	1504	0	cinnamoyl-CoA reductase 5 [Populus tomentosa]	566186596	XM_002314014.2	862	0	Populus trichocarpa putative cinnamoyl-CoA reductase family protein (POPTR_0009s06290g) mRNA, complete cds	--	--	--	--	Q500U8	671	1.61427e-82	Tetraketide alpha-pyrone reductase 1 OS=Arabidopsis thaliana GN=TKPR1 PE=1 SV=1	PF01370//PF01073//PF00106//PF08024	NAD dependent epimerase/dehydratase family//3-beta hydroxysteroid dehydrogenase/isomerase family//short chain dehydrogenase//Ant antimicrobial peptide	GO:0019836//GO:0008152//GO:0008209//GO:0055114//GO:0006694//GO:0044237//GO:0008210//GO:0008207	hemolysis by symbiont of host erythrocytes//metabolic process//androgen metabolic process//oxidation-reduction process//steroid biosynthetic process//cellular metabolic process//estrogen metabolic process//C21-steroid hormone metabolic process	GO:0003824//GO:0050662//GO:0016616//GO:0003854//GO:0016491	catalytic activity//coenzyme binding//oxidoreductase activity, acting on the CH-OH group of donors, NAD or NADP as acceptor//3-beta-hydroxy-delta5-steroid dehydrogenase activity//oxidoreductase activity	GO:0005576	extracellular region	KOG1502	Flavonol reductase/cinnamoyl-CoA reductase
c61529_g1	700	--	--	--	--	--	743903541	XM_011046818.1	104	4.69397e-45	PREDICTED: Populus euphratica auxin-induced protein 6B-like (LOC105140121), mRNA	--	--	--	--	--	--	--	--	--	--	--	--	--	--	--	--	--	--
c64210_g2	1333	747192175	AJE26133.1	1713	0	auxin response factors [Salix matsudana]	747192174	KM591689.1	1042	0	Salix matsudana auxin response factors (ARF8) mRNA, complete cds	--	--	--	--	Q9ZTX8	1047	4.48257e-131	Auxin response factor 6 OS=Arabidopsis thaliana GN=ARF6 PE=1 SV=2	PF06507	Auxin response factor	GO:0009725//GO:0006355	response to hormone//regulation of transcription, DNA-templated	GO:0003677	DNA binding	GO:0005634	nucleus	--	--
c55179_g1	1155	224101343	XP_002312242.1	1972	0	importin beta-2 subunit family protein [Populus trichocarpa]>gi|222852062|gb|EEE89609.1| importin beta-2 subunit family protein [Populus trichocarpa]	566182992	XM_002312206.2	1050	0	Populus trichocarpa importin beta-2 subunit family protein (POPTR_0008s08540g) mRNA, complete cds	--	--	--	--	Q8TEX9	423	1.47273e-43	Importin-4 OS=Homo sapiens GN=IPO4 PE=1 SV=2	PF02985//PF06324//PF03378//PF04900	HEAT repeat//Pigment-dispersing hormone (PDH)//CAS/CSE protein, C-terminus//Fcf1	GO:0007165//GO:0006886//GO:0009416//GO:0015031	signal transduction//intracellular protein transport//response to light stimulus//protein transport	GO:0005179//GO:0008565//GO:0005515	hormone activity//protein transporter activity//protein binding	GO:0005576//GO:0032040//GO:0005643	extracellular region//small-subunit processome//nuclear pore	KOG2171	Karyopherin (importin) beta 3
c45384_g1	1311	743785226	XP_011024587.1	1604	0	PREDICTED: tetraketide alpha-pyrone reductase 1 [Populus euphratica]	743785225	XM_011026285.1	819	0	PREDICTED: Populus euphratica tetraketide alpha-pyrone reductase 1 (LOC105125714), mRNA	--	--	--	--	Q500U8	1374	0	Tetraketide alpha-pyrone reductase 1 OS=Arabidopsis thaliana GN=TKPR1 PE=1 SV=1	PF00106//PF01073//PF01370	short chain dehydrogenase//3-beta hydroxysteroid dehydrogenase/isomerase family//NAD dependent epimerase/dehydratase family	GO:0006694//GO:0044237//GO:0008210//GO:0008207//GO:0008152//GO:0008209//GO:0055114	steroid biosynthetic process//cellular metabolic process//estrogen metabolic process//C21-steroid hormone metabolic process//metabolic process//androgen metabolic process//oxidation-reduction process	GO:0003824//GO:0050662//GO:0016616//GO:0003854//GO:0016491	catalytic activity//coenzyme binding//oxidoreductase activity, acting on the CH-OH group of donors, NAD or NADP as acceptor//3-beta-hydroxy-delta5-steroid dehydrogenase activity//oxidoreductase activity	--	--	KOG1502	Flavonol reductase/cinnamoyl-CoA reductase
c56277_g1	1761	224102605	XP_002312745.1	1140	9.20299e-150	hypothetical protein POPTR_0008s20650g [Populus trichocarpa]>gi|222852565|gb|EEE90112.1| hypothetical protein POPTR_0008s20650g [Populus trichocarpa]	566185087	XM_002312709.2	627	0	Populus trichocarpa hypothetical protein (POPTR_0008s20650g) mRNA, complete cds	K10760	IPT	adenylate isopentenyltransferase (cytokinin synthase)	http://www.genome.jp/dbget-bin/www_bget?ko:K10760	Q94ID2	686	1.06844e-89	Adenylate isopentenyltransferase 5, chloroplastic OS=Arabidopsis thaliana GN=IPT5 PE=1 SV=2	PF14993//PF01715	Neuropeptide S precursor protein//IPP transferase	GO:0007218//GO:0009860//GO:0008033//GO:0009691	neuropeptide signaling pathway//pollen tube growth//tRNA processing//cytokinin biosynthetic process	GO:0005524//GO:0009824	ATP binding//AMP dimethylallyltransferase activity	GO:0005576	extracellular region	KOG1384	tRNA delta(2)-isopentenylpyrophosphate transferase
c9614_g1	529	566212751	XP_006373306.1	595	1.52032e-73	hypothetical protein POPTR_0017s11440g [Populus trichocarpa]>gi|550320050|gb|ERP51103.1| hypothetical protein POPTR_0017s11440g [Populus trichocarpa]	566212750	XM_006373244.1	411	0	Populus trichocarpa hypothetical protein (POPTR_0017s11440g) mRNA, complete cds	K13947	PIN	auxin efflux carrier family	http://www.genome.jp/dbget-bin/www_bget?ko:K13947	Q9LFP6	411	5.51627e-47	Putative auxin efflux carrier component 5 OS=Arabidopsis thaliana GN=PIN5 PE=3 SV=1	PF03547	Membrane transport protein	GO:0055085	transmembrane transport	--	--	GO:0016021	integral component of membrane	--	--
c59535_g1	1020	743905774	XP_011046293.1	1531	0	PREDICTED: uncharacterized protein ycf39-like [Populus euphratica]	566167368	XM_002306189.2	801	0	Populus trichocarpa vestitone reductase-related family protein (POPTR_0004s19380g) mRNA, complete cds	--	--	--	--	P48279	603	1.50703e-73	Uncharacterized protein ycf39 OS=Cyanophora paradoxa GN=ycf39 PE=3 SV=1	PF00106//PF02254//PF00790//PF01073//PF01370//PF04321	short chain dehydrogenase//TrkA-N domain//VHS domain//3-beta hydroxysteroid dehydrogenase/isomerase family//NAD dependent epimerase/dehydratase family//RmlD substrate binding domain	GO:0030639//GO:0044237//GO:0019872//GO:0006886//GO:0006813//GO:0006694//GO:0008207//GO:0008210//GO:0009225//GO:0008152//GO:0045226//GO:0055114//GO:0008209//GO:0009117	polyketide biosynthetic process//cellular metabolic process//streptomycin biosynthetic process//intracellular protein transport//potassium ion transport//steroid biosynthetic process//C21-steroid hormone metabolic process//estrogen metabolic process//nucleotide-sugar metabolic process//metabolic process//extracellular polysaccharide biosynthetic process//oxidation-reduction process//androgen meta…	GO:0016491//GO:0050662//GO:0003824//GO:0003854//GO:0016616//GO:0008831	oxidoreductase activity//coenzyme binding//catalytic activity//3-beta-hydroxy-delta5-steroid dehydrogenase activity//oxidoreductase activity, acting on the CH-OH group of donors, NAD or NADP as acceptor//dTDP-4-dehydrorhamnose reductase activity	--	--	--	--
c65639_g3	1075	743886542	XP_011037881.1	1137	6.42867e-149	PREDICTED: ETHYLENE INSENSITIVE 3-like 3 protein [Populus euphratica]	743886541	XM_011039579.1	806	0	PREDICTED: Populus euphratica ETHYLENE INSENSITIVE 3-like 3 protein (LOC105134950), mRNA	K14514	EIN3	ethylene-insensitive protein 3	http://www.genome.jp/dbget-bin/www_bget?ko:K14514	O23116	963	5.27446e-124	ETHYLENE INSENSITIVE 3-like 3 protein OS=Arabidopsis thaliana GN=EIL3 PE=1 SV=1	PF04873//PF02269	Ethylene insensitive 3//Transcription initiation factor IID, 18kD subunit	GO:0006366	transcription from RNA polymerase II promoter	--	--	GO:0005634	nucleus	--	--
c21364_g1	314	566147417	XP_006368582.1	242	1.56293e-22	FAD-binding domain-containing family protein [Populus trichocarpa]>gi|550346598|gb|ERP65151.1| FAD-binding domain-containing family protein [Populus trichocarpa]	566163699	XM_002304737.2	163	3.15493e-78	Populus trichocarpa FAD-binding domain-containing family protein (POPTR_0003s20240g) mRNA, complete cds	--	--	--	--	Q9LY71	122	2.33261e-07	Cytokinin dehydrogenase 6 OS=Arabidopsis thaliana GN=CKX6 PE=2 SV=2	--	--	--	--	--	--	--	--	--	--
c66271_g3	4012	566176027	XP_006381444.1	4858	0	hypothetical protein POPTR_0006s12900g [Populus trichocarpa]>gi|550336147|gb|ERP59241.1| hypothetical protein POPTR_0006s12900g [Populus trichocarpa]	566176026	XM_006381382.1	2154	0	Populus trichocarpa hypothetical protein (POPTR_0006s12900g) mRNA, complete cds	--	--	--	--	Q9S814	2415	0	Ethylene-insensitive protein 2 OS=Arabidopsis thaliana GN=EIN2 PE=1 SV=1	PF01566	Natural resistance-associated macrophage protein	GO:0006810	transport	GO:0005215	transporter activity	GO:0016020	membrane	KOG1291	Mn2+ and Fe2+ transporters of the NRAMP family
c24709_g1	205	566212209	XP_006373087.1	336	1.46015e-36	hypothetical protein POPTR_0017s08580g [Populus trichocarpa]>gi|550319793|gb|ERP50884.1| hypothetical protein POPTR_0017s08580g [Populus trichocarpa]	743943464	XM_011017937.1	163	1.94297e-78	PREDICTED: Populus euphratica UDP-glucuronate 4-epimerase 6-like (LOC105119760), mRNA	K08679	E5.1.3.6	UDP-glucuronate 4-epimerase	http://www.genome.jp/dbget-bin/www_bget?ko:K08679	Q9STI6	325	5.97826e-36	UDP-glucuronate 4-epimerase 5 OS=Arabidopsis thaliana GN=GAE5 PE=2 SV=1	PF01073//PF01370//PF04321	3-beta hydroxysteroid dehydrogenase/isomerase family//NAD dependent epimerase/dehydratase family//RmlD substrate binding domain	GO:0030639//GO:0044237//GO:0019872//GO:0008210//GO:0008207//GO:0009225//GO:0006694//GO:0055114//GO:0008209//GO:0045226//GO:0009117	polyketide biosynthetic process//cellular metabolic process//streptomycin biosynthetic process//estrogen metabolic process//C21-steroid hormone metabolic process//nucleotide-sugar metabolic process//steroid biosynthetic process//oxidation-reduction process//androgen metabolic process//extracellular polysaccharide biosynthetic process//nucleotide metabolic process	GO:0003854//GO:0003824//GO:0050662//GO:0016616//GO:0008831	3-beta-hydroxy-delta5-steroid dehydrogenase activity//catalytic activity//coenzyme binding//oxidoreductase activity, acting on the CH-OH group of donors, NAD or NADP as acceptor//dTDP-4-dehydrorhamnose reductase activity	--	--	--	--
c43445_g1	250	566211939	XP_006373010.1	293	2.35563e-32	auxin-responsive family protein [Populus trichocarpa]>gi|550319669|gb|ERP50807.1| auxin-responsive family protein [Populus trichocarpa]	--	--	--	--	--	--	--	--	--	F4I1I4	189	9.96881e-18	Auxin-responsive protein SAUR67 OS=Arabidopsis thaliana GN=SAUR67 PE=2 SV=1	--	--	--	--	--	--	--	--	--	--
c63479_g1	1764	743829817	XP_011023623.1	1833	0	PREDICTED: protein AUXIN RESPONSE 4 [Populus euphratica]	743829816	XM_011025321.1	1318	0	PREDICTED: Populus euphratica protein AUXIN RESPONSE 4 (LOC105125039), mRNA	--	--	--	--	Q9FZ33	1079	2.87273e-139	Protein AUXIN RESPONSE 4 OS=Arabidopsis thaliana GN=AXR4 PE=2 SV=1	PF05434	TMEM9	--	--	--	--	GO:0016021	integral component of membrane	--	--
c56082_g2	699	224101951	XP_002312487.1	757	2.65565e-90	leucine-rich repeat transmembrane protein kinase [Populus trichocarpa]>gi|222852307|gb|EEE89854.1| leucine-rich repeat transmembrane protein kinase [Populus trichocarpa]	566183881	XM_002312451.2	564	0	Populus trichocarpa leucine-rich repeat transmembrane protein kinase (POPTR_0008s13990g) mRNA, complete cds	--	--	--	--	Q9ZPS9	317	3.64775e-31	Serine/threonine-protein kinase BRI1-like 2 OS=Arabidopsis thaliana GN=BRL2 PE=1 SV=1	PF00560	Leucine Rich Repeat	GO:0010233//GO:0009069//GO:0006468//GO:0010305//GO:0016310//GO:0009734//GO:0009742	phloem transport//serine family amino acid metabolic process//protein phosphorylation//leaf vascular tissue pattern formation//phosphorylation//auxin-activated signaling pathway//brassinosteroid mediated signaling pathway	GO:0004674//GO:0005524//GO:0005515	protein serine/threonine kinase activity//ATP binding//protein binding	GO:0016021	integral component of membrane	KOG0619	FOG: Leucine rich repeat
c66557_g3	322	743818951	XP_011020764.1	569	7.30525e-67	PREDICTED: histidine kinase 3-like isoform X2 [Populus euphratica]	566163103	XM_006385839.1	283	6.36134e-145	Populus trichocarpa hypothetical protein (POPTR_0003s16950g) mRNA, complete cds	K14489	AHK2_3_4	arabidopsis histidine kinase 2/3/4 (cytokinin receptor)	http://www.genome.jp/dbget-bin/www_bget?ko:K14489	Q9C5U1	426	7.64595e-48	Histidine kinase 3 OS=Arabidopsis thaliana GN=AHK3 PE=1 SV=1	--	--	--	--	--	--	--	--	--	--
c65537_g1	227	743864544	XP_011031947.1	162	9.48617e-13	PREDICTED: ethylene-responsive transcription factor 2 [Populus euphratica]	743864543	XM_011033645.1	111	1.76642e-49	PREDICTED: Populus euphratica ethylene-responsive transcription factor 2 (LOC105130917), mRNA	--	--	--	--	--	--	--	--	PF04508	Viral A-type inclusion protein repeat	GO:0016032	viral process	--	--	--	--	--	--
c65579_g2	3786	566147136	XP_006368536.1	5456	0	hypothetical protein POPTR_0001s04140g [Populus trichocarpa]>gi|550346479|gb|ERP65105.1| hypothetical protein POPTR_0001s04140g [Populus trichocarpa]	566147135	XM_006368474.1	3046	0	Populus trichocarpa hypothetical protein (POPTR_0001s04140g) mRNA, complete cds	--	--	--	--	F4I096	3426	0	Mediator of RNA polymerase II transcription subunit 13 OS=Arabidopsis thaliana GN=MED13 PE=1 SV=1	PF06333	Mediator complex subunit 13 C-terminal	GO:0006357	regulation of transcription from RNA polymerase II promoter	GO:0001104	RNA polymerase II transcription cofactor activity	GO:0016592	mediator complex	KOG3600	Thyroid hormone receptor-associated protein complex, subunit TRAP240
c48542_g1	1024	118486841	ABK95255.1	506	7.56347e-61	unknown [Populus trichocarpa]>gi|118487490|gb|ABK95572.1| unknown [Populus trichocarpa]>gi|118489546|gb|ABK96575.1| unknown [Populus trichocarpa x Populus deltoides]>gi|118489918|gb|ABK96756.1| unknown [Populus trichocarpa x Populus deltoides]	118489917	EF148803.1	580	0	Populus trichocarpa x Populus deltoides clone WS0138_D01 unknown mRNA	--	--	--	--	Q05349	337	7.56579e-37	Auxin-repressed 12.5 kDa protein OS=Fragaria ananassa PE=2 SV=1	--	--	--	--	--	--	--	--	--	--
c7790_g1	306	--	--	--	--	--	743899186	XM_011044582.1	180	1.08692e-87	PREDICTED: Populus euphratica ethylene-responsive transcription factor ABR1-like (LOC105138494), transcript variant X2, mRNA	--	--	--	--	--	--	--	--	PF00616	GTPase-activator protein for Ras-like GTPase	GO:0051056	regulation of small GTPase mediated signal transduction	GO:0005096	GTPase activator activity	GO:0005622	intracellular	--	--
c249_g1	241	--	--	--	--	--	506954075	KC477276.1	140	1.42553e-65	Populus tomentosa dormancy/auxin associated protein gene, complete cds	--	--	--	--	--	--	--	--	--	--	--	--	--	--	--	--	--	--
c65639_g2	725	224097500	XP_002310961.1	604	2.47294e-71	hypothetical protein POPTR_0008s01200g [Populus trichocarpa]>gi|566181697|ref|XP_006379422.1| EIN3-like family protein [Populus trichocarpa]>gi|222850781|gb|EEE88328.1| hypothetical protein POPTR_0008s01200g [Populus trichocarpa]>gi|550332135|gb|ERP57219.1| EIN3-like family protein [Populus trichocarpa]	566181695	XM_002310925.2	502	0	Populus trichocarpa hypothetical protein (POPTR_0008s01200g) mRNA, complete cds	K14514	EIN3	ethylene-insensitive protein 3	http://www.genome.jp/dbget-bin/www_bget?ko:K14514	O24606	478	6.73678e-54	Protein ETHYLENE INSENSITIVE 3 OS=Arabidopsis thaliana GN=EIN3 PE=1 SV=1	PF04873	Ethylene insensitive 3	GO:0006355	regulation of transcription, DNA-templated	GO:0003700	transcription factor activity, sequence-specific DNA binding	GO:0005634//GO:0005667	nucleus//transcription factor complex	--	--
c57760_g2	608	224068763	XP_002302819.1	1016	4.93493e-136	RNA-binding family protein [Populus trichocarpa]>gi|222844545|gb|EEE82092.1| RNA-binding family protein [Populus trichocarpa]	566159487	XM_002302783.2	532	0	Populus trichocarpa RNA-binding family protein (POPTR_0002s22730g) mRNA, complete cds	K13207	CUGBP, BRUNOL, CELF	CUG-BP- and ETR3-like factor	http://www.genome.jp/dbget-bin/www_bget?ko:K13207	Q8LFS6	653	1.49328e-81	RNA-binding protein BRN1 OS=Arabidopsis thaliana GN=BRN1 PE=2 SV=1	PF00076	RNA recognition motif. (a.k.a. RRM, RBD, or RNP domain)	GO:0080151//GO:0009626	positive regulation of salicylic acid mediated signaling pathway//plant-type hypersensitive response	GO:0003676//GO:0003723//GO:0000166	nucleic acid binding//RNA binding//nucleotide binding	GO:0005737	cytoplasm	KOG0144	RNA-binding protein CUGBP1/BRUNO (RRM superfamily)
c62768_g7	777	743931561	XP_011010056.1	1137	2.60818e-149	PREDICTED: auxin response factor 18-like [Populus euphratica]	743931560	XM_011011754.1	606	0	PREDICTED: Populus euphratica auxin response factor 18-like (LOC105114993), mRNA	--	--	--	--	Q653H7	417	4.32426e-45	Auxin response factor 18 OS=Oryza sativa subsp. japonica GN=ARF18 PE=2 SV=1	PF02309	AUX/IAA family	GO:0006355	regulation of transcription, DNA-templated	--	--	GO:0005634	nucleus	--	--
c44950_g1	320	566154716	XP_006370580.1	441	5.48412e-50	DWARF IN LIGHT 1 family protein [Populus trichocarpa]>gi|550349786|gb|ERP67149.1| DWARF IN LIGHT 1 family protein [Populus trichocarpa]	566154715	XM_006370518.1	230	1.83261e-115	Populus trichocarpa DWARF IN LIGHT 1 family protein (POPTR_0001s43990g) mRNA, complete cds	K14487	GH3	auxin responsive GH3 gene family	http://www.genome.jp/dbget-bin/www_bget?ko:K14487	Q9LSQ4	417	1.41763e-47	Indole-3-acetic acid-amido synthetase GH3.6 OS=Arabidopsis thaliana GN=GH3.6 PE=1 SV=1	--	--	--	--	--	--	--	--	--	--
c65343_g4	215	743895484	XP_011041011.1	403	3.3334e-45	PREDICTED: auxin response factor 18-like [Populus euphratica]	566192287	XM_002316334.2	193	4.32476e-95	Populus trichocarpa hypothetical protein (POPTR_0010s23000g) mRNA, complete cds	--	--	--	--	Q93YR9	388	5.0837e-44	Auxin response factor 16 OS=Arabidopsis thaliana GN=ARF16 PE=2 SV=1	PF02362	B3 DNA binding domain	--	--	GO:0003677	DNA binding	--	--	--	--
c64969_g2	929	224072689	XP_002303836.1	1080	5.43176e-136	PRECOCIOUS family protein [Populus trichocarpa]>gi|222841268|gb|EEE78815.1| PRECOCIOUS family protein [Populus trichocarpa]	566163251	XM_002303800.2	705	0	Populus trichocarpa PRECOCIOUS family protein (POPTR_0003s17850g) mRNA, complete cds	--	--	--	--	Q8LLD0	536	8.06121e-60	Nuclear pore complex protein NUP96 OS=Arabidopsis thaliana GN=NUP96 PE=1 SV=1	PF04096	Nucleoporin autopeptidase	GO:0006406//GO:0006810//GO:0009733//GO:0009870	mRNA export from nucleus//transport//response to auxin//defense response signaling pathway, resistance gene-dependent	--	--	GO:0005643//GO:0031965	nuclear pore//nuclear membrane	KOG0845	Nuclear pore complex, Nup98 component (sc Nup145/Nup100/Nup116)
c22359_g1	366	--	--	--	--	--	566194851	XM_002317409.2	166	8.03593e-80	Populus trichocarpa brassinosteroid signaling positive regulator-related family protein (POPTR_0011s10810g) mRNA, complete cds	--	--	--	--	--	--	--	--	--	--	--	--	--	--	--	--	--	--
c55893_g1	1284	224075800	XP_002304773.1	2062	0	FAD-binding domain-containing family protein [Populus trichocarpa]>gi|222842205|gb|EEE79752.1| FAD-binding domain-containing family protein [Populus trichocarpa]	743897639	XM_011043813.1	1065	0	PREDICTED: Populus euphratica cytokinin dehydrogenase 6-like (LOC105137887), mRNA	K00279	CKX	cytokinin dehydrogenase	http://www.genome.jp/dbget-bin/www_bget?ko:K00279	Q9LY71	1636	0	Cytokinin dehydrogenase 6 OS=Arabidopsis thaliana GN=CKX6 PE=2 SV=2	PF01565//PF09265	FAD binding domain//Cytokinin dehydrogenase 1, FAD and cytokinin binding	GO:0006040//GO:0009690//GO:0055114//GO:0022900//GO:0032940	amino sugar metabolic process//cytokinin metabolic process//oxidation-reduction process//electron transport chain//secretion by cell	GO:0050660//GO:0008762//GO:0016491//GO:0019139	flavin adenine dinucleotide binding//UDP-N-acetylmuramate dehydrogenase activity//oxidoreductase activity//cytokinin dehydrogenase activity	GO:0016023	cytoplasmic membrane-bounded vesicle	--	--
c49879_g2	703	566155537	XP_002300620.2	1026	5.06635e-138	hypothetical protein POPTR_0002s00600g [Populus trichocarpa]>gi|550343990|gb|EEE79893.2| hypothetical protein POPTR_0002s00600g [Populus trichocarpa]	743874934	XM_011036494.1	606	0	PREDICTED: Populus euphratica cinnamoyl-CoA reductase 1-like (LOC105132800), transcript variant X2, mRNA	--	--	--	--	Q9S9N9	322	2.07321e-33	Cinnamoyl-CoA reductase 1 OS=Arabidopsis thaliana GN=CCR1 PE=1 SV=1	PF01073//PF01370	3-beta hydroxysteroid dehydrogenase/isomerase family//NAD dependent epimerase/dehydratase family	GO:0008209//GO:0055114//GO:0044237//GO:0008207//GO:0008210//GO:0006694	androgen metabolic process//oxidation-reduction process//cellular metabolic process//C21-steroid hormone metabolic process//estrogen metabolic process//steroid biosynthetic process	GO:0003854//GO:0003824//GO:0050662//GO:0016616	3-beta-hydroxy-delta5-steroid dehydrogenase activity//catalytic activity//coenzyme binding//oxidoreductase activity, acting on the CH-OH group of donors, NAD or NADP as acceptor	--	--	KOG1502	Flavonol reductase/cinnamoyl-CoA reductase
c65700_g3	2042	743835029	XP_011024912.1	2761	0	PREDICTED: ethylene-overproduction protein 1-like [Populus euphratica]	157311800	AC210342.1	1466	0	Populus trichocarpa clone POP091-B06, complete sequence	--	--	--	--	O65020	1732	0	Ethylene-overproduction protein 1 OS=Arabidopsis thaliana GN=ETO1 PE=1 SV=2	PF00651//PF13181	BTB/POZ domain//Tetratricopeptide repeat	--	--	GO:0005515	protein binding	--	--	--	--
c58458_g2	675	743841988	XP_011026594.1	553	4.11848e-69	PREDICTED: ethylene-responsive transcription factor ERF016-like [Populus euphratica]	743841987	XM_011028292.1	400	0	PREDICTED: Populus euphratica ethylene-responsive transcription factor ERF016-like (LOC105127140), mRNA	--	--	--	--	Q9C591	247	8.7409e-24	Ethylene-responsive transcription factor ERF016 OS=Arabidopsis thaliana GN=ERF016 PE=2 SV=1	PF12798//PF00847	4Fe-4S binding domain//AP2 domain	GO:0006355	regulation of transcription, DNA-templated	GO:0051536//GO:0003700	iron-sulfur cluster binding//transcription factor activity, sequence-specific DNA binding	GO:0005667	transcription factor complex	--	--
c57383_g2	465	566175977	XP_006381419.1	523	4.46274e-66	hypothetical protein POPTR_0006s12690g [Populus trichocarpa]>gi|550336122|gb|ERP59216.1| hypothetical protein POPTR_0006s12690g [Populus trichocarpa]	566175976	XM_006381357.1	278	5.72294e-142	Populus trichocarpa hypothetical protein (POPTR_0006s12690g) mRNA, complete cds	--	--	--	--	Q9ZUZ3	134	1.59889e-09	Auxin-responsive protein SAUR32 OS=Arabidopsis thaliana GN=SAUR32 PE=2 SV=1	--	--	--	--	--	--	--	--	--	--
c55105_g1	780	224066425	XP_002302099.1	848	1.3378e-108	hypothetical protein POPTR_0002s05000g [Populus trichocarpa]>gi|222843825|gb|EEE81372.1| hypothetical protein POPTR_0002s05000g [Populus trichocarpa]	743840102	XM_011027812.1	548	0	PREDICTED: Populus euphratica uncharacterized LOC105126815 (LOC105126815), mRNA	--	--	--	--	Q8W4K5	442	3.46936e-49	VAN3-binding protein OS=Arabidopsis thaliana GN=VAB PE=1 SV=1	--	--	GO:0009734//GO:0010087//GO:0010305	auxin-activated signaling pathway//phloem or xylem histogenesis//leaf vascular tissue pattern formation	--	--	--	--	--	--
c3326_g1	327	566161706	XP_006385653.1	273	2.74458e-28	hypothetical protein POPTR_0003s09050g [Populus trichocarpa]>gi|550342784|gb|ERP63450.1| hypothetical protein POPTR_0003s09050g [Populus trichocarpa]	743848237	XM_011029880.1	160	1.53575e-76	PREDICTED: Populus euphratica abscisic acid receptor PYR1 (LOC105128286), mRNA	--	--	--	--	Q8VZS8	135	1.10993e-09	Abscisic acid receptor PYL1 OS=Arabidopsis thaliana GN=PYL1 PE=1 SV=1	--	--	--	--	--	--	--	--	--	--
c41454_g1	445	224085527	XP_002307607.1	307	1.94655e-32	hypothetical protein POPTR_0005s23570g [Populus trichocarpa]>gi|222857056|gb|EEE94603.1| hypothetical protein POPTR_0005s23570g [Populus trichocarpa]	743867115	XM_011034344.1	225	1.58332e-112	PREDICTED: Populus euphratica BI1-like protein (LOC105131396), mRNA	K06890	K06890	--	http://www.genome.jp/dbget-bin/www_bget?ko:K06890	Q94A20	216	3.81049e-20	BI1-like protein OS=Arabidopsis thaliana GN=At4g15470 PE=2 SV=1	--	--	GO:0009742//GO:0009826	brassinosteroid mediated signaling pathway//unidimensional cell growth	--	--	GO:0016021	integral component of membrane	KOG2322	N-methyl-D-aspartate receptor glutamate-binding subunit
c59431_g1	2035	224068322	XP_002302704.1	3076	0	auxin-responsive GH3 family protein [Populus trichocarpa]>gi|222844430|gb|EEE81977.1| auxin-responsive GH3 family protein [Populus trichocarpa]	743930126	XM_011011005.1	1597	0	PREDICTED: Populus euphratica putative indole-3-acetic acid-amido synthetase GH3.9 (LOC105114457), mRNA	--	--	--	--	O82243	2205	0	Putative indole-3-acetic acid-amido synthetase GH3.9 OS=Arabidopsis thaliana GN=GH3.9 PE=2 SV=1	--	--	--	--	--	--	GO:0009941	chloroplast envelope	--	--
c49126_g3	286	566174478	XP_002308930.2	491	1.06113e-57	hypothetical protein POPTR_0006s04650g [Populus trichocarpa]>gi|550335463|gb|EEE92453.2| hypothetical protein POPTR_0006s04650g [Populus trichocarpa]	566174477	XM_002308894.2	256	5.68838e-130	Populus trichocarpa hypothetical protein (POPTR_0006s04650g) mRNA, complete cds	K00279	CKX	cytokinin dehydrogenase	http://www.genome.jp/dbget-bin/www_bget?ko:K00279	O22213	329	1.26767e-35	Cytokinin dehydrogenase 1 OS=Arabidopsis thaliana GN=CKX1 PE=1 SV=1	PF01565	FAD binding domain	GO:0055114//GO:0006040	oxidation-reduction process//amino sugar metabolic process	GO:0050660//GO:0008762//GO:0016491	flavin adenine dinucleotide binding//UDP-N-acetylmuramate dehydrogenase activity//oxidoreductase activity	--	--	--	--
c53970_g1	221	224080736	XP_002306218.1	292	2.93763e-32	hypothetical protein POPTR_0004s18810g [Populus trichocarpa]>gi|222849182|gb|EEE86729.1| hypothetical protein POPTR_0004s18810g [Populus trichocarpa]	566167301	XM_002306182.2	159	3.55196e-76	Populus trichocarpa hypothetical protein (POPTR_0004s18810g) mRNA, complete cds	--	--	--	--	F4I1I4	173	1.21323e-15	Auxin-responsive protein SAUR67 OS=Arabidopsis thaliana GN=SAUR67 PE=2 SV=1	--	--	--	--	--	--	--	--	--	--
c64838_g3	1262	743829404	XP_011023509.1	1023	2.74786e-134	PREDICTED: gibberellin receptor GID1C [Populus euphratica]	566199112	XM_002319540.2	1038	0	Populus trichocarpa hypothetical protein (POPTR_0013s02980g) mRNA, complete cds	K14493	GID1	gibberellin receptor GID1	http://www.genome.jp/dbget-bin/www_bget?ko:K14493	Q940G6	897	3.95673e-116	Gibberellin receptor GID1C OS=Arabidopsis thaliana GN=GID1C PE=1 SV=1	PF07859	alpha/beta hydrolase fold	GO:0008152	metabolic process	GO:0016787	hydrolase activity	--	--	--	--
c59110_g1	1082	224138406	XP_002322806.1	1608	0	hypothetical protein POPTR_0016s07500g [Populus trichocarpa]>gi|222867436|gb|EEF04567.1| hypothetical protein POPTR_0016s07500g [Populus trichocarpa]	566209206	XM_002322770.2	798	0	Populus trichocarpa hypothetical protein (POPTR_0016s07500g) mRNA, complete cds	--	--	--	--	Q851L5	977	5.23361e-128	IAA-amino acid hydrolase ILR1-like 3 OS=Oryza sativa subsp. japonica GN=ILL3 PE=2 SV=1	PF01546	Peptidase family M20/M25/M40	GO:0008152//GO:0009850//GO:0006807	metabolic process//auxin metabolic process//nitrogen compound metabolic process	GO:0010210//GO:0010211//GO:0016787	IAA-Phe conjugate hydrolase activity//IAA-Leu conjugate hydrolase activity//hydrolase activity	GO:0005783	endoplasmic reticulum	--	--
c46335_g1	584	743922187	XP_011005172.1	799	1.81717e-106	PREDICTED: ethylene-responsive transcription factor ERF021-like [Populus euphratica]	743922186	XM_011006870.1	411	0	PREDICTED: Populus euphratica ethylene-responsive transcription factor ERF021-like (LOC105111502), mRNA	--	--	--	--	Q9C9I2	435	2.71266e-52	Ethylene-responsive transcription factor ERF021 OS=Arabidopsis thaliana GN=ERF021 PE=2 SV=1	PF00847	AP2 domain	GO:0006355	regulation of transcription, DNA-templated	GO:0003700	transcription factor activity, sequence-specific DNA binding	GO:0005667	transcription factor complex	--	--
c65489_g5	338	727596252	XP_010471100.1	178	8.11351e-14	PREDICTED: auxin efflux carrier component 3-like, partial [Camelina sativa]	743784753	XM_011024982.1	218	9.12538e-109	PREDICTED: Populus euphratica auxin efflux carrier component 3-like (LOC105124836), mRNA	K13947	PIN	auxin efflux carrier family	http://www.genome.jp/dbget-bin/www_bget?ko:K13947	Q9S7Z8	168	3.23631e-13	Auxin efflux carrier component 3 OS=Arabidopsis thaliana GN=PIN3 PE=1 SV=1	PF03547	Membrane transport protein	GO:0055085	transmembrane transport	--	--	GO:0016021	integral component of membrane	--	--
c66430_g1	623	566212199	XP_006373082.1	679	1.56393e-83	hypothetical protein POPTR_0017s08530g [Populus trichocarpa]>gi|550319788|gb|ERP50879.1| hypothetical protein POPTR_0017s08530g [Populus trichocarpa]	566212198	XM_006373020.1	458	0	Populus trichocarpa hypothetical protein (POPTR_0017s08530g) mRNA, complete cds	--	--	--	--	--	--	--	--	PF01080//PF02161	Presenilin//Progesterone receptor	GO:0007165//GO:0006355//GO:0043401	signal transduction//regulation of transcription, DNA-templated//steroid hormone mediated signaling pathway	GO:0003707//GO:0005496//GO:0004190//GO:0003677	steroid hormone receptor activity//steroid binding//aspartic-type endopeptidase activity//DNA binding	GO:0005634//GO:0016021	nucleus//integral component of membrane	--	--
c62055_g1	927	743822443	XP_011021692.1	204	1.62834e-15	PREDICTED: protein ACCUMULATION AND REPLICATION OF CHLOROPLASTS 3 [Populus euphratica]	743822446	XR_841923.1	256	2.00716e-129	PREDICTED: Populus euphratica protein ACCUMULATION AND REPLICATION OF CHLOROPLASTS 3 (LOC105123694), transcript variant X2, misc_RNA	--	--	--	--	Q6F6B5	165	2.25572e-11	Protein ACCUMULATION AND REPLICATION OF CHLOROPLASTS 3 OS=Arabidopsis thaliana GN=ARC3 PE=1 SV=2	PF08111	Pea-VEAacid family	GO:0007218	neuropeptide signaling pathway	GO:0005184	neuropeptide hormone activity	GO:0005576	extracellular region	--	--
c43298_g1	612	566171725	XP_002307409.2	501	5.23194e-57	hypothetical protein POPTR_0005s16320g [Populus trichocarpa]>gi|550339114|gb|EEE94405.2| hypothetical protein POPTR_0005s16320g [Populus trichocarpa]	743924391	XR_839727.1	423	0	PREDICTED: Populus euphratica auxin response factor 17-like (LOC105112339), transcript variant X1, misc_RNA	--	--	--	--	Q84WU6	120	2.18289e-06	Auxin response factor 17 OS=Arabidopsis thaliana GN=ARF17 PE=2 SV=1	--	--	--	--	--	--	--	--	--	--
c55454_g1	889	566213296	XP_006373476.1	1303	1.09674e-178	hypothetical protein POPTR_0017s14130g [Populus trichocarpa]>gi|550320298|gb|ERP51273.1| hypothetical protein POPTR_0017s14130g [Populus trichocarpa]	743820570	XM_011022882.1	644	0	PREDICTED: Populus euphratica cinnamoyl-CoA reductase 2-like (LOC105123332), transcript variant X2, mRNA	--	--	--	--	Q9SAH9	273	3.98024e-26	Cinnamoyl-CoA reductase 2 OS=Arabidopsis thaliana GN=CCR2 PE=1 SV=1	PF01073//PF01370//PF00106	3-beta hydroxysteroid dehydrogenase/isomerase family//NAD dependent epimerase/dehydratase family//short chain dehydrogenase	GO:0008152//GO:0008209//GO:0055114//GO:0006694//GO:0044237//GO:0008207//GO:0008210	metabolic process//androgen metabolic process//oxidation-reduction process//steroid biosynthetic process//cellular metabolic process//C21-steroid hormone metabolic process//estrogen metabolic process	GO:0016491//GO:0003824//GO:0050662//GO:0016616//GO:0003854	oxidoreductase activity//catalytic activity//coenzyme binding//oxidoreductase activity, acting on the CH-OH group of donors, NAD or NADP as acceptor//3-beta-hydroxy-delta5-steroid dehydrogenase activity	--	--	KOG1502	Flavonol reductase/cinnamoyl-CoA reductase
c64962_g2	2077	224142197	XP_002324445.1	2832	0	HOBBIT family protein [Populus trichocarpa]>gi|222865879|gb|EEF03010.1| HOBBIT family protein [Populus trichocarpa]	566214982	XM_002324409.2	1751	0	Populus trichocarpa HOBBIT family protein (POPTR_0018s09330g) mRNA, complete cds	--	--	--	--	Q8LGU6	2131	0	Cell division cycle protein 27 homolog B OS=Arabidopsis thaliana GN=CDC27B PE=1 SV=1	PF13174//PF00515//PF13176//PF13181	Tetratricopeptide repeat//Tetratricopeptide repeat//Tetratricopeptide repeat//Tetratricopeptide repeat	GO:0048829//GO:0051510//GO:0007276//GO:0009733//GO:0051302//GO:0030154//GO:0010071	root cap development//regulation of unidimensional cell growth//gamete generation//response to auxin//regulation of cell division//cell differentiation//root meristem specification	GO:0005515	protein binding	GO:0005680//GO:0009504//GO:0005819	anaphase-promoting complex//cell plate//spindle	KOG1126	DNA-binding cell division cycle control protein
c6994_g1	322	566150844	XP_006369536.1	582	6.61928e-72	hypothetical protein POPTR_0001s24940g [Populus trichocarpa]>gi|550348120|gb|ERP66105.1| hypothetical protein POPTR_0001s24940g [Populus trichocarpa]	743876756	XM_011036980.1	283	6.36134e-145	PREDICTED: Populus euphratica abscisic acid 8'-hydroxylase 2 (LOC105133136), mRNA	K09843	E1.14.13.93	(+)-abscisic acid 8'-hydroxylase	http://www.genome.jp/dbget-bin/www_bget?ko:K09843	O81077	486	4.30394e-58	Abscisic acid 8'-hydroxylase 2 OS=Arabidopsis thaliana GN=CYP707A2 PE=2 SV=1	PF00067	Cytochrome P450	GO:0055114	oxidation-reduction process	GO:0005506//GO:0016705//GO:0020037	iron ion binding//oxidoreductase activity, acting on paired donors, with incorporation or reduction of molecular oxygen//heme binding	--	--	--	--
c49912_g1	413	566212751	XP_006373306.1	465	8.51914e-55	hypothetical protein POPTR_0017s11440g [Populus trichocarpa]>gi|550320050|gb|ERP51103.1| hypothetical protein POPTR_0017s11440g [Populus trichocarpa]	743921983	XM_011006763.1	318	2.92443e-164	PREDICTED: Populus euphratica putative auxin efflux carrier component 5 (LOC105111420), mRNA	K13947	PIN	auxin efflux carrier family	http://www.genome.jp/dbget-bin/www_bget?ko:K13947	Q8RWZ6	372	7.11805e-41	Auxin efflux carrier component 4 OS=Arabidopsis thaliana GN=PIN4 PE=1 SV=1	PF03547	Membrane transport protein	GO:0055085	transmembrane transport	--	--	GO:0016021	integral component of membrane	--	--
c55815_g1	1094	224094692	XP_002310200.1	967	4.11044e-129	RUB1 CONJUGATING ENZYME 1 family protein [Populus trichocarpa]>gi|743838446|ref|XP_011025714.1| PREDICTED: NEDD8-conjugating enzyme Ubc12 [Populus euphratica]>gi|743838450|ref|XP_011025715.1| PREDICTED: NEDD8-conjugating enzyme Ubc12 [Populus euphratica]>gi|118483300|gb|ABK93552.1| unknown [Populus trichocarpa]>gi|222853103|gb|EEE90650.1| RUB1 CONJUGATING ENZYME 1 family protein [Populus trichoca…	566180932	XM_002310164.2	678	0	Populus trichocarpa RUB1 CONJUGATING ENZYME 1 family protein (POPTR_0007s12350g) mRNA, complete cds	K10579	UBE2M, UBC12	ubiquitin-conjugating enzyme E2 M	http://www.genome.jp/dbget-bin/www_bget?ko:K10579	Q9SDY5	874	6.89235e-116	NEDD8-conjugating enzyme Ubc12 OS=Arabidopsis thaliana GN=RCE1 PE=1 SV=1	PF05743//PF00179//PF00097//PF13639	UEV domain//Ubiquitin-conjugating enzyme//Zinc finger, C3HC4 type (RING finger)//Ring finger domain	GO:0015031//GO:0009790//GO:0006464//GO:0009733	protein transport//embryo development//cellular protein modification process//response to auxin	GO:0008270//GO:0046872//GO:0016881//GO:0005515//GO:0005524	zinc ion binding//metal ion binding//acid-amino acid ligase activity//protein binding//ATP binding	--	--	KOG0420	Ubiquitin-protein ligase
c60042_g4	891	743940544	XP_011014749.1	222	2.17697e-20	PREDICTED: protein LURP-one-related 15-like, partial [Populus euphratica]	566161766	XM_006385610.1	115	4.63639e-51	Populus trichocarpa Origin recognition complex subunit 2 family protein (POPTR_0003s09350g) mRNA, complete cds	--	--	--	--	Q9SF24	149	2.74534e-10	Protein LURP-one-related 10 OS=Arabidopsis thaliana GN=At3g11740 PE=2 SV=2	PF09515//PF06109//PF02041//PF02163	Thiamine transporter protein (Thia_YuaJ)//Haemolysin E (HlyE)//Auxin binding protein//Peptidase family M50	GO:0006508//GO:0009405//GO:0044179//GO:0015888//GO:0007165	proteolysis//pathogenesis//hemolysis in other organism//thiamine transport//signal transduction	GO:0015234//GO:0004872//GO:0004222	thiamine transmembrane transporter activity//receptor activity//metalloendopeptidase activity	GO:0005886//GO:0005788	plasma membrane//endoplasmic reticulum lumen	--	--
c54662_g1	778	566211031	XP_006372589.1	539	1.26711e-66	hypothetical protein POPTR_0017s03010g [Populus trichocarpa]>gi|550319218|gb|ERP50386.1| hypothetical protein POPTR_0017s03010g [Populus trichocarpa]	566211030	XM_006372527.1	330	1.22161e-170	Populus trichocarpa hypothetical protein (POPTR_0017s03010g) mRNA, complete cds	--	--	--	--	--	--	--	--	PF06377	Adipokinetic hormone	GO:0007165	signal transduction	GO:0005179	hormone activity	--	--	--	--
c45696_g1	458	224092498	XP_002309635.1	378	5.82382e-43	hypothetical protein POPTR_0006s27130g [Populus trichocarpa]>gi|222855611|gb|EEE93158.1| hypothetical protein POPTR_0006s27130g [Populus trichocarpa]	566178371	XM_002309599.2	193	1.00407e-94	Populus trichocarpa hypothetical protein (POPTR_0006s27130g) mRNA, complete cds	K14484	IAA	auxin-responsive protein IAA	http://www.genome.jp/dbget-bin/www_bget?ko:K14484	Q93WC4	238	3.78586e-23	Auxin-responsive protein IAA29 OS=Arabidopsis thaliana GN=IAA29 PE=2 SV=2	PF02309//PF00564	AUX/IAA family//PB1 domain	GO:0006355//GO:0009734	regulation of transcription, DNA-templated//auxin-activated signaling pathway	GO:0046983//GO:0005515	protein dimerization activity//protein binding	GO:0005634	nucleus	--	--
c44082_g1	265	566154716	XP_006370580.1	428	1.47502e-48	DWARF IN LIGHT 1 family protein [Populus trichocarpa]>gi|550349786|gb|ERP67149.1| DWARF IN LIGHT 1 family protein [Populus trichocarpa]	566154715	XM_006370518.1	211	5.40403e-105	Populus trichocarpa DWARF IN LIGHT 1 family protein (POPTR_0001s43990g) mRNA, complete cds	K14487	GH3	auxin responsive GH3 gene family	http://www.genome.jp/dbget-bin/www_bget?ko:K14487	Q9LSQ4	382	4.7075e-43	Indole-3-acetic acid-amido synthetase GH3.6 OS=Arabidopsis thaliana GN=GH3.6 PE=1 SV=1	--	--	--	--	--	--	--	--	--	--
c28817_g1	284	224080528	XP_002306151.1	315	5.08247e-36	hypothetical protein POPTR_0004s17190g [Populus trichocarpa]>gi|222849115|gb|EEE86662.1| hypothetical protein POPTR_0004s17190g [Populus trichocarpa]	566166994	XM_002306115.2	175	6.01441e-85	Populus trichocarpa hypothetical protein (POPTR_0004s17190g) mRNA, complete cds	K14488	SAUR	SAUR family protein	http://www.genome.jp/dbget-bin/www_bget?ko:K14488	Q9FJF6	199	1.28973e-19	Auxin-responsive protein SAUR23 OS=Arabidopsis thaliana GN=SAUR23 PE=2 SV=1	--	--	GO:0010114//GO:0010218	response to red light//response to far red light	--	--	--	--	--	--
c16932_g1	561	743913985	XP_011000915.1	645	6.34419e-81	PREDICTED: ABSCISIC ACID-INSENSITIVE 5-like protein 1 isoform X1 [Populus euphratica]>gi|743913987|ref|XP_011000916.1| PREDICTED: ABSCISIC ACID-INSENSITIVE 5-like protein 1 isoform X1 [Populus euphratica]	224102820	XM_002312778.1	369	0	Populus trichocarpa basic leucine zipper transcription factor family protein (POPTR_0009s16610g) mRNA, complete cds	--	--	--	--	Q9SJN0	210	2.87525e-18	Protein ABSCISIC ACID-INSENSITIVE 5 OS=Arabidopsis thaliana GN=ABI5 PE=1 SV=1	PF00170//PF07716//PF04850//PF01166//PF03131	bZIP transcription factor//Basic region leucine zipper//Baculovirus E66 occlusion-derived virus envelope protein//TSC-22/dip/bun family//bZIP Maf transcription factor	GO:0006355	regulation of transcription, DNA-templated	GO:0043565//GO:0003677//GO:0003700	sequence-specific DNA binding//DNA binding//transcription factor activity, sequence-specific DNA binding	GO:0005667//GO:0019031//GO:0005634	transcription factor complex//viral envelope//nucleus	--	--
c62239_g2	1757	566206127	XP_006374325.1	1445	0	hypothetical protein POPTR_0015s06070g [Populus trichocarpa]>gi|550322084|gb|ERP52122.1| hypothetical protein POPTR_0015s06070g [Populus trichocarpa]	122891889	AC196813.1	1006	0	Populus trichocarpa clone Pop1-114I2, complete sequence	--	--	--	--	Q9SUE3	523	6.4512e-59	Ethylene-responsive transcription factor CRF4 OS=Arabidopsis thaliana GN=CRF4 PE=1 SV=2	PF11808//PF00847	Domain of unknown function (DUF3329)//AP2 domain	GO:0016310//GO:0006355	phosphorylation//regulation of transcription, DNA-templated	GO:0003700//GO:0004673	transcription factor activity, sequence-specific DNA binding//protein histidine kinase activity	GO:0005667//GO:0009365	transcription factor complex//protein histidine kinase complex	--	--
c47514_g1	535	743837768	XP_011025557.1	398	1.69e-44	PREDICTED: ethylene-responsive transcription factor ABR1-like [Populus euphratica]	743837767	XM_011027255.1	254	1.45668e-128	PREDICTED: Populus euphratica ethylene-responsive transcription factor ABR1-like (LOC105126397), mRNA	--	--	--	--	--	--	--	--	--	--	--	--	--	--	--	--	--	--
c66649_g2	1811	743820239	XP_011021092.1	2676	0	PREDICTED: auxin transport protein BIG isoform X2 [Populus euphratica]	566213169	XM_006373351.1	1587	0	Populus trichocarpa hypothetical protein (POPTR_0017s13550g) mRNA, complete cds	K10691	UBR4, ZUBR1	E3 ubiquitin-protein ligase UBR4	http://www.genome.jp/dbget-bin/www_bget?ko:K10691	Q9SRU2	1841	0	Auxin transport protein BIG OS=Arabidopsis thaliana GN=BIG PE=1 SV=2	PF01363//PF00569	FYVE zinc finger//Zinc finger, ZZ type	--	--	GO:0008270//GO:0046872	zinc ion binding//metal ion binding	--	--	KOG1280	Uncharacterized conserved protein containing ZZ-type Zn-finger
c56294_g1	1501	566153934	XP_006370222.1	559	1.6159e-65	Ethylene responsive element binding factor 4 family protein [Populus trichocarpa]>gi|550349401|gb|ERP66791.1| Ethylene responsive element binding factor 4 family protein [Populus trichocarpa]	743901042	XM_011045531.1	632	0	PREDICTED: Populus euphratica ethylene-responsive transcription factor 4-like (LOC105139171), mRNA	--	--	--	--	O80340	234	1.31274e-20	Ethylene-responsive transcription factor 4 OS=Arabidopsis thaliana GN=ERF4 PE=1 SV=1	PF00847//PF04434	AP2 domain//SWIM zinc finger	GO:0006355	regulation of transcription, DNA-templated	GO:0008270//GO:0003700	zinc ion binding//transcription factor activity, sequence-specific DNA binding	GO:0005667	transcription factor complex	--	--
c65694_g3	2345	566183719	XP_002312450.2	1772	0	hypothetical protein POPTR_0008s13090g [Populus trichocarpa]>gi|550332962|gb|EEE89817.2| hypothetical protein POPTR_0008s13090g [Populus trichocarpa]	566183718	XM_002312414.2	1013	0	Populus trichocarpa hypothetical protein (POPTR_0008s13090g) mRNA, complete cds	K14494	DELLA	DELLA protein	http://www.genome.jp/dbget-bin/www_bget?ko:K14494	Q8S4W7	1582	0	DELLA protein GAI1 OS=Vitis vinifera GN=GAI1 PE=2 SV=1	--	--	GO:0006355//GO:0009863//GO:0010187//GO:0009867//GO:0042538//GO:0042176//GO:0009938//GO:0010233//GO:2000033//GO:0009723//GO:0009737//GO:0010218//GO:0006808	regulation of transcription, DNA-templated//salicylic acid mediated signaling pathway//negative regulation of seed germination//jasmonic acid mediated signaling pathway//hyperosmotic salinity response//regulation of protein catabolic process//negative regulation of gibberellic acid mediated signaling pathway//phloem transport//regulation of seed dormancy process//response to ethylene//response to…	--	--	--	--	--	--
c23831_g1	231	224120416	XP_002318324.1	330	6.66225e-37	MYB transcription factor R2R3 type family protein [Populus trichocarpa]>gi|222858997|gb|EEE96544.1| MYB transcription factor R2R3 type family protein [Populus trichocarpa]>gi|225626259|gb|ACN97179.1| MYB transcription factor [Populus trichocarpa]	743913669	XM_011002449.1	154	2.25084e-73	PREDICTED: Populus euphratica transcriptional activator Myb-like (LOC105108221), mRNA	--	--	--	--	--	--	--	--	--	--	GO:0009737	response to abscisic acid	GO:0003677//GO:0003682	DNA binding//chromatin binding	GO:0000785	chromatin	--	--
c63599_g2	720	224092886	XP_002309737.1	1195	1.46153e-161	UDP-glucoronosyl/UDP-glucosyl transferase family protein [Populus trichocarpa]>gi|222852640|gb|EEE90187.1| UDP-glucoronosyl/UDP-glucosyl transferase family protein [Populus trichocarpa]	566178959	XM_002309701.2	600	0	Populus trichocarpa UDP-glucoronosyl/UDP-glucosyl transferase family protein (POPTR_0007s00870g) mRNA, complete cds	--	--	--	--	O22822	584	1.30851e-70	UDP-glycosyltransferase 74F2 OS=Arabidopsis thaliana GN=UGT74F2 PE=1 SV=1	PF00201	UDP-glucoronosyl and UDP-glucosyl transferase	GO:0018874//GO:0046482//GO:0008152//GO:0009696	benzoate metabolic process//para-aminobenzoic acid metabolic process//metabolic process//salicylic acid metabolic process	GO:0052641//GO:0080044//GO:0052640//GO:0080002//GO:0016758//GO:0052639//GO:0080046	benzoic acid glucosyltransferase activity//quercetin 7-O-glucosyltransferase activity//salicylic acid glucosyltransferase (glucoside-forming) activity//UDP-glucose:4-aminobenzoate acylglucosyltransferase activity//transferase activity, transferring hexosyl groups//salicylic acid glucosyltransferase (ester-forming) activity//quercetin 4'-O-glucosyltransferase activity	--	--	--	--
c55513_g2	731	224144990	XP_002325486.1	918	5.35379e-118	hypothetical protein POPTR_0019s08640g [Populus trichocarpa]>gi|222862361|gb|EEE99867.1| hypothetical protein POPTR_0019s08640g [Populus trichocarpa]	566236717	XM_002325450.2	609	0	Populus trichocarpa hypothetical protein (POPTR_0019s08640g) mRNA, complete cds	--	--	--	--	--	--	--	--	PF08815	Nuclear receptor coactivator	GO:0006355//GO:0007165	regulation of transcription, DNA-templated//signal transduction	GO:0003713//GO:0035257	transcription coactivator activity//nuclear hormone receptor binding	GO:0005634//GO:0005667	nucleus//transcription factor complex	--	--
c57754_g1	576	224067114	XP_002302362.1	826	3.49047e-101	kinesin motor family protein [Populus trichocarpa]>gi|222844088|gb|EEE81635.1| kinesin motor family protein [Populus trichocarpa]	566157424	XM_002302326.2	509	0	Populus trichocarpa kinesin motor family protein (POPTR_0002s11120g) mRNA, complete cds	--	--	--	--	O35231	181	5.33315e-14	Kinesin-like protein KIFC3 OS=Mus musculus GN=Kifc3 PE=1 SV=4	PF01496//PF00435//PF08702//PF02601//PF09265//PF00225	V-type ATPase 116kDa subunit family//Spectrin repeat//Fibrinogen alpha/beta chain family//Exonuclease VII, large subunit//Cytokinin dehydrogenase 1, FAD and cytokinin binding//Kinesin motor domain	GO:0015991//GO:0007018//GO:0051258//GO:0007165//GO:0015992//GO:0006308//GO:0055114//GO:0007017//GO:0030168//GO:0009690	ATP hydrolysis coupled proton transport//microtubule-based movement//protein polymerization//signal transduction//proton transport//DNA catabolic process//oxidation-reduction process//microtubule-based process//platelet activation//cytokinin metabolic process	GO:0003777//GO:0008017//GO:0015078//GO:0005102//GO:0008855//GO:0005515//GO:0050660//GO:0030674//GO:0019139//GO:0005524	microtubule motor activity//microtubule binding//hydrogen ion transmembrane transporter activity//receptor binding//exodeoxyribonuclease VII activity//protein binding//flavin adenine dinucleotide binding//protein binding, bridging//cytokinin dehydrogenase activity//ATP binding	GO:0045298//GO:0005577//GO:0005875//GO:0009318//GO:0033179//GO:0005874	tubulin complex//fibrinogen complex//microtubule associated complex//exodeoxyribonuclease VII complex//proton-transporting V-type ATPase, V0 domain//microtubule	KOG0239	Kinesin (KAR3 subfamily)
c38306_g1	480	566173641	XP_006383799.1	695	2.79076e-89	hypothetical protein POPTR_0005s27910g [Populus trichocarpa]>gi|550339902|gb|ERP61596.1| hypothetical protein POPTR_0005s27910g [Populus trichocarpa]	566173640	XM_006383737.1	401	0	Populus trichocarpa hypothetical protein (POPTR_0005s27910g) mRNA, complete cds	--	--	--	--	Q9S9N9	343	2.04603e-37	Cinnamoyl-CoA reductase 1 OS=Arabidopsis thaliana GN=CCR1 PE=1 SV=1	PF01113//PF04321//PF01370//PF01073//PF02719//PF00106//PF03435	Dihydrodipicolinate reductase, N-terminus//RmlD substrate binding domain//NAD dependent epimerase/dehydratase family//3-beta hydroxysteroid dehydrogenase/isomerase family//Polysaccharide biosynthesis protein//short chain dehydrogenase//Saccharopine dehydrogenase	GO:0009117//GO:0009225//GO:0008210//GO:0008207//GO:0006694//GO:0008209//GO:0055114//GO:0045226//GO:0008152//GO:0009058//GO:0044237//GO:0030639//GO:0009085//GO:0009089//GO:0019872	nucleotide metabolic process//nucleotide-sugar metabolic process//estrogen metabolic process//C21-steroid hormone metabolic process//steroid biosynthetic process//androgen metabolic process//oxidation-reduction process//extracellular polysaccharide biosynthetic process//metabolic process//biosynthetic process//cellular metabolic process//polyketide biosynthetic process//lysine biosynthetic proces…	GO:0016616//GO:0008831//GO:0003854//GO:0050662//GO:0003824//GO:0008839//GO:0016491	oxidoreductase activity, acting on the CH-OH group of donors, NAD or NADP as acceptor//dTDP-4-dehydrorhamnose reductase activity//3-beta-hydroxy-delta5-steroid dehydrogenase activity//coenzyme binding//catalytic activity//4-hydroxy-tetrahydrodipicolinate reductase//oxidoreductase activity	--	--	KOG1502	Flavonol reductase/cinnamoyl-CoA reductase
c61704_g3	297	743897759	XP_011042175.1	494	9.48515e-59	PREDICTED: UDP-glucuronate 4-epimerase 6-like [Populus euphratica]>gi|743943465|ref|XP_011016239.1| PREDICTED: UDP-glucuronate 4-epimerase 6-like [Populus euphratica]	743943464	XM_011017937.1	219	2.19613e-109	PREDICTED: Populus euphratica UDP-glucuronate 4-epimerase 6-like (LOC105119760), mRNA	K08679	E5.1.3.6	UDP-glucuronate 4-epimerase	http://www.genome.jp/dbget-bin/www_bget?ko:K08679	Q9LIS3	457	4.38393e-54	UDP-glucuronate 4-epimerase 6 OS=Arabidopsis thaliana GN=GAE6 PE=1 SV=1	PF08241//PF00106//PF02719//PF00056//PF01073//PF01370//PF04321	Methyltransferase domain//short chain dehydrogenase//Polysaccharide biosynthesis protein//lactate/malate dehydrogenase, NAD binding domain//3-beta hydroxysteroid dehydrogenase/isomerase family//NAD dependent epimerase/dehydratase family//RmlD substrate binding domain	GO:0009058//GO:0030639//GO:0044237//GO:0019872//GO:0009117//GO:0006694//GO:0008207//GO:0009225//GO:0008210//GO:0008152//GO:0045226//GO:0055114//GO:0008209	biosynthetic process//polyketide biosynthetic process//cellular metabolic process//streptomycin biosynthetic process//nucleotide metabolic process//steroid biosynthetic process//C21-steroid hormone metabolic process//nucleotide-sugar metabolic process//estrogen metabolic process//metabolic process//extracellular polysaccharide biosynthetic process//oxidation-reduction process//androgen metabolic …	GO:0003824//GO:0050662//GO:0003854//GO:0016491//GO:0008168//GO:0016616//GO:0008831	catalytic activity//coenzyme binding//3-beta-hydroxy-delta5-steroid dehydrogenase activity//oxidoreductase activity//methyltransferase activity//oxidoreductase activity, acting on the CH-OH group of donors, NAD or NADP as acceptor//dTDP-4-dehydrorhamnose reductase activity	--	--	KOG1371	UDP-glucose 4-epimerase/UDP-sulfoquinovose synthase
c53970_g2	462	224080736	XP_002306218.1	539	3.32081e-68	hypothetical protein POPTR_0004s18810g [Populus trichocarpa]>gi|222849182|gb|EEE86729.1| hypothetical protein POPTR_0004s18810g [Populus trichocarpa]	743792773	XM_011047071.1	311	2.57036e-160	PREDICTED: Populus euphratica uncharacterized LOC105140287 (LOC105140287), mRNA	--	--	--	--	Q0V7Z5	327	3.04758e-37	Auxin-responsive protein SAUR64 OS=Arabidopsis thaliana GN=SAUR64 PE=2 SV=1	--	--	--	--	--	--	--	--	--	--
c47658_g1	538	566208212	XP_002322552.2	472	8.34041e-52	hypothetical protein POPTR_0016s02020g [Populus trichocarpa]>gi|550320617|gb|EEF04313.2| hypothetical protein POPTR_0016s02020g [Populus trichocarpa]	566208211	XM_002322516.2	460	0	Populus trichocarpa hypothetical protein (POPTR_0016s02020g) mRNA, complete cds	--	--	--	--	--	--	--	--	PF00060//PF01296//PF04888//PF00769//PF08702//PF13851//PF10473//PF00804//PF05557//PF10186	Ligand-gated ion channel//Galanin//Secretion system effector C (SseC) like family//Ezrin/radixin/moesin family//Fibrinogen alpha/beta chain family//Growth-arrest specific micro-tubule binding//Leucine-rich repeats of kinetochore protein Cenp-F/LEK1//Syntaxin//Mitotic checkpoint protein//UV radiation resistance protein and autophagy-related subunit 14	GO:0030168//GO:0048870//GO:0009405//GO:0007094//GO:0006811//GO:0007268//GO:0010508//GO:0007165//GO:0051258	platelet activation//cell motility//pathogenesis//mitotic spindle assembly checkpoint//ion transport//synaptic transmission//positive regulation of autophagy//signal transduction//protein polymerization	GO:0045502//GO:0030674//GO:0008092//GO:0004970//GO:0042803//GO:0008134//GO:0005234//GO:0005102//GO:0005179	dynein binding//protein binding, bridging//cytoskeletal protein binding//ionotropic glutamate receptor activity//protein homodimerization activity//transcription factor binding//extracellular-glutamate-gated ion channel activity//receptor binding//hormone activity	GO:0030286//GO:0031514//GO:0005667//GO:0005577//GO:0005737//GO:0005576//GO:0016020//GO:0019898	dynein complex//motile cilium//transcription factor complex//fibrinogen complex//cytoplasm//extracellular region//membrane//extrinsic component of membrane	--	--
c59961_g1	1184	224072240	XP_002303668.1	1287	8.97357e-176	26S proteasome non-ATPase regulatory subunit family protein [Populus trichocarpa]>gi|118488523|gb|ABK96074.1| unknown [Populus trichocarpa]>gi|222841100|gb|EEE78647.1| 26S proteasome non-ATPase regulatory subunit family protein [Populus trichocarpa]	566162604	XM_002303632.2	853	0	Populus trichocarpa 26S proteasome non-ATPase regulatory subunit family protein (POPTR_0003s14270g) mRNA, complete cds	K03031	PSMD8, RPN12	26S proteasome regulatory subunit N12	http://www.genome.jp/dbget-bin/www_bget?ko:K03031	Q9SGW3	1061	2.28533e-142	26S proteasome non-ATPase regulatory subunit 8 homolog A OS=Arabidopsis thaliana GN=RPN12A PE=1 SV=1	--	--	GO:0043248//GO:0048366//GO:0048528//GO:0009408//GO:0009735//GO:0009733//GO:0031540//GO:0051788//GO:0009647//GO:0043161//GO:0048825//GO:0009908	proteasome assembly//leaf development//post-embryonic root development//response to heat//response to cytokinin//response to auxin//regulation of anthocyanin biosynthetic process//response to misfolded protein//skotomorphogenesis//proteasome-mediated ubiquitin-dependent protein catabolic process//cotyledon development//flower development	--	--	GO:0009941//GO:0005838	chloroplast envelope//proteasome regulatory particle	KOG3151	26S proteasome regulatory complex, subunit RPN12/PSMD8
c63599_g1	536	118489490	ABK96547.1	702	2.54846e-88	unknown [Populus trichocarpa x Populus deltoides]	743908385	XM_011049341.1	326	1.37927e-168	PREDICTED: Populus euphratica UDP-glycosyltransferase 74F2-like (LOC105141937), mRNA	K13691	SGT1	pathogen-inducible salicylic acid glucosyltransferase	http://www.genome.jp/dbget-bin/www_bget?ko:K13691	O22822	500	3.23565e-59	UDP-glycosyltransferase 74F2 OS=Arabidopsis thaliana GN=UGT74F2 PE=1 SV=1	PF04101//PF00201	Glycosyltransferase family 28 C-terminal domain//UDP-glucoronosyl and UDP-glucosyl transferase	GO:0005975//GO:0008152//GO:0030259	carbohydrate metabolic process//metabolic process//lipid glycosylation	GO:0016758//GO:0030246	transferase activity, transferring hexosyl groups//carbohydrate binding	--	--	KOG1192	UDP-glucuronosyl and UDP-glucosyl transferase
c65343_g2	682	743895484	XP_011041011.1	1154	3.67623e-152	PREDICTED: auxin response factor 18-like [Populus euphratica]	566192287	XM_002316334.2	583	0	Populus trichocarpa hypothetical protein (POPTR_0010s23000g) mRNA, complete cds	--	--	--	--	Q93YR9	866	2.48891e-110	Auxin response factor 16 OS=Arabidopsis thaliana GN=ARF16 PE=2 SV=1	PF08273//PF06507	Zinc-binding domain of primase-helicase//Auxin response factor	GO:0009725//GO:0006269//GO:0006351//GO:0006355	response to hormone//DNA replication, synthesis of RNA primer//transcription, DNA-templated//regulation of transcription, DNA-templated	GO:0008270//GO:0003896//GO:0004386//GO:0003677	zinc ion binding//DNA primase activity//helicase activity//DNA binding	GO:0005730//GO:0005634//GO:0005657	nucleolus//nucleus//replication fork	--	--
c37533_g1	595	657085974	AID23889.1	161	2.05335e-11	Bax inhibitor 1 [Musa ABB Group]	627819956	XM_007684628.1	254	1.63113e-128	Bipolaris oryzae ATCC 44560 hypothetical protein partial mRNA	--	--	--	--	Q9H3K2	252	3.16468e-24	Growth hormone-inducible transmembrane protein OS=Homo sapiens GN=GHITM PE=1 SV=2	--	--	--	--	--	--	--	--	KOG1630	Growth hormone-induced protein and related proteins
c53269_g1	918	743792748	XP_011045291.1	1057	4.64637e-143	PREDICTED: cytokinin riboside 5'-monophosphate phosphoribohydrolase LOG5-like [Populus euphratica]	743792747	XM_011046989.1	650	0	PREDICTED: Populus euphratica cytokinin riboside 5'-monophosphate phosphoribohydrolase LOG5-like (LOC105140243), mRNA	--	--	--	--	Q8LBB7	897	1.22734e-119	Cytokinin riboside 5'-monophosphate phosphoribohydrolase LOG5 OS=Arabidopsis thaliana GN=LOG5 PE=1 SV=1	PF10440	Ubiquitin-binding WIYLD domain	GO:0006479//GO:0006554	protein methylation//lysine catabolic process	GO:0018024	histone-lysine N-methyltransferase activity	--	--	--	--
c59188_g1	1331	224078978	XP_002305704.1	1647	0	truncated Gibberellin 2-oxidase family protein [Populus trichocarpa]>gi|222848668|gb|EEE86215.1| truncated Gibberellin 2-oxidase family protein [Populus trichocarpa]	743877660	XM_011037156.1	814	0	PREDICTED: Populus euphratica gibberellin 2-beta-dioxygenase (LOC105133248), mRNA	--	--	--	--	Q9XG83	1239	1.64488e-167	Gibberellin 2-beta-dioxygenase OS=Phaseolus coccineus GN=GA2OX1 PE=2 SV=1	PF03171	2OG-Fe(II) oxygenase superfamily	GO:0055114//GO:0032940//GO:0010114//GO:0045487	oxidation-reduction process//secretion by cell//response to red light//gibberellin catabolic process	GO:0016706//GO:0052634//GO:0005506//GO:0016491	oxidoreductase activity, acting on paired donors, with incorporation or reduction of molecular oxygen, 2-oxoglutarate as one donor, and incorporation of one atom each of oxygen into both donors//C-19 gibberellin 2-beta-dioxygenase activity//iron ion binding//oxidoreductase activity	GO:0016023	cytoplasmic membrane-bounded vesicle	KOG0143	Iron/ascorbate family oxidoreductases
c45483_g1	670	566212138	XP_002323984.2	927	2.32889e-121	hypothetical protein POPTR_0017s08250g [Populus trichocarpa]>gi|550319759|gb|EEF04117.2| hypothetical protein POPTR_0017s08250g [Populus trichocarpa]	566212137	XM_002323948.2	466	0	Populus trichocarpa hypothetical protein (POPTR_0017s08250g) mRNA, complete cds	--	--	--	--	Q9SVQ0	479	5.34415e-56	Ethylene-responsive transcription factor ERF062 OS=Arabidopsis thaliana GN=ERF062 PE=2 SV=1	PF00847	AP2 domain	GO:0006355	regulation of transcription, DNA-templated	GO:0003700//GO:0003677	transcription factor activity, sequence-specific DNA binding//DNA binding	GO:0005634//GO:0005667	nucleus//transcription factor complex	--	--
c62378_g2	1223	566167733	XP_006384793.1	1567	0	NITRILASE-LIKE protein 1 [Populus trichocarpa]>gi|118489609|gb|ABK96606.1| unknown [Populus trichocarpa x Populus deltoides]>gi|550341561|gb|ERP62590.1| NITRILASE-LIKE protein 1 [Populus trichocarpa]	566167732	XM_006384731.1	998	0	Populus trichocarpa NITRILASE-LIKE protein 1 (POPTR_0004s21160g) mRNA, complete cds	K12251	aguB	N-carbamoylputrescine amidase	http://www.genome.jp/dbget-bin/www_bget?ko:K12251	Q3HVN1	1430	0	N-carbamoylputrescine amidase OS=Solanum tuberosum GN=CPA PE=2 SV=1	PF00795	Carbon-nitrogen hydrolase	GO:0006596//GO:0006525//GO:0006560//GO:0006807	polyamine biosynthetic process//arginine metabolic process//proline metabolic process//nitrogen compound metabolic process	GO:0050126//GO:0016810	N-carbamoylputrescine amidase activity//hydrolase activity, acting on carbon-nitrogen (but not peptide) bonds	--	--	KOG0806	Carbon-nitrogen hydrolase
c5437_g1	203	566161461	XP_002304300.2	318	2.01745e-34	Ethylene responsive element binding factor 5 family protein [Populus trichocarpa]>gi|550342666|gb|EEE79279.2| Ethylene responsive element binding factor 5 family protein [Populus trichocarpa]	566161460	XM_002304264.2	173	5.30207e-84	Populus trichocarpa Ethylene responsive element binding factor 5 family protein (POPTR_0003s07850g) mRNA, complete cds	--	--	--	--	Q8VY90	130	2.08402e-09	Ethylene-responsive transcription factor ERF105 OS=Arabidopsis thaliana GN=ERF105 PE=2 SV=1	--	--	GO:0006355	regulation of transcription, DNA-templated	GO:0003677//GO:0003700	DNA binding//transcription factor activity, sequence-specific DNA binding	GO:0005667//GO:0005634	transcription factor complex//nucleus	--	--
c58911_g2	453	743909233	XP_011048092.1	474	2.58062e-54	PREDICTED: cytokinin dehydrogenase 1 [Populus euphratica]	743909232	XM_011049790.1	341	5.29514e-177	PREDICTED: Populus euphratica cytokinin dehydrogenase 1 (LOC105142254), mRNA	K00279	CKX	cytokinin dehydrogenase	http://www.genome.jp/dbget-bin/www_bget?ko:K00279	O22213	342	1.24306e-36	Cytokinin dehydrogenase 1 OS=Arabidopsis thaliana GN=CKX1 PE=1 SV=1	PF09265	Cytokinin dehydrogenase 1, FAD and cytokinin binding	GO:0055114//GO:0009690	oxidation-reduction process//cytokinin metabolic process	GO:0050660//GO:0019139	flavin adenine dinucleotide binding//cytokinin dehydrogenase activity	--	--	--	--
c5400_g1	322	566155547	XP_006386130.1	494	2.06324e-58	hypothetical protein POPTR_0002s00660g [Populus trichocarpa]>gi|550343994|gb|ERP63927.1| hypothetical protein POPTR_0002s00660g [Populus trichocarpa]	566155548	XM_006386069.1	207	1.12646e-102	Populus trichocarpa hypothetical protein (POPTR_0002s00670g) mRNA, complete cds	--	--	--	--	Q9D665	278	8.38522e-29	Short-chain dehydrogenase/reductase family 42E member 1 OS=Mus musculus GN=Sdr42e1 PE=2 SV=1	PF04321//PF01073//PF01370//PF02719	RmlD substrate binding domain//3-beta hydroxysteroid dehydrogenase/isomerase family//NAD dependent epimerase/dehydratase family//Polysaccharide biosynthesis protein	GO:0009058//GO:0019872//GO:0044237//GO:0030639//GO:0009117//GO:0008209//GO:0055114//GO:0045226//GO:0008210//GO:0008207//GO:0009225//GO:0006694	biosynthetic process//streptomycin biosynthetic process//cellular metabolic process//polyketide biosynthetic process//nucleotide metabolic process//androgen metabolic process//oxidation-reduction process//extracellular polysaccharide biosynthetic process//estrogen metabolic process//C21-steroid hormone metabolic process//nucleotide-sugar metabolic process//steroid biosynthetic process	GO:0003854//GO:0003824//GO:0050662//GO:0008831//GO:0016616	3-beta-hydroxy-delta5-steroid dehydrogenase activity//catalytic activity//coenzyme binding//dTDP-4-dehydrorhamnose reductase activity//oxidoreductase activity, acting on the CH-OH group of donors, NAD or NADP as acceptor	--	--	KOG1430	C-3 sterol dehydrogenase/3-beta-hydroxysteroid dehydrogenase and related dehydrogenases
c36299_g1	246	224142631	XP_002324658.1	407	1.96321e-49	hypothetical protein POPTR_0018s13230g [Populus trichocarpa]>gi|222866092|gb|EEF03223.1| hypothetical protein POPTR_0018s13230g [Populus trichocarpa]	566215626	XM_002324622.2	181	2.35786e-88	Populus trichocarpa hypothetical protein (POPTR_0018s13230g) mRNA, complete cds	--	--	--	--	P33080	136	1.35413e-10	Auxin-induced protein X10A OS=Glycine max PE=2 SV=1	--	--	--	--	--	--	--	--	--	--
c55067_g1	2164	743895456	XP_011040995.1	1640	0	PREDICTED: uncharacterized protein LOC105137094 isoform X4 [Populus euphratica]	566192267	XM_002315266.2	980	0	Populus trichocarpa hypothetical protein (POPTR_0010s22870g) mRNA, complete cds	--	--	--	--	P0AAD5	160	3.9363e-10	Tyrosine-specific transport protein OS=Shigella flexneri GN=tyrP PE=3 SV=1	PF01080//PF03222//PF01235	Presenilin//Tryptophan/tyrosine permease family//Sodium:alanine symporter family	GO:0003333//GO:0006814//GO:0015846//GO:0015804//GO:0032328	amino acid transmembrane transport//sodium ion transport//polyamine transport//neutral amino acid transport//alanine transport	GO:0004190//GO:0015655	aspartic-type endopeptidase activity//alanine:sodium symporter activity	GO:0016020//GO:0016021	membrane//integral component of membrane	--	--
c63374_g4	301	566213168	XP_006373412.1	221	2.19302e-21	hypothetical protein POPTR_0017s13540g [Populus trichocarpa]>gi|550320234|gb|ERP51209.1| hypothetical protein POPTR_0017s13540g [Populus trichocarpa]	743820242	XM_011022791.1	160	1.39994e-76	PREDICTED: Populus euphratica auxin transport protein BIG (LOC105123276), transcript variant X3, mRNA	--	--	--	--	--	--	--	--	--	--	--	--	--	--	--	--	--	--
c33935_g1	403	743896773	XP_011041657.1	134	1.03496e-07	PREDICTED: receptor-like serine/threonine-protein kinase At4g25390 [Populus euphratica]	566207516	XM_002321827.2	129	3.30355e-59	Populus trichocarpa kinase family protein (POPTR_0015s14080g) mRNA, complete cds	--	--	--	--	--	--	--	--	PF01235	Sodium:alanine symporter family	GO:0015846//GO:0006814//GO:0015804//GO:0032328	polyamine transport//sodium ion transport//neutral amino acid transport//alanine transport	GO:0015655	alanine:sodium symporter activity	GO:0016020	membrane	--	--
c72572_g1	239	743930131	XP_011009309.1	167	4.47058e-13	PREDICTED: putative auxin efflux carrier component 8 [Populus euphratica]	743930130	XM_011011007.1	53	3.25697e-17	PREDICTED: Populus euphratica putative auxin efflux carrier component 8 (LOC105114459), mRNA	--	--	--	--	Q9FFD0	134	2.58374e-09	Putative auxin efflux carrier component 8 OS=Arabidopsis thaliana GN=PIN8 PE=3 SV=2	PF03547	Membrane transport protein	GO:0055085	transmembrane transport	--	--	GO:0016021	integral component of membrane	--	--
c53383_g1	973	224113841	XP_002316589.1	1376	0	aminocyclopropane carboxylate oxidase family protein [Populus trichocarpa]>gi|222859654|gb|EEE97201.1| aminocyclopropane carboxylate oxidase family protein [Populus trichocarpa]	566193001	XM_002316553.2	810	0	Populus trichocarpa aminocyclopropane carboxylate oxidase family protein (POPTR_0011s00970g) mRNA, complete cds	K05933	E1.14.17.4	aminocyclopropanecarboxylate oxidase	http://www.genome.jp/dbget-bin/www_bget?ko:K05933	P31237	1251	1.5217e-171	1-aminocyclopropane-1-carboxylate oxidase OS=Actinidia deliciosa GN=ACO PE=2 SV=1	PF03171	2OG-Fe(II) oxygenase superfamily	GO:0055114//GO:0009651//GO:0009727//GO:0009693//GO:0009620	oxidation-reduction process//response to salt stress//detection of ethylene stimulus//ethylene biosynthetic process//response to fungus	GO:0005507//GO:0016491//GO:0016706	copper ion binding//oxidoreductase activity//oxidoreductase activity, acting on paired donors, with incorporation or reduction of molecular oxygen, 2-oxoglutarate as one donor, and incorporation of one atom each of oxygen into both donors	GO:0005886//GO:0005618	plasma membrane//cell wall	--	--
c52215_g1	381	--	--	--	--	--	743907690	XM_011048976.1	153	1.41524e-72	PREDICTED: Populus euphratica gibberellin-regulated protein 14-like (LOC105141680), mRNA	--	--	--	--	--	--	--	--	--	--	--	--	--	--	--	--	--	--
c52215_g2	401	--	--	--	--	--	743907690	XM_011048976.1	128	1.18174e-58	PREDICTED: Populus euphratica gibberellin-regulated protein 14-like (LOC105141680), mRNA	--	--	--	--	--	--	--	--	--	--	--	--	--	--	--	--	--	--
c64276_g1	1643	743818032	XP_011020562.1	1250	1.45517e-166	PREDICTED: AP2-like ethylene-responsive transcription factor At1g16060 isoform X1 [Populus euphratica]	743818031	XM_011022260.1	740	0	PREDICTED: Populus euphratica AP2-like ethylene-responsive transcription factor At1g16060 (LOC105122892), transcript variant X1, mRNA	K09285	OVM, ANT	AP2-like factor, ANT lineage	http://www.genome.jp/dbget-bin/www_bget?ko:K09285	Q94AN4	749	2.92495e-92	AP2-like ethylene-responsive transcription factor At1g16060 OS=Arabidopsis thaliana GN=At1g16060 PE=2 SV=1	PF00847	AP2 domain	GO:0006355	regulation of transcription, DNA-templated	GO:0003700	transcription factor activity, sequence-specific DNA binding	GO:0005667	transcription factor complex	--	--
c54145_g1	327	802599999	XP_012072709.1	253	3.06924e-34	PREDICTED: probable polyamine oxidase 2 [Jatropha curcas]>gi|643730145|gb|KDP37732.1| hypothetical protein JCGZ_05222 [Jatropha curcas]	566156409	XM_002302087.2	122	2.04364e-55	Populus trichocarpa amine oxidase family protein (POPTR_0002s05620g) mRNA, complete cds	K17839	PAO4, PAO3, PAO2	polyamine oxidase	http://www.genome.jp/dbget-bin/www_bget?ko:K17839	Q9SKX5	250	1.32169e-33	Probable polyamine oxidase 2 OS=Arabidopsis thaliana GN=PAO2 PE=2 SV=1	--	--	--	--	--	--	--	--	--	--
c60412_g1	756	566183636	XP_002312429.2	221	2.67435e-18	auxin efflux carrier family protein [Populus trichocarpa]>gi|550332927|gb|EEE89796.2| auxin efflux carrier family protein [Populus trichocarpa]	566190474	XM_002314781.2	363	0	Populus trichocarpa auxin efflux carrier family protein (POPTR_0010s12550g) mRNA, complete cds	--	--	--	--	--	--	--	--	PF03547	Membrane transport protein	GO:0055085	transmembrane transport	--	--	GO:0016021	integral component of membrane	--	--
c59190_g1	899	224059626	XP_002299940.1	781	4.95221e-101	hypothetical protein POPTR_0001s27310g [Populus trichocarpa]>gi|222847198|gb|EEE84745.1| hypothetical protein POPTR_0001s27310g [Populus trichocarpa]	566151270	XM_002299904.2	688	0	Populus trichocarpa hypothetical protein (POPTR_0001s27310g) mRNA, complete cds	K13121	FRA10AC1	protein FRA10AC1	http://www.genome.jp/dbget-bin/www_bget?ko:K13121	Q70Z53	404	9.49009e-45	Protein FRA10AC1 OS=Homo sapiens GN=FRA10AC1 PE=1 SV=3	PF09265	Cytokinin dehydrogenase 1, FAD and cytokinin binding	GO:0009690//GO:0055114	cytokinin metabolic process//oxidation-reduction process	GO:0050660//GO:0019139	flavin adenine dinucleotide binding//cytokinin dehydrogenase activity	--	--	KOG1297	Uncharacterized conserved protein
c64249_g1	1707	566201700	XP_002320007.2	2066	0	BSD domain-containing family protein [Populus trichocarpa]>gi|550323050|gb|EEE98322.2| BSD domain-containing family protein [Populus trichocarpa]	566201699	XM_002319971.2	1302	0	Populus trichocarpa BSD domain-containing family protein (POPTR_0014s00850g) mRNA, complete cds	--	--	--	--	--	--	--	--	PF05932//PF02161	Tir chaperone protein (CesT) family//Progesterone receptor	GO:0007165//GO:0050708//GO:0009405//GO:0043401//GO:0006355	signal transduction//regulation of protein secretion//pathogenesis//steroid hormone mediated signaling pathway//regulation of transcription, DNA-templated	GO:0003707//GO:0003677//GO:0005496	steroid hormone receptor activity//DNA binding//steroid binding	GO:0005634//GO:0005737	nucleus//cytoplasm	--	--
c61874_g1	1529	224142327	XP_002324510.1	2115	0	UDP-D-GLUCURONATE 4-EPIMERASE 1 family protein [Populus trichocarpa]>gi|222865944|gb|EEF03075.1| UDP-D-GLUCURONATE 4-EPIMERASE 1 family protein [Populus trichocarpa]	566215234	XM_002324474.2	1180	0	Populus trichocarpa UDP-D-GLUCURONATE 4-EPIMERASE 1 family protein (POPTR_0018s10940g) mRNA, complete cds	K08679	E5.1.3.6	UDP-glucuronate 4-epimerase	http://www.genome.jp/dbget-bin/www_bget?ko:K08679	Q9M0B6	1977	0	UDP-glucuronate 4-epimerase 1 OS=Arabidopsis thaliana GN=GAE1 PE=1 SV=1	PF08241//PF00106//PF06220//PF01370//PF04321//PF02719//PF00056//PF01073	Methyltransferase domain//short chain dehydrogenase//U1 zinc finger//NAD dependent epimerase/dehydratase family//RmlD substrate binding domain//Polysaccharide biosynthesis protein//lactate/malate dehydrogenase, NAD binding domain//3-beta hydroxysteroid dehydrogenase/isomerase family	GO:0005975//GO:0005985//GO:0009117//GO:0045226//GO:0008152//GO:0008209//GO:0055114//GO:0006694//GO:0008207//GO:0009225//GO:0008210//GO:0009058//GO:0005982//GO:0019872//GO:0044237//GO:0030639	carbohydrate metabolic process//sucrose metabolic process//nucleotide metabolic process//extracellular polysaccharide biosynthetic process//metabolic process//androgen metabolic process//oxidation-reduction process//steroid biosynthetic process//C21-steroid hormone metabolic process//nucleotide-sugar metabolic process//estrogen metabolic process//biosynthetic process//starch metabolic process//st…	GO:0008831//GO:0008270//GO:0016616//GO:0050378//GO:0050662//GO:0003824//GO:0003854//GO:0008168//GO:0016491//GO:0000166	dTDP-4-dehydrorhamnose reductase activity//zinc ion binding//oxidoreductase activity, acting on the CH-OH group of donors, NAD or NADP as acceptor//UDP-glucuronate 4-epimerase activity//coenzyme binding//catalytic activity//3-beta-hydroxy-delta5-steroid dehydrogenase activity//methyltransferase activity//oxidoreductase activity//nucleotide binding	--	--	KOG1371	UDP-glucose 4-epimerase/UDP-sulfoquinovose synthase
c64152_g1	1567	255562450	XP_002522231.1	1573	0	Glycogen synthase kinase-3 beta, putative [Ricinus communis]>gi|223538484|gb|EEF40089.1| Glycogen synthase kinase-3 beta, putative [Ricinus communis]	566194249	XM_002317368.2	1108	0	Populus trichocarpa GSK3/SHAGGY-LIKE protein KINASE 1 (POPTR_0011s07130g) mRNA, complete cds	K14502	BIN2	protein brassinosteroid insensitive 2	http://www.genome.jp/dbget-bin/www_bget?ko:K14502	Q39011	1468	0	Shaggy-related protein kinase eta OS=Arabidopsis thaliana GN=ASK7 PE=1 SV=2	PF07714//PF00069	Protein tyrosine kinase//Protein kinase domain	GO:0006468//GO:0009069//GO:0016310	protein phosphorylation//serine family amino acid metabolic process//phosphorylation	GO:0050321//GO:0004672//GO:0004674//GO:0005524	tau-protein kinase activity//protein kinase activity//protein serine/threonine kinase activity//ATP binding	--	--	KOG0658	Glycogen synthase kinase-3
c55017_g1	1039	118484228	ABK93994.1	1486	0	unknown [Populus trichocarpa]	118484227	EF145877.1	785	0	Populus trichocarpa clone WS0113_P06 unknown mRNA	--	--	--	--	P51831	323	2.41574e-33	3-oxoacyl-[acyl-carrier-protein] reductase FabG OS=Bacillus subtilis (strain 168) GN=fabG PE=3 SV=3	PF00106//PF02882//PF12242//PF01370	short chain dehydrogenase//Tetrahydrofolate dehydrogenase/cyclohydrolase, NAD(P)-binding domain//NAD(P)H binding domain of trans-2-enoyl-CoA reductase//NAD dependent epimerase/dehydratase family	GO:0009396//GO:0044237//GO:0055114//GO:0046487//GO:0008152	folic acid-containing compound biosynthetic process//cellular metabolic process//oxidation-reduction process//glyoxylate metabolic process//metabolic process	GO:0050662//GO:0003824//GO:0004488//GO:0016491	coenzyme binding//catalytic activity//methylenetetrahydrofolate dehydrogenase (NADP+) activity//oxidoreductase activity	--	--	KOG0725	Reductases with broad range of substrate specificities
c54729_g1	664	224124692	XP_002319397.1	534	1.07868e-66	hypothetical protein POPTR_0013s14730g [Populus trichocarpa]>gi|222857773|gb|EEE95320.1| hypothetical protein POPTR_0013s14730g [Populus trichocarpa]	566201369	XM_002319361.2	437	0	Populus trichocarpa hypothetical protein (POPTR_0013s14730g) mRNA, complete cds	--	--	--	--	Q9LSQ6	351	4.32026e-40	Calcium-binding protein PBP1 OS=Arabidopsis thaliana GN=PBP1 PE=1 SV=1	PF00036//PF08671//PF13405//PF13499	EF hand//Anti-repressor SinI//EF-hand domain//EF-hand domain pair	GO:0080167//GO:0009733//GO:0006355	response to karrikin//response to auxin//regulation of transcription, DNA-templated	GO:0046983//GO:0005509	protein dimerization activity//calcium ion binding	--	--	KOG0028	Ca2+-binding protein (centrin/caltractin), EF-Hand superfamily protein
c63308_g1	2372	224115146	XP_002316954.1	3123	0	DWARF IN LIGHT 1 family protein [Populus trichocarpa]>gi|222860019|gb|EEE97566.1| DWARF IN LIGHT 1 family protein [Populus trichocarpa]	566195269	XM_002316918.2	1588	0	Populus trichocarpa DWARF IN LIGHT 1 family protein (POPTR_0011s13330g) mRNA, complete cds	K14487	GH3	auxin responsive GH3 gene family	http://www.genome.jp/dbget-bin/www_bget?ko:K14487	Q9LSQ4	2830	0	Indole-3-acetic acid-amido synthetase GH3.6 OS=Arabidopsis thaliana GN=GH3.6 PE=1 SV=1	--	--	GO:0009734//GO:0009826	auxin-activated signaling pathway//unidimensional cell growth	GO:0010279	indole-3-acetic acid amido synthetase activity	GO:0009507	chloroplast	--	--
c32358_g1	226	--	--	--	--	--	743920214	XM_011005849.1	120	1.74497e-54	PREDICTED: Populus euphratica ethylene-responsive transcription factor RAP2-7-like (LOC105110715), transcript variant X3, mRNA	--	--	--	--	--	--	--	--	--	--	--	--	--	--	--	--	--	--
c66386_g2	1177	566201236	XP_002319909.2	1263	3.6291e-169	hypothetical protein POPTR_0013s13920g [Populus trichocarpa]>gi|550325808|gb|EEE95832.2| hypothetical protein POPTR_0013s13920g [Populus trichocarpa]	566201235	XM_002319873.2	811	0	Populus trichocarpa hypothetical protein (POPTR_0013s13920g) mRNA, complete cds	--	--	--	--	Q9SKT1	490	4.66644e-56	Ethylene-responsive transcription factor ERF053 OS=Arabidopsis thaliana GN=ERF053 PE=2 SV=1	PF00847	AP2 domain	GO:0006355	regulation of transcription, DNA-templated	GO:0003700//GO:0003677	transcription factor activity, sequence-specific DNA binding//DNA binding	GO:0005667//GO:0005634	transcription factor complex//nucleus	--	--
c64874_g1	626	--	--	--	--	--	743794562	XM_011002274.1	104	4.17242e-45	PREDICTED: Populus euphratica ABSCISIC ACID-INSENSITIVE 5-like protein 7 (LOC105108090), transcript variant X4, mRNA	--	--	--	--	--	--	--	--	--	--	--	--	--	--	--	--	--	--
c21837_g1	461	566176883	XP_006381801.1	499	6.37987e-58	hypothetical protein POPTR_0006s18330g [Populus trichocarpa]>gi|550336557|gb|ERP59598.1| hypothetical protein POPTR_0006s18330g [Populus trichocarpa]	118483151	EF145313.1	320	2.54629e-165	Populus trichocarpa clone WS01123_C06 unknown mRNA	--	--	--	--	Q6PQQ3	188	2.12866e-15	AP2-like ethylene-responsive transcription factor AIL5 OS=Arabidopsis thaliana GN=AIL5 PE=2 SV=2	--	--	--	--	--	--	--	--	--	--
c65916_g3	2655	224085728	XP_002307681.1	1225	1.54023e-155	hypothetical protein POPTR_0005s25380g [Populus trichocarpa]>gi|222857130|gb|EEE94677.1| hypothetical protein POPTR_0005s25380g [Populus trichocarpa]	566173184	XM_002307645.2	761	0	Populus trichocarpa hypothetical protein (POPTR_0005s25380g) mRNA, complete cds	--	--	--	--	Q67YU0	965	8.28067e-118	Cytokinin dehydrogenase 5 OS=Arabidopsis thaliana GN=CKX5 PE=2 SV=1	PF01966//PF08771//PF09265	HD domain//Rapamycin binding domain//Cytokinin dehydrogenase 1, FAD and cytokinin binding	GO:0009690//GO:0055114//GO:0022900//GO:0032940//GO:0006040	cytokinin metabolic process//oxidation-reduction process//electron transport chain//secretion by cell//amino sugar metabolic process	GO:0008144//GO:0019139//GO:0008081//GO:0050660//GO:0046872//GO:0008762	drug binding//cytokinin dehydrogenase activity//phosphoric diester hydrolase activity//flavin adenine dinucleotide binding//metal ion binding//UDP-N-acetylmuramate dehydrogenase activity	GO:0016023//GO:0009536	cytoplasmic membrane-bounded vesicle//plastid	--	--
c59526_g1	2381	743920960	XP_011004536.1	3057	0	PREDICTED: methylenetetrahydrofolate reductase 2 [Populus euphratica]	566210461	XM_006372255.1	1707	0	Populus trichocarpa Methylenetetrahydrofolate reductase family protein (POPTR_0017s00520g) mRNA, complete cds	K00297	metF, MTHFR	methylenetetrahydrofolate reductase (NADPH)	http://www.genome.jp/dbget-bin/www_bget?ko:K00297	O80585	2677	0	Methylenetetrahydrofolate reductase 2 OS=Arabidopsis thaliana GN=MTHFR2 PE=1 SV=2	PF02219	Methylenetetrahydrofolate reductase	GO:0006555//GO:0055114//GO:0046653	methionine metabolic process//oxidation-reduction process//tetrahydrofolate metabolic process	GO:0004489	methylenetetrahydrofolate reductase (NAD(P)H) activity	--	--	KOG0564	5,10-methylenetetrahydrofolate reductase
c56874_g1	912	566211402	XP_006372753.1	771	5.66815e-97	hypothetical protein POPTR_0017s04720g [Populus trichocarpa]>gi|550319401|gb|ERP50550.1| hypothetical protein POPTR_0017s04720g [Populus trichocarpa]	566211401	XM_006372691.1	545	0	Populus trichocarpa hypothetical protein (POPTR_0017s04720g) mRNA, complete cds	--	--	--	--	Q9SIV3	335	3.99138e-34	Transcription activator GLK1 OS=Arabidopsis thaliana GN=GLK1 PE=1 SV=2	PF02161	Progesterone receptor	GO:0043401//GO:0007165//GO:0006355	steroid hormone mediated signaling pathway//signal transduction//regulation of transcription, DNA-templated	GO:0003677//GO:0005496//GO:0003707	DNA binding//steroid binding//steroid hormone receptor activity	GO:0005634	nucleus	--	--
c62231_g1	1521	224082628	XP_002306771.1	2191	0	GTP-binding family protein [Populus trichocarpa]>gi|222856220|gb|EEE93767.1| GTP-binding family protein [Populus trichocarpa]	743867414	XM_011034422.1	1183	0	PREDICTED: Populus euphratica mitochondrial Rho GTPase 1 (LOC105131443), transcript variant X3, mRNA	K07870	RHOT1, ARHT1	Ras homolog gene family, member T1	http://www.genome.jp/dbget-bin/www_bget?ko:K07870	F4J0W4	1529	0	Mitochondrial Rho GTPase 2 OS=Arabidopsis thaliana GN=MIRO2 PE=2 SV=1	PF03193//PF00005//PF01580//PF00350//PF01926//PF00036//PF13202//PF05049//PF08477//PF00025//PF01637//PF13405//PF00071//PF00735//PF00009//PF00004//PF13499//PF04548	Protein of unknown function, DUF258//ABC transporter//FtsK/SpoIIIE family//Dynamin family//50S ribosome-binding GTPase//EF hand//EF hand//Interferon-inducible GTPase (IIGP)//Miro-like protein//ADP-ribosylation factor family//Archaeal ATPase//EF-hand domain//Ras family//Septin//Elongation factor Tu GTP binding domain//ATPase family associated with various cellular activities (AAA)//EF-hand domain …	GO:0007059//GO:0051301//GO:0019725//GO:0009737//GO:0007049//GO:0007264//GO:0006184	chromosome segregation//cell division//cellular homeostasis//response to abscisic acid//cell cycle//small GTPase mediated signal transduction//obsolete GTP catabolic process	GO:0016887//GO:0003677//GO:0016817//GO:0005525//GO:0003924//GO:0000166//GO:0005524//GO:0005509	ATPase activity//DNA binding//hydrolase activity, acting on acid anhydrides//GTP binding//GTPase activity//nucleotide binding//ATP binding//calcium ion binding	GO:0016021//GO:0016020//GO:0005622//GO:0005741	integral component of membrane//membrane//intracellular//mitochondrial outer membrane	KOG1707	Predicted Ras related/Rac-GTP binding protein
c56877_g1	632	224066425	XP_002302099.1	709	1.14123e-88	hypothetical protein POPTR_0002s05000g [Populus trichocarpa]>gi|222843825|gb|EEE81372.1| hypothetical protein POPTR_0002s05000g [Populus trichocarpa]	566156308	XM_002302063.2	526	0	Populus trichocarpa hypothetical protein (POPTR_0002s05000g) mRNA, complete cds	--	--	--	--	Q8W4K5	472	2.73114e-54	VAN3-binding protein OS=Arabidopsis thaliana GN=VAB PE=1 SV=1	PF07462	Merozoite surface protein 1 (MSP1) C-terminus	GO:0009734//GO:0009405//GO:0010305//GO:0010087	auxin-activated signaling pathway//pathogenesis//leaf vascular tissue pattern formation//phloem or xylem histogenesis	--	--	GO:0016020	membrane	--	--
c61775_g2	442	224063605	XP_002301224.1	257	7.37235e-25	HD-ZIP family protein [Populus trichocarpa]>gi|222842950|gb|EEE80497.1| HD-ZIP family protein [Populus trichocarpa]	566157884	XM_002301188.2	220	9.45977e-110	Populus trichocarpa HD-ZIP family protein (POPTR_0002s13720g) mRNA, complete cds	--	--	--	--	Q05466	141	1.03984e-09	Homeobox-leucine zipper protein HAT4 OS=Arabidopsis thaliana GN=HAT4 PE=1 SV=1	--	--	GO:0009641//GO:0006355//GO:0010218//GO:0009725	shade avoidance//regulation of transcription, DNA-templated//response to far red light//response to hormone	GO:0043565//GO:0003700	sequence-specific DNA binding//transcription factor activity, sequence-specific DNA binding	GO:0005667//GO:0005634	transcription factor complex//nucleus	--	--
c58474_g1	1687	566200022	XP_006375991.1	1441	0	hypothetical protein POPTR_0013s07700g [Populus trichocarpa]>gi|550325210|gb|ERP53788.1| hypothetical protein POPTR_0013s07700g [Populus trichocarpa]	743902263	XM_011046162.1	906	0	PREDICTED: Populus euphratica tetraketide alpha-pyrone reductase 1-like (LOC105139645), mRNA	--	--	--	--	Q500U8	353	8.62763e-36	Tetraketide alpha-pyrone reductase 1 OS=Arabidopsis thaliana GN=TKPR1 PE=1 SV=1	PF00106//PF01073//PF01548//PF01370	short chain dehydrogenase//3-beta hydroxysteroid dehydrogenase/isomerase family//Transposase//NAD dependent epimerase/dehydratase family	GO:0008209//GO:0055114//GO:0008152//GO:0044237//GO:0008207//GO:0008210//GO:0006694//GO:0006313	androgen metabolic process//oxidation-reduction process//metabolic process//cellular metabolic process//C21-steroid hormone metabolic process//estrogen metabolic process//steroid biosynthetic process//transposition, DNA-mediated	GO:0003677//GO:0016491//GO:0003854//GO:0003824//GO:0004803//GO:0050662//GO:0016616	DNA binding//oxidoreductase activity//3-beta-hydroxy-delta5-steroid dehydrogenase activity//catalytic activity//transposase activity//coenzyme binding//oxidoreductase activity, acting on the CH-OH group of donors, NAD or NADP as acceptor	--	--	KOG1502	Flavonol reductase/cinnamoyl-CoA reductase
c16214_g1	233	743819855	XP_011020987.1	390	1.48418e-43	PREDICTED: indole-3-acetic acid-amido synthetase GH3.6-like [Populus euphratica]>gi|743910042|ref|XP_011048519.1| PREDICTED: indole-3-acetic acid-amido synthetase GH3.6-like [Populus euphratica]	743910041	XM_011050217.1	200	6.10139e-99	PREDICTED: Populus euphratica indole-3-acetic acid-amido synthetase GH3.6-like (LOC105142537), mRNA	K14487	GH3	auxin responsive GH3 gene family	http://www.genome.jp/dbget-bin/www_bget?ko:K14487	O81829	369	1.74367e-41	Indole-3-acetic acid-amido synthetase GH3.5 OS=Arabidopsis thaliana GN=GH3.5 PE=1 SV=1	--	--	--	--	--	--	--	--	--	--
c44863_g1	663	224096434	XP_002310619.1	338	2.82338e-33	brassinosteroid insensitive 1 precursor family protein [Populus trichocarpa]>gi|222853522|gb|EEE91069.1| brassinosteroid insensitive 1 precursor family protein [Populus trichocarpa]	566170274	XM_002307104.2	305	8.15515e-157	Populus trichocarpa brassinosteroid insensitive 1 precursor family protein (POPTR_0005s08880g) mRNA, complete cds	K13415	BRI1	protein brassinosteroid insensitive 1	http://www.genome.jp/dbget-bin/www_bget?ko:K13415	O22476	277	4.40802e-26	Protein BRASSINOSTEROID INSENSITIVE 1 OS=Arabidopsis thaliana GN=BRI1 PE=1 SV=1	--	--	GO:0009911//GO:0009742//GO:0010584//GO:0016310//GO:0007165//GO:0006468//GO:0010224//GO:0009729//GO:0009647//GO:0048366//GO:0009826//GO:0001578//GO:0048657//GO:0010268//GO:0009069	positive regulation of flower development//brassinosteroid mediated signaling pathway//pollen exine formation//phosphorylation//signal transduction//protein phosphorylation//response to UV-B//detection of brassinosteroid stimulus//skotomorphogenesis//leaf development//unidimensional cell growth//microtubule bundle formation//anther wall tapetum cell differentiation//brassinosteroid homeostasis//s…	GO:0004903//GO:0042803//GO:0005524//GO:0004674//GO:0046982	growth hormone receptor activity//protein homodimerization activity//ATP binding//protein serine/threonine kinase activity//protein heterodimerization activity	GO:0016021//GO:0043234//GO:0005886//GO:0005768	integral component of membrane//protein complex//plasma membrane//endosome	--	--
c52435_g1	1137	743935839	XP_011012296.1	1910	0	PREDICTED: probable indole-3-acetic acid-amido synthetase GH3.1 [Populus euphratica]	566180564	XM_006380612.1	961	0	Populus trichocarpa hypothetical protein (POPTR_0007s10350g) mRNA, complete cds	K14487	GH3	auxin responsive GH3 gene family	http://www.genome.jp/dbget-bin/www_bget?ko:K14487	O22190	1515	0	Indole-3-acetic acid-amido synthetase GH3.3 OS=Arabidopsis thaliana GN=GH3.3 PE=1 SV=1	PF02005//PF07934	N2,N2-dimethylguanosine tRNA methyltransferase//8-oxoguanine DNA glycosylase, N-terminal domain	GO:0008033//GO:0006308//GO:0009451//GO:0006285//GO:0006281//GO:0006289	tRNA processing//DNA catabolic process//RNA modification//base-excision repair, AP site formation//DNA repair//nucleotide-excision repair	GO:0003684//GO:0004809//GO:0008534//GO:0003723	damaged DNA binding//tRNA (guanine-N2-)-methyltransferase activity//oxidized purine nucleobase lesion DNA N-glycosylase activity//RNA binding	--	--	--	--
c66408_g1	2930	566149260	XP_006369037.1	4120	0	Copper-transporting ATPase RAN1 family protein [Populus trichocarpa]>gi|550347396|gb|ERP65606.1| Copper-transporting ATPase RAN1 family protein [Populus trichocarpa]	566149259	XM_006368975.1	2329	0	Populus trichocarpa Copper-transporting ATPase RAN1 family protein (POPTR_0001s15900g) mRNA, complete cds	--	--	--	--	Q9S7J8	3383	0	Copper-transporting ATPase RAN1 OS=Arabidopsis thaliana GN=RAN1 PE=1 SV=1	PF03503//PF00403//PF00220//PF00122	Chlamydia cysteine-rich outer membrane protein 3//Heavy-metal-associated domain//Neurohypophysial hormones, N-terminal Domain//E1-E2 ATPase	GO:0007218//GO:0030001	neuropeptide signaling pathway//metal ion transport	GO:0000166//GO:0046872//GO:0005201//GO:0005185	nucleotide binding//metal ion binding//extracellular matrix structural constituent//neurohypophyseal hormone activity	GO:0005578//GO:0005576	proteinaceous extracellular matrix//extracellular region	KOG0207	Cation transport ATPase
c48173_g1	283	224094346	XP_002310145.1	258	2.86977e-26	hypothetical protein POPTR_0007s11080g [Populus trichocarpa]>gi|222853048|gb|EEE90595.1| hypothetical protein POPTR_0007s11080g [Populus trichocarpa]	743900519	XM_011045260.1	169	1.29671e-81	PREDICTED: Populus euphratica ethylene-responsive transcription factor ERF109-like (LOC105138986), mRNA	--	--	--	--	Q9SUE3	147	6.09182e-11	Ethylene-responsive transcription factor CRF4 OS=Arabidopsis thaliana GN=CRF4 PE=1 SV=2	PF00847	AP2 domain	GO:0006355	regulation of transcription, DNA-templated	GO:0003700//GO:0003677	transcription factor activity, sequence-specific DNA binding//DNA binding	GO:0005667//GO:0005634	transcription factor complex//nucleus	--	--
c64043_g2	434	743795362	XP_011002394.1	743	1.29349e-93	PREDICTED: pyruvate kinase isozyme A, chloroplastic-like [Populus euphratica]	743795361	XM_011004092.1	396	0	PREDICTED: Populus euphratica pyruvate kinase isozyme A, chloroplastic-like (LOC105109381), mRNA	K00873	PK, pyk	pyruvate kinase	http://www.genome.jp/dbget-bin/www_bget?ko:K00873	Q40545	483	3.11863e-56	Pyruvate kinase isozyme A, chloroplastic OS=Nicotiana tabacum PE=2 SV=1	PF03328//PF02024//PF00224	HpcH/HpaI aldolase/citrate lyase family//Leptin//Pyruvate kinase, barrel domain	GO:0006094//GO:0006725//GO:0007165//GO:0006144//GO:0006096//GO:0015976	gluconeogenesis//cellular aromatic compound metabolic process//signal transduction//purine nucleobase metabolic process//glycolytic process//carbon utilization	GO:0004743//GO:0000287//GO:0030955//GO:0005179//GO:0016830	pyruvate kinase activity//magnesium ion binding//potassium ion binding//hormone activity//carbon-carbon lyase activity	GO:0005576	extracellular region	KOG2323	Pyruvate kinase
c33500_g1	328	--	--	--	--	--	566182557	XM_002312068.2	104	2.07981e-45	Populus trichocarpa B-type cell cycle switch protein ccs52B (POPTR_0008s05770g) mRNA, complete cds	--	--	--	--	--	--	--	--	PF00049	Insulin/IGF/Relaxin family	GO:0007165	signal transduction	GO:0005179	hormone activity	GO:0005576	extracellular region	--	--
c64845_g3	321	743812875	XP_011019380.1	169	3.19582e-13	PREDICTED: solute carrier family 25 member 44 isoform X2 [Populus euphratica]	566177847	XM_002309443.2	230	1.839e-115	Populus trichocarpa hypothetical protein (POPTR_0006s24000g) mRNA, complete cds	K15121	SLC25A44	solute carrier family 25, member 44	http://www.genome.jp/dbget-bin/www_bget?ko:K15121	--	--	--	--	PF00212	Atrial natriuretic peptide	GO:0007165	signal transduction	GO:0005179	hormone activity	GO:0005576	extracellular region	--	--
c59601_g3	1318	224143678	XP_002325038.1	1684	0	plasma membrane H+ ATPase family protein [Populus trichocarpa]>gi|222866472|gb|EEF03603.1| plasma membrane H+ ATPase family protein [Populus trichocarpa]	224143677	XM_002325002.1	1061	0	Populus trichocarpa plasma membrane H+ ATPase family protein (POPTR_0018s09750g) mRNA, complete cds	K01535	E3.6.3.6	H+-transporting ATPase	http://www.genome.jp/dbget-bin/www_bget?ko:K01535	Q03194	1603	0	Plasma membrane ATPase 4 OS=Nicotiana plumbaginifolia GN=PMA4 PE=2 SV=1	--	--	GO:0009414//GO:0006754//GO:0010119//GO:0006119//GO:0015992//GO:0006812//GO:0009737//GO:0006200	response to water deprivation//ATP biosynthetic process//regulation of stomatal movement//oxidative phosphorylation//proton transport//cation transport//response to abscisic acid//obsolete ATP catabolic process	GO:0005524//GO:0046872//GO:0008553	ATP binding//metal ion binding//hydrogen-exporting ATPase activity, phosphorylative mechanism	GO:0005886//GO:0005773//GO:0005634//GO:0016021	plasma membrane//vacuole//nucleus//integral component of membrane	KOG0205	Plasma membrane H+-transporting ATPase
c64225_g3	1574	224112551	XP_002316226.1	1546	0	putative AUX1-like permease family protein [Populus trichocarpa]>gi|222865266|gb|EEF02397.1| putative AUX1-like permease family protein [Populus trichocarpa]	743879590	XM_011037679.1	1189	0	PREDICTED: Populus euphratica auxin transporter-like protein 2 (LOC105133608), mRNA	K13946	AUX1, LAX	auxin influx carrier (AUX1 LAX family)	http://www.genome.jp/dbget-bin/www_bget?ko:K13946	Q9FEL7	1376	0	Auxin transporter-like protein 2 OS=Medicago truncatula GN=LAX2 PE=2 SV=1	PF02031	Streptomyces extracellular neutral proteinase (M7) family	GO:0006508	proteolysis	GO:0004222//GO:0008270	metalloendopeptidase activity//zinc ion binding	GO:0016021//GO:0005576	integral component of membrane//extracellular region	--	--
c58721_g3	738	743833285	XP_011024489.1	521	3.52212e-62	PREDICTED: auxin-responsive protein IAA11 isoform X2 [Populus euphratica]	566159989	XM_002303074.2	593	0	Populus trichocarpa auxin-responsive family protein (POPTR_0002s25830g) mRNA, complete cds	--	--	--	--	Q38831	316	2.88686e-33	Auxin-responsive protein IAA13 OS=Arabidopsis thaliana GN=IAA13 PE=1 SV=2	PF02309//PF00564	AUX/IAA family//PB1 domain	GO:0006355	regulation of transcription, DNA-templated	GO:0005515	protein binding	GO:0005634	nucleus	--	--
c65870_g2	1199	566201793	XP_002320013.2	1257	2.19949e-165	hypothetical protein POPTR_0014s01260g [Populus trichocarpa]>gi|550323096|gb|EEE98328.2| hypothetical protein POPTR_0014s01260g [Populus trichocarpa]	566201792	XM_002319977.2	738	0	Populus trichocarpa hypothetical protein (POPTR_0014s01260g) mRNA, complete cds	--	--	--	--	Q38914	557	1.82108e-63	AP2-like ethylene-responsive transcription factor ANT OS=Arabidopsis thaliana GN=ANT PE=1 SV=2	PF00847	AP2 domain	GO:0007276//GO:0009887//GO:0006355//GO:0042127	gamete generation//organ morphogenesis//regulation of transcription, DNA-templated//regulation of cell proliferation	GO:0003700//GO:0003677	transcription factor activity, sequence-specific DNA binding//DNA binding	GO:0005634//GO:0005667	nucleus//transcription factor complex	--	--
c57584_g2	1167	566256184	XP_006388075.1	967	4.25276e-125	hypothetical protein POPTR_0365s00230g [Populus trichocarpa]>gi|550309392|gb|ERP46989.1| hypothetical protein POPTR_0365s00230g [Populus trichocarpa]	566170508	XM_002306385.2	653	0	Populus trichocarpa auxin efflux carrier family protein (POPTR_0005s10230g) mRNA, complete cds	--	--	--	--	--	--	--	--	PF03547	Membrane transport protein	GO:0055085	transmembrane transport	--	--	GO:0016021	integral component of membrane	KOG2722	Predicted membrane protein
c70296_g1	234	566199578	XP_002319156.2	203	2.0075e-18	hypothetical protein POPTR_0013s05330g [Populus trichocarpa]>gi|550325019|gb|EEE95079.2| hypothetical protein POPTR_0013s05330g [Populus trichocarpa]	743873398	XM_011036090.1	184	4.80767e-90	PREDICTED: Populus euphratica ethylene-responsive transcription factor RAP2-11-like (LOC105132526), mRNA	--	--	--	--	Q6J9S1	115	5.00419e-07	Ethylene-responsive transcription factor RAP2-11 OS=Arabidopsis thaliana GN=RAP2-11 PE=2 SV=1	--	--	GO:0006355	regulation of transcription, DNA-templated	GO:0003700//GO:0003677	transcription factor activity, sequence-specific DNA binding//DNA binding	GO:0005634//GO:0005667	nucleus//transcription factor complex	--	--
c51104_g2	209	--	--	--	--	--	566164997	XM_002305069.2	96	3.49532e-41	Populus trichocarpa auxin response factor 3 family protein (POPTR_0004s04970g) mRNA, complete cds	--	--	--	--	--	--	--	--	--	--	--	--	--	--	--	--	--	--
c60616_g2	884	224140851	XP_002323792.1	926	1.54138e-122	hypothetical protein POPTR_0017s10480g [Populus trichocarpa]>gi|566212583|ref|XP_006373271.1| PROHIBITIN 3 family protein [Populus trichocarpa]>gi|743942762|ref|XP_011015878.1| PREDICTED: prohibitin-3, mitochondrial [Populus euphratica]>gi|743942764|ref|XP_011015879.1| PREDICTED: prohibitin-3, mitochondrial [Populus euphratica]>gi|222866794|gb|EEF03925.1| hypothetical protein POPTR_0017s10480g [P…	566212582	XM_006373209.1	631	0	Populus trichocarpa PROHIBITIN 3 family protein (POPTR_0017s10480g) mRNA, complete cds	K17080	PHB1	prohibitin 1	http://www.genome.jp/dbget-bin/www_bget?ko:K17080	O04331	855	1.26083e-112	Prohibitin-3, mitochondrial OS=Arabidopsis thaliana GN=PHB3 PE=1 SV=1	--	--	GO:0016049//GO:0048527//GO:0007005//GO:0009651//GO:0051301//GO:0009733//GO:0071731	cell growth//lateral root development//mitochondrion organization//response to salt stress//cell division//response to auxin//response to nitric oxide	--	--	GO:0045271//GO:0005730//GO:0009505//GO:0009507//GO:0005739//GO:0005886//GO:0005773	respiratory chain complex I//nucleolus//plant-type cell wall//chloroplast//mitochondrion//plasma membrane//vacuole	KOG3083	Prohibitin
c57896_g1	1438	224122250	XP_002318788.1	1447	0	short-chain dehydrogenase/reductase family protein [Populus trichocarpa]>gi|222859461|gb|EEE97008.1| short-chain dehydrogenase/reductase family protein [Populus trichocarpa]	566197909	XM_002318752.2	949	0	Populus trichocarpa short-chain dehydrogenase/reductase family protein (POPTR_0012s11200g) mRNA, complete cds	--	--	--	--	Q5RCU5	472	3.1422e-53	Carbonyl reductase [NADPH] 1 OS=Pongo abelii GN=CBR1 PE=2 SV=3	PF01370//PF07992//PF01073//PF08471//PF00106//PF10716	NAD dependent epimerase/dehydratase family//Pyridine nucleotide-disulphide oxidoreductase//3-beta hydroxysteroid dehydrogenase/isomerase family//Class II vitamin B12-dependent ribonucleotide reductase//short chain dehydrogenase//NADH dehydrogenase transmembrane subunit	GO:0006118//GO:0006144//GO:0009186//GO:0044237//GO:0006206//GO:0008152//GO:0008209//GO:0055114//GO:0006694//GO:0008210//GO:0008207	obsolete electron transport//purine nucleobase metabolic process//deoxyribonucleoside diphosphate metabolic process//cellular metabolic process//pyrimidine nucleobase metabolic process//metabolic process//androgen metabolic process//oxidation-reduction process//steroid biosynthetic process//estrogen metabolic process//C21-steroid hormone metabolic process	GO:0016655//GO:0003824//GO:0050662//GO:0003854//GO:0016491//GO:0000166//GO:0050897//GO:0004748//GO:0016616	oxidoreductase activity, acting on NAD(P)H, quinone or similar compound as acceptor//catalytic activity//coenzyme binding//3-beta-hydroxy-delta5-steroid dehydrogenase activity//oxidoreductase activity//nucleotide binding//cobalt ion binding//ribonucleoside-diphosphate reductase activity, thioredoxin disulfide as acceptor//oxidoreductase activity, acting on the CH-OH group of donors, NAD or NADP a…	GO:0005971	ribonucleoside-diphosphate reductase complex	KOG1208	Dehydrogenases with different specificities (related to short-chain alcohol dehydrogenases)
c64793_g1	372	743898102	XP_011042341.1	387	3.88332e-41	PREDICTED: polyamine-modulated factor 1-binding protein 1 [Populus euphratica]	743898103	XR_844709.1	193	8.00893e-95	PREDICTED: Populus euphratica polyamine-modulated factor 1-binding protein 1 (LOC105138048), transcript variant X2, misc_RNA	--	--	--	--	--	--	--	--	--	--	--	--	--	--	--	--	--	--
c49582_g1	1107	224071143	XP_002303364.1	942	1.34681e-124	hypothetical protein POPTR_0003s07700g [Populus trichocarpa]>gi|148372077|gb|ABQ62970.1| TINY-like protein [Populus trichocarpa]>gi|222840796|gb|EEE78343.1| hypothetical protein POPTR_0003s07700g [Populus trichocarpa]	743864434	XM_011033619.1	506	0	PREDICTED: Populus euphratica ethylene-responsive transcription factor ERF039 (LOC105130892), mRNA	--	--	--	--	Q8LBQ7	394	8.76669e-43	Ethylene-responsive transcription factor ERF034 OS=Arabidopsis thaliana GN=ERF034 PE=2 SV=2	PF00847	AP2 domain	GO:0006355	regulation of transcription, DNA-templated	GO:0003700//GO:0003677	transcription factor activity, sequence-specific DNA binding//DNA binding	GO:0005634//GO:0005667	nucleus//transcription factor complex	--	--
c66645_g1	5161	224065595	XP_002301875.1	6594	0	hypothetical protein POPTR_0002s26310g [Populus trichocarpa]>gi|222843601|gb|EEE81148.1| hypothetical protein POPTR_0002s26310g [Populus trichocarpa]	566160079	XM_002301839.2	2948	0	Populus trichocarpa hypothetical protein (POPTR_0002s26310g) mRNA, complete cds	--	--	--	--	Q6Y7W6	146	1.10736e-07	PERQ amino acid-rich with GYF domain-containing protein 2 OS=Homo sapiens GN=GIGYF2 PE=1 SV=1	PF02213	GYF domain	GO:0009737	response to abscisic acid	GO:0005515	protein binding	--	--	KOG1862	GYF domain containing proteins
c57805_g1	1466	566153434	XP_002300404.2	1683	0	oxidoreductase family protein [Populus trichocarpa]>gi|550349160|gb|EEE85209.2| oxidoreductase family protein [Populus trichocarpa]	743889905	XM_011040593.1	1150	0	PREDICTED: Populus euphratica reticulon-4-interacting protein 1, mitochondrial (LOC105135622), mRNA	--	--	--	--	Q0VC50	494	6.4982e-55	Reticulon-4-interacting protein 1, mitochondrial OS=Bos taurus GN=RTN4IP1 PE=2 SV=1	PF00107//PF08240//PF13241//PF12242//PF02882	Zinc-binding dehydrogenase//Alcohol dehydrogenase GroES-like domain//Putative NAD(P)-binding//NAD(P)H binding domain of trans-2-enoyl-CoA reductase//Tetrahydrofolate dehydrogenase/cyclohydrolase, NAD(P)-binding domain	GO:0009396//GO:0019354//GO:0055114//GO:0046487//GO:0006779	folic acid-containing compound biosynthetic process//siroheme biosynthetic process//oxidation-reduction process//glyoxylate metabolic process//porphyrin-containing compound biosynthetic process	GO:0043115//GO:0004488//GO:0008270//GO:0003824//GO:0016491	precorrin-2 dehydrogenase activity//methylenetetrahydrofolate dehydrogenase (NADP+) activity//zinc ion binding//catalytic activity//oxidoreductase activity	--	--	KOG1198	Zinc-binding oxidoreductase
c66487_g1	846	692147739	AIR95657.1	742	2.44094e-90	auxin response factor 1 family protein [Populus davidiana x Populus alba var. pyramidalis]>gi|767876760|gb|AJT59730.1| auxin response factor 1 family protein [Populus davidiana x Populus alba var. pyramidalis]	566160163	XM_006385126.1	590	0	Populus trichocarpa auxin response factor 1 family protein (POPTR_0003s00890g) mRNA, complete cds	K14486	K14486, ARF	auxin response factor	http://www.genome.jp/dbget-bin/www_bget?ko:K14486	Q8L7G0	505	6.13955e-57	Auxin response factor 1 OS=Arabidopsis thaliana GN=ARF1 PE=1 SV=2	PF02309	AUX/IAA family	GO:0006355	regulation of transcription, DNA-templated	--	--	GO:0005634	nucleus	--	--
c34766_g1	313	743816210	XP_011020117.1	440	2.93792e-53	PREDICTED: ethylene-responsive transcription factor WIN1-like [Populus euphratica]	743816209	XM_011021815.1	271	2.88783e-138	PREDICTED: Populus euphratica ethylene-responsive transcription factor WIN1-like (LOC105122605), mRNA	--	--	--	--	Q9LFN7	266	1.92936e-28	Ethylene-responsive transcription factor SHINE 2 OS=Arabidopsis thaliana GN=SHN2 PE=2 SV=1	PF00847	AP2 domain	GO:0006355	regulation of transcription, DNA-templated	GO:0003700	transcription factor activity, sequence-specific DNA binding	GO:0005667	transcription factor complex	--	--
c64349_g1	1553	566150406	XP_006369390.1	1880	0	Argonaute 4 family protein [Populus trichocarpa]>gi|550347917|gb|ERP65959.1| Argonaute 4 family protein [Populus trichocarpa]	566150405	XM_006369328.1	1092	0	Populus trichocarpa Argonaute 4 family protein (POPTR_0001s22710g) mRNA, complete cds	K11593	EIF2C, AGO	eukaryotic translation initiation factor 2C	http://www.genome.jp/dbget-bin/www_bget?ko:K11593	Q9SDG8	1650	0	Protein argonaute 4A OS=Oryza sativa subsp. japonica GN=AGO4A PE=2 SV=1	PF03834//PF00763//PF02171	Binding domain of DNA repair protein Ercc1 (rad10/Swi10)//Tetrahydrofolate dehydrogenase/cyclohydrolase, catalytic domain//Piwi domain	GO:0006281//GO:0055114//GO:0046487//GO:0009396	DNA repair//oxidation-reduction process//glyoxylate metabolic process//folic acid-containing compound biosynthetic process	GO:0005515//GO:0003684//GO:0004519//GO:0003824//GO:0004488	protein binding//damaged DNA binding//endonuclease activity//catalytic activity//methylenetetrahydrofolate dehydrogenase (NADP+) activity	GO:0005634	nucleus	KOG1041	Translation initiation factor 2C (eIF-2C) and related proteins
c52435_g2	551	743935839	XP_011012296.1	737	8.48256e-92	PREDICTED: probable indole-3-acetic acid-amido synthetase GH3.1 [Populus euphratica]	566180564	XM_006380612.1	383	0	Populus trichocarpa hypothetical protein (POPTR_0007s10350g) mRNA, complete cds	K14487	GH3	auxin responsive GH3 gene family	http://www.genome.jp/dbget-bin/www_bget?ko:K14487	O22190	634	1.44673e-77	Indole-3-acetic acid-amido synthetase GH3.3 OS=Arabidopsis thaliana GN=GH3.3 PE=1 SV=1	PF08083	PROCN (NUC071) domain	GO:0000398	mRNA splicing, via spliceosome	--	--	--	--	--	--
c56991_g1	890	224068380	XP_002302732.1	969	3.65656e-124	ethylene receptor family protein [Populus trichocarpa]>gi|222844458|gb|EEE82005.1| ethylene receptor family protein [Populus trichocarpa]	566159068	XM_002302696.2	758	0	Populus trichocarpa ethylene receptor family protein (POPTR_0002s20260g) mRNA, complete cds	K14509	ETR, ERS	ethylene receptor	http://www.genome.jp/dbget-bin/www_bget?ko:K14509	O81122	550	1.25762e-62	Ethylene receptor OS=Malus domestica GN=ETR1 PE=2 SV=1	PF02518	Histidine kinase-, DNA gyrase B-, and HSP90-like ATPase	GO:0000160//GO:0016310//GO:0023014	phosphorelay signal transduction system//phosphorylation//signal transduction by protein phosphorylation	GO:0051740//GO:0005524//GO:0000155	ethylene binding//ATP binding//phosphorelay sensor kinase activity	GO:0009365//GO:0016020	protein histidine kinase complex//membrane	KOG0519	Sensory transduction histidine kinase
c60681_g1	614	118487330	ABK95493.1	905	1.56936e-120	unknown [Populus trichocarpa]	566199291	XM_006375772.1	521	0	Populus trichocarpa hypothetical protein (POPTR_0013s03790g) mRNA, complete cds	K10046	GME	GDP-D-mannose 3', 5'-epimerase	http://www.genome.jp/dbget-bin/www_bget?ko:K10046	A3C4S4	847	1.89148e-111	GDP-mannose 3,5-epimerase 1 OS=Oryza sativa subsp. japonica GN=GME-1 PE=1 SV=1	PF02719//PF01370//PF01073	Polysaccharide biosynthesis protein//NAD dependent epimerase/dehydratase family//3-beta hydroxysteroid dehydrogenase/isomerase family	GO:0009058//GO:0008209//GO:0055114//GO:0006694//GO:0044237//GO:0008207//GO:0008210	biosynthetic process//androgen metabolic process//oxidation-reduction process//steroid biosynthetic process//cellular metabolic process//C21-steroid hormone metabolic process//estrogen metabolic process	GO:0050662//GO:0003824//GO:0016616//GO:0003854	coenzyme binding//catalytic activity//oxidoreductase activity, acting on the CH-OH group of donors, NAD or NADP as acceptor//3-beta-hydroxy-delta5-steroid dehydrogenase activity	--	--	--	--
c61884_g3	319	224103225	XP_002312973.1	543	1.80217e-65	auxin influx carrier family protein [Populus trichocarpa]>gi|118482954|gb|ABK93389.1| unknown [Populus trichocarpa]>gi|222849381|gb|EEE86928.1| auxin influx carrier family protein [Populus trichocarpa]	743793202	XM_011048197.1	256	6.43034e-130	PREDICTED: Populus euphratica auxin transporter-like protein 5 (LOC105141093), mRNA	K13946	AUX1, LAX	auxin influx carrier (AUX1 LAX family)	http://www.genome.jp/dbget-bin/www_bget?ko:K13946	Q9S836	523	1.48303e-63	Auxin transporter-like protein 2 OS=Arabidopsis thaliana GN=LAX2 PE=2 SV=1	--	--	GO:0009624//GO:0048829	response to nematode//root cap development	--	--	GO:0016021	integral component of membrane	--	--
c8540_g1	363	566180830	XP_002310757.2	484	5.16894e-59	Chain A family protein [Populus trichocarpa]>gi|566180832|ref|XP_002310167.2| Chain A family protein [Populus trichocarpa]>gi|550334684|gb|EEE91207.2| Chain A family protein [Populus trichocarpa]>gi|550334685|gb|EEE90617.2| Chain A family protein [Populus trichocarpa]	566180827	XM_006380669.1	208	3.57631e-103	Populus trichocarpa hypothetical protein (POPTR_0007s11700g) mRNA, complete cds	--	--	--	--	Q6RYA0	245	1.81654e-24	Salicylic acid-binding protein 2 OS=Nicotiana tabacum GN=SABP2 PE=1 SV=1	--	--	--	--	--	--	--	--	--	--
c58197_g5	329	224092498	XP_002309635.1	307	4.21931e-33	hypothetical protein POPTR_0006s27130g [Populus trichocarpa]>gi|222855611|gb|EEE93158.1| hypothetical protein POPTR_0006s27130g [Populus trichocarpa]	743892694	XM_011041427.1	169	1.5353e-81	PREDICTED: Populus euphratica probable LRR receptor-like serine/threonine-protein kinase At1g56140 (LOC105136187), mRNA	--	--	--	--	--	--	--	--	--	--	GO:0006355//GO:0009734	regulation of transcription, DNA-templated//auxin-activated signaling pathway	GO:0046983	protein dimerization activity	GO:0005634	nucleus	--	--
c33203_g1	232	743822602	XP_011021736.1	423	3.74715e-47	PREDICTED: histidine kinase 4-like [Populus euphratica]	566190260	XM_002314729.2	211	4.66011e-105	Populus trichocarpa cytokinin response 1 family protein (POPTR_0010s11350g) mRNA, complete cds	K14489	AHK2_3_4	arabidopsis histidine kinase 2/3/4 (cytokinin receptor)	http://www.genome.jp/dbget-bin/www_bget?ko:K14489	Q9C5U0	357	7.10032e-39	Histidine kinase 4 OS=Arabidopsis thaliana GN=AHK4 PE=1 SV=1	--	--	--	--	--	--	--	--	--	--
c60405_g1	1291	224146010	XP_002325846.1	1294	1.08837e-175	syntaxin 131 family protein [Populus trichocarpa]>gi|222862721|gb|EEF00228.1| syntaxin 131 family protein [Populus trichocarpa]	743821608	XM_011023161.1	1017	0	PREDICTED: Populus euphratica syntaxin-132-like (LOC105123533), mRNA	K08486	STX1B_2_3	syntaxin 1B/2/3	http://www.genome.jp/dbget-bin/www_bget?ko:K08486	Q9SRV7	1037	1.19072e-137	Putative syntaxin-131 OS=Arabidopsis thaliana GN=SYP131 PE=3 SV=1	PF00804//PF05130//PF00523//PF05739	Syntaxin//FlgN protein//Fusion glycoprotein F0//SNARE domain	GO:0006948//GO:0016192//GO:0044780//GO:0006886//GO:0006810//GO:0009737	induction by virus of host cell-cell fusion//vesicle-mediated transport//bacterial-type flagellum assembly//intracellular protein transport//transport//response to abscisic acid	GO:0005515//GO:0005484	protein binding//SNAP receptor activity	GO:0005886//GO:0005622//GO:0016020	plasma membrane//intracellular//membrane	KOG0810	SNARE protein Syntaxin 1 and related proteins
c40140_g1	214	731407246	XP_010656426.1	193	3.5057e-17	PREDICTED: ethylene-responsive transcription factor WIN1 [Vitis vinifera]>gi|297738957|emb|CBI28202.3| unnamed protein product [Vitis vinifera]	566215611	XM_002324616.2	87	3.61958e-36	Populus trichocarpa AP2 domain-containing transcription factor family protein (POPTR_0018s13130g) mRNA, complete cds	--	--	--	--	Q9XI33	174	1.44813e-15	Ethylene-responsive transcription factor WIN1 OS=Arabidopsis thaliana GN=WIN1 PE=2 SV=1	PF01603//PF00847	Protein phosphatase 2A regulatory B subunit (B56 family)//AP2 domain	GO:0007165//GO:0006355	signal transduction//regulation of transcription, DNA-templated	GO:0008601//GO:0003700	protein phosphatase type 2A regulator activity//transcription factor activity, sequence-specific DNA binding	GO:0005667//GO:0000159	transcription factor complex//protein phosphatase type 2A complex	--	--
c56453_g2	1020	743900884	XP_011043748.1	764	6.24712e-97	PREDICTED: uncharacterized protein LOC105139116 [Populus euphratica]>gi|743900886|ref|XP_011043749.1| PREDICTED: uncharacterized protein LOC105139116 [Populus euphratica]	566196111	XM_002317797.2	685	0	Populus trichocarpa copper-binding family protein (POPTR_0012s00740g) mRNA, complete cds	--	--	--	--	--	--	--	--	PF00001//PF00403//PF02159//PF00185//PF01213//PF01102	7 transmembrane receptor (rhodopsin family)//Heavy-metal-associated domain//Oestrogen receptor//Aspartate/ornithine carbamoyltransferase, Asp/Orn binding domain//Adenylate cyclase associated (CAP) N terminal//Glycophorin A	GO:0007165//GO:0030001//GO:0006520//GO:0006355//GO:0007186//GO:0007010//GO:0043401	signal transduction//metal ion transport//cellular amino acid metabolic process//regulation of transcription, DNA-templated//G-protein coupled receptor signaling pathway//cytoskeleton organization//steroid hormone mediated signaling pathway	GO:0046872//GO:0016743//GO:0003779//GO:0005496//GO:0003677//GO:0004930//GO:0030284//GO:0016597	metal ion binding//carboxyl- or carbamoyltransferase activity//actin binding//steroid binding//DNA binding//G-protein coupled receptor activity//estrogen receptor activity//amino acid binding	GO:0016021//GO:0005634	integral component of membrane//nucleus	--	--
c61576_g2	2396	566157120	XP_002301042.2	1194	1.05996e-154	AP2 domain-containing transcription factor family protein [Populus trichocarpa]>gi|118488563|gb|ABK96094.1| unknown [Populus trichocarpa]>gi|550344641|gb|EEE80315.2| AP2 domain-containing transcription factor family protein [Populus trichocarpa]	118488562	EF148110.1	1045	0	Populus trichocarpa clone WS0127_K12 unknown mRNA	--	--	--	--	Q8H1E4	551	9.66028e-62	Ethylene-responsive transcription factor RAP2-4 OS=Arabidopsis thaliana GN=RAP2-4 PE=1 SV=1	PF05297//PF00847	Herpesvirus latent membrane protein 1 (LMP1)//AP2 domain	GO:0006355//GO:0019087	regulation of transcription, DNA-templated//transformation of host cell by virus	GO:0003677//GO:0003700	DNA binding//transcription factor activity, sequence-specific DNA binding	GO:0005634//GO:0016021//GO:0005667	nucleus//integral component of membrane//transcription factor complex	--	--
c25342_g1	236	566147153	XP_002297635.2	111	6.27031e-06	hypothetical protein POPTR_0001s04260g, partial [Populus trichocarpa]>gi|550346484|gb|EEE82440.2| hypothetical protein POPTR_0001s04260g, partial [Populus trichocarpa]	743909445	XM_011049899.1	63	8.90724e-23	PREDICTED: Populus euphratica cytokinin riboside 5'-monophosphate phosphoribohydrolase LOG8-like (LOC105142325), mRNA	--	--	--	--	--	--	--	--	--	--	--	--	--	--	--	--	--	--
c48004_g1	409	566213170	XP_006373413.1	687	6.71354e-81	hypothetical protein POPTR_0017s13550g [Populus trichocarpa]>gi|550320235|gb|ERP51210.1| hypothetical protein POPTR_0017s13550g [Populus trichocarpa]	566213169	XM_006373351.1	345	2.83288e-179	Populus trichocarpa hypothetical protein (POPTR_0017s13550g) mRNA, complete cds	K10691	UBR4, ZUBR1	E3 ubiquitin-protein ligase UBR4	http://www.genome.jp/dbget-bin/www_bget?ko:K10691	Q9SRU2	295	2.6233e-29	Auxin transport protein BIG OS=Arabidopsis thaliana GN=BIG PE=1 SV=2	--	--	--	--	--	--	--	--	--	--
c64838_g1	1274	743870695	XP_011033647.1	1194	5.23316e-160	PREDICTED: gibberellin receptor GID1B-like [Populus euphratica]	566204056	XM_002320344.2	704	0	Populus trichocarpa hypothetical protein (POPTR_0014s13170g) mRNA, complete cds	K14493	GID1	gibberellin receptor GID1	http://www.genome.jp/dbget-bin/www_bget?ko:K14493	Q9LYC1	992	4.41627e-130	Gibberellin receptor GID1B OS=Arabidopsis thaliana GN=GID1B PE=1 SV=1	PF12740//PF00975//PF07859//PF03403	Chlorophyllase enzyme//Thioesterase domain//alpha/beta hydrolase fold//Platelet-activating factor acetylhydrolase, isoform II	GO:0046486//GO:0008152//GO:0015994//GO:0009058//GO:0016042//GO:0015996	glycerolipid metabolic process//metabolic process//chlorophyll metabolic process//biosynthetic process//lipid catabolic process//chlorophyll catabolic process	GO:0003847//GO:0047746//GO:0016787//GO:0016788	1-alkyl-2-acetylglycerophosphocholine esterase activity//chlorophyllase activity//hydrolase activity//hydrolase activity, acting on ester bonds	GO:0008247	1-alkyl-2-acetylglycerophosphocholine esterase complex	KOG1515	Arylacetamide deacetylase
c40523_g1	245	224066425	XP_002302099.1	214	3.49752e-19	hypothetical protein POPTR_0002s05000g [Populus trichocarpa]>gi|222843825|gb|EEE81372.1| hypothetical protein POPTR_0002s05000g [Populus trichocarpa]	743840102	XM_011027812.1	185	1.40245e-90	PREDICTED: Populus euphratica uncharacterized LOC105126815 (LOC105126815), mRNA	--	--	--	--	Q8W4K5	136	2.22964e-09	VAN3-binding protein OS=Arabidopsis thaliana GN=VAB PE=1 SV=1	--	--	GO:0009734//GO:0010305//GO:0010087	auxin-activated signaling pathway//leaf vascular tissue pattern formation//phloem or xylem histogenesis	--	--	--	--	--	--
c60691_g3	463	743936628	XP_011012701.1	459	1.21154e-51	PREDICTED: uncharacterized protein LOC105116899 [Populus euphratica]	743936627	XM_011014399.1	271	4.43488e-138	PREDICTED: Populus euphratica uncharacterized LOC105116899 (LOC105116899), mRNA	--	--	--	--	--	--	--	--	PF00220	Neurohypophysial hormones, N-terminal Domain	GO:0007218	neuropeptide signaling pathway	GO:0005185	neurohypophyseal hormone activity	GO:0005576	extracellular region	--	--
c65447_g7	1369	566188274	XP_002312841.2	1471	0	EIN3-like family protein [Populus trichocarpa]>gi|550331848|gb|EEE86796.2| EIN3-like family protein [Populus trichocarpa]	743792096	XM_011045212.1	756	0	PREDICTED: Populus euphratica protein ETHYLENE INSENSITIVE 3 (LOC105138952), mRNA	K14514	EIN3	ethylene-insensitive protein 3	http://www.genome.jp/dbget-bin/www_bget?ko:K14514	O24606	1317	7.3164e-175	Protein ETHYLENE INSENSITIVE 3 OS=Arabidopsis thaliana GN=EIN3 PE=1 SV=1	PF04873	Ethylene insensitive 3	GO:0009723//GO:0006355//GO:0042742	response to ethylene//regulation of transcription, DNA-templated//defense response to bacterium	GO:0003700//GO:0003677	transcription factor activity, sequence-specific DNA binding//DNA binding	GO:0005634//GO:0005667	nucleus//transcription factor complex	--	--
c63978_g1	2202	224101951	XP_002312487.1	3410	0	leucine-rich repeat transmembrane protein kinase [Populus trichocarpa]>gi|222852307|gb|EEE89854.1| leucine-rich repeat transmembrane protein kinase [Populus trichocarpa]	566183881	XM_002312451.2	1791	0	Populus trichocarpa leucine-rich repeat transmembrane protein kinase (POPTR_0008s13990g) mRNA, complete cds	--	--	--	--	Q9ZPS9	2694	0	Serine/threonine-protein kinase BRI1-like 2 OS=Arabidopsis thaliana GN=BRL2 PE=1 SV=1	PF13994//PF07714//PF00069//PF00560	PgaD-like protein//Protein tyrosine kinase//Protein kinase domain//Leucine Rich Repeat	GO:0010305//GO:0006468//GO:0009069//GO:0010233//GO:0042710//GO:0009742//GO:0009734//GO:0016310	leaf vascular tissue pattern formation//protein phosphorylation//serine family amino acid metabolic process//phloem transport//biofilm formation//brassinosteroid mediated signaling pathway//auxin-activated signaling pathway//phosphorylation	GO:0004674//GO:0005515//GO:0004672//GO:0005524	protein serine/threonine kinase activity//protein binding//protein kinase activity//ATP binding	GO:0016021	integral component of membrane	--	--
c4556_g1	204	743891406	XP_011039343.1	199	1.71371e-17	PREDICTED: cytochrome b561 and DOMON domain-containing protein At5g47530-like [Populus euphratica]	566159356	XM_002301551.2	115	9.31109e-52	Populus trichocarpa auxin-responsive family protein (POPTR_0002s22090g) mRNA, complete cds	--	--	--	--	Q9FKH6	128	1.57503e-08	Cytochrome b561 and DOMON domain-containing protein At5g35735 OS=Arabidopsis thaliana GN=At5g35735 PE=2 SV=1	--	--	--	--	--	--	--	--	--	--
c62959_g1	1487	743779843	XP_011045163.1	1035	6.51898e-133	PREDICTED: ethylene-responsive transcription factor RAP2-7-like isoform X4 [Populus euphratica]	743779842	XM_011046861.1	546	0	PREDICTED: Populus euphratica floral homeotic protein APETALA 2-like (LOC105138277), transcript variant X4, mRNA	--	--	--	--	Q9SK03	304	7.59275e-29	Ethylene-responsive transcription factor RAP2-7 OS=Arabidopsis thaliana GN=RAP2-7 PE=2 SV=2	PF00847	AP2 domain	GO:0006355	regulation of transcription, DNA-templated	GO:0003700	transcription factor activity, sequence-specific DNA binding	GO:0005667	transcription factor complex	--	--
c60529_g1	682	224074410	XP_002304366.1	1046	2.35446e-141	pinoresinol-lariciresinol reductase family protein [Populus trichocarpa]>gi|222841798|gb|EEE79345.1| pinoresinol-lariciresinol reductase family protein [Populus trichocarpa]	566161868	XM_002304330.2	515	0	Populus trichocarpa pinoresinol-lariciresinol reductase family protein (POPTR_0003s09950g) mRNA, complete cds	--	--	--	--	P52581	904	1.02671e-120	Isoflavone reductase homolog OS=Lupinus albus PE=2 SV=1	PF01073//PF01370//PF02254//PF01118//PF00106//PF02719	3-beta hydroxysteroid dehydrogenase/isomerase family//NAD dependent epimerase/dehydratase family//TrkA-N domain//Semialdehyde dehydrogenase, NAD binding domain//short chain dehydrogenase//Polysaccharide biosynthesis protein	GO:0008207//GO:0008210//GO:0009807//GO:0006694//GO:0008209//GO:0055114//GO:0008152//GO:0044237//GO:0006813//GO:0009058	C21-steroid hormone metabolic process//estrogen metabolic process//lignan biosynthetic process//steroid biosynthetic process//androgen metabolic process//oxidation-reduction process//metabolic process//cellular metabolic process//potassium ion transport//biosynthetic process	GO:0016616//GO:0000166//GO:0016620//GO:0051287//GO:0016491//GO:0003854//GO:0050662//GO:0003824	oxidoreductase activity, acting on the CH-OH group of donors, NAD or NADP as acceptor//nucleotide binding//oxidoreductase activity, acting on the aldehyde or oxo group of donors, NAD or NADP as acceptor//NAD binding//oxidoreductase activity//3-beta-hydroxy-delta5-steroid dehydrogenase activity//coenzyme binding//catalytic activity	--	--	--	--
c44086_g1	521	--	--	--	--	--	743932330	XM_011012150.1	204	8.82879e-101	PREDICTED: Populus euphratica ethylene-insensitive protein 2-like (LOC105115312), transcript variant X4, mRNA	--	--	--	--	--	--	--	--	--	--	--	--	--	--	--	--	--	--
c65447_g2	695	566188274	XP_002312841.2	253	2.63985e-22	EIN3-like family protein [Populus trichocarpa]>gi|550331848|gb|EEE86796.2| EIN3-like family protein [Populus trichocarpa]	743792096	XM_011045212.1	383	0	PREDICTED: Populus euphratica protein ETHYLENE INSENSITIVE 3 (LOC105138952), mRNA	--	--	--	--	--	--	--	--	--	--	GO:0009723//GO:0006355//GO:0042742	response to ethylene//regulation of transcription, DNA-templated//defense response to bacterium	GO:0003700//GO:0003677	transcription factor activity, sequence-specific DNA binding//DNA binding	GO:0005634//GO:0005667	nucleus//transcription factor complex	--	--
c62145_g1	1257	224141017	XP_002323871.1	939	8.84398e-121	hypothetical protein POPTR_0017s12230g [Populus trichocarpa]>gi|222866873|gb|EEF04004.1| hypothetical protein POPTR_0017s12230g [Populus trichocarpa]	566212885	XM_002323835.2	700	0	Populus trichocarpa hypothetical protein (POPTR_0017s12230g) mRNA, complete cds	--	--	--	--	--	--	--	--	--	--	GO:0009753//GO:0009723//GO:0046686//GO:0010091//GO:0009751//GO:0009733//GO:0009651//GO:0009739	response to jasmonic acid//response to ethylene//response to cadmium ion//trichome branching//response to salicylic acid//response to auxin//response to salt stress//response to gibberellin	GO:0003677//GO:0003682	DNA binding//chromatin binding	GO:0000785	chromatin	--	--
c64708_g1	2820	224067017	XP_002302328.1	3102	0	hypothetical protein POPTR_0002s10310g [Populus trichocarpa]>gi|222844054|gb|EEE81601.1| hypothetical protein POPTR_0002s10310g [Populus trichocarpa]	566157260	XM_002302292.2	1963	0	Populus trichocarpa hypothetical protein (POPTR_0002s10310g) mRNA, complete cds	--	--	--	--	Q9LTX2	2370	0	Transport inhibitor response 1-like protein OS=Arabidopsis thaliana GN=At5g49980 PE=2 SV=1	PF00646//PF02100	F-box domain//Ornithine decarboxylase antizyme	GO:0019467//GO:0009734	ornithine catabolic process, by decarboxylation//auxin-activated signaling pathway	GO:0008073//GO:0004857//GO:0000822//GO:0005515	ornithine decarboxylase inhibitor activity//enzyme inhibitor activity//inositol hexakisphosphate binding//protein binding	--	--	KOG4341	F-box protein containing LRR
c63189_g2	1282	224117536	XP_002317601.1	1447	0	cucumber protein kinase CsPK3 [Populus trichocarpa]>gi|222860666|gb|EEE98213.1| cucumber protein kinase CsPK3 [Populus trichocarpa]	566195445	XM_002317565.2	846	0	Populus trichocarpa cucumber protein kinase CsPK3 (POPTR_0011s14320g) mRNA, complete cds	--	--	--	--	Q9C8M5	1047	1.14584e-136	Serine/threonine-protein kinase WAG1 OS=Arabidopsis thaliana GN=WAG1 PE=2 SV=1	PF07714//PF06293//PF00069	Protein tyrosine kinase//Lipopolysaccharide kinase (Kdo/WaaP) family//Protein kinase domain	GO:0009103//GO:0006468//GO:0048364//GO:0009069//GO:0009926//GO:0048825//GO:0016310	lipopolysaccharide biosynthetic process//protein phosphorylation//root development//serine family amino acid metabolic process//auxin polar transport//cotyledon development//phosphorylation	GO:0016773//GO:0004674//GO:0004672//GO:0005524	phosphotransferase activity, alcohol group as acceptor//protein serine/threonine kinase activity//protein kinase activity//ATP binding	GO:0016020	membrane	KOG0610	Putative serine/threonine protein kinase
c52555_g1	1017	743837458	XP_011025485.1	1558	0	PREDICTED: cinnamoyl-CoA reductase 1-like isoform X2 [Populus euphratica]	743837437	XM_011027181.1	802	0	PREDICTED: Populus euphratica cinnamoyl-CoA reductase 1-like (LOC105126345), transcript variant X1, mRNA	--	--	--	--	Q9S9N9	688	7.30567e-86	Cinnamoyl-CoA reductase 1 OS=Arabidopsis thaliana GN=CCR1 PE=1 SV=1	PF00106//PF01370//PF01073	short chain dehydrogenase//NAD dependent epimerase/dehydratase family//3-beta hydroxysteroid dehydrogenase/isomerase family	GO:0006694//GO:0008207//GO:0008210//GO:0044237//GO:0008152//GO:0055114//GO:0008209	steroid biosynthetic process//C21-steroid hormone metabolic process//estrogen metabolic process//cellular metabolic process//metabolic process//oxidation-reduction process//androgen metabolic process	GO:0016616//GO:0050662//GO:0003824//GO:0003854//GO:0016491	oxidoreductase activity, acting on the CH-OH group of donors, NAD or NADP as acceptor//coenzyme binding//catalytic activity//3-beta-hydroxy-delta5-steroid dehydrogenase activity//oxidoreductase activity	--	--	KOG1502	Flavonol reductase/cinnamoyl-CoA reductase
c71009_g1	304	224101727	XP_002312396.1	330	8.01195e-36	oxidoreductase family protein [Populus trichocarpa]>gi|222852216|gb|EEE89763.1| oxidoreductase family protein [Populus trichocarpa]	566183529	XM_002312360.2	188	3.85326e-92	Populus trichocarpa oxidoreductase family protein (POPTR_0008s11910g) mRNA, complete cds	--	--	--	--	Q9CA28	227	4.06113e-22	Tetraketide alpha-pyrone reductase 2 OS=Arabidopsis thaliana GN=TKPR2 PE=1 SV=1	PF00106//PF01370//PF01073	short chain dehydrogenase//NAD dependent epimerase/dehydratase family//3-beta hydroxysteroid dehydrogenase/isomerase family	GO:0008152//GO:0055114//GO:0008209//GO:0006694//GO:0008207//GO:0008210//GO:0044237	metabolic process//oxidation-reduction process//androgen metabolic process//steroid biosynthetic process//C21-steroid hormone metabolic process//estrogen metabolic process//cellular metabolic process	GO:0016491//GO:0000166//GO:0016616//GO:0050662//GO:0003824//GO:0003854	oxidoreductase activity//nucleotide binding//oxidoreductase activity, acting on the CH-OH group of donors, NAD or NADP as acceptor//coenzyme binding//catalytic activity//3-beta-hydroxy-delta5-steroid dehydrogenase activity	--	--	--	--
c43381_g1	550	743907736	XP_011047301.1	717	1.26994e-91	PREDICTED: tetraketide alpha-pyrone reductase 1 [Populus euphratica]	566152806	XM_002299997.2	367	0	Populus trichocarpa hypothetical protein (POPTR_0001s34880g) mRNA, complete cds	--	--	--	--	P51103	155	3.3588e-11	Dihydroflavonol-4-reductase OS=Callistephus chinensis GN=F PE=2 SV=1	PF02719//PF00106//PF01073//PF01370	Polysaccharide biosynthesis protein//short chain dehydrogenase//3-beta hydroxysteroid dehydrogenase/isomerase family//NAD dependent epimerase/dehydratase family	GO:0055114//GO:0008209//GO:0008152//GO:0008210//GO:0008207//GO:0044237//GO:0006694//GO:0009058	oxidation-reduction process//androgen metabolic process//metabolic process//estrogen metabolic process//C21-steroid hormone metabolic process//cellular metabolic process//steroid biosynthetic process//biosynthetic process	GO:0016491//GO:0003854//GO:0016616//GO:0003824//GO:0050662	oxidoreductase activity//3-beta-hydroxy-delta5-steroid dehydrogenase activity//oxidoreductase activity, acting on the CH-OH group of donors, NAD or NADP as acceptor//catalytic activity//coenzyme binding	--	--	--	--
c42439_g1	349	566190720	XP_002315958.2	566	1.35046e-69	DNA-binding protein RAV2 [Populus trichocarpa]>gi|550329764|gb|EEF02129.2| DNA-binding protein RAV2 [Populus trichocarpa]	566190719	XM_002315922.2	271	3.25912e-138	Populus trichocarpa DNA-binding protein RAV2 (POPTR_0010s13930g) mRNA, complete cds	K09287	RAV	RAV-like factor	http://www.genome.jp/dbget-bin/www_bget?ko:K09287	P82280	386	2.74163e-44	AP2/ERF and B3 domain-containing transcription repressor RAV2 OS=Arabidopsis thaliana GN=RAV2 PE=2 SV=1	PF02362	B3 DNA binding domain	GO:0048573//GO:0006355//GO:0048527//GO:0048366//GO:0009910//GO:0009741	photoperiodism, flowering//regulation of transcription, DNA-templated//lateral root development//leaf development//negative regulation of flower development//response to brassinosteroid	GO:0003677//GO:0003700	DNA binding//transcription factor activity, sequence-specific DNA binding	GO:0005667//GO:0005634	transcription factor complex//nucleus	--	--
c73513_g1	229	--	--	--	--	--	743846520	XM_011029457.1	110	6.41834e-49	PREDICTED: Populus euphratica auxin response factor 3-like (LOC105127973), mRNA	--	--	--	--	--	--	--	--	--	--	--	--	--	--	--	--	--	--
c59416_g2	1216	224067260	XP_002302435.1	561	4.52313e-64	bZIP transcription factor 6 family protein [Populus trichocarpa]>gi|222844161|gb|EEE81708.1| bZIP transcription factor 6 family protein [Populus trichocarpa]	566157694	XM_002302399.2	640	0	Populus trichocarpa bZIP transcription factor 6 family protein (POPTR_0002s12710g) mRNA, complete cds	--	--	--	--	Q9M7Q4	356	4.12784e-36	ABSCISIC ACID-INSENSITIVE 5-like protein 5 OS=Arabidopsis thaliana GN=ABF2 PE=1 SV=1	PF04977//PF03131//PF00170//PF10186//PF07716	Septum formation initiator//bZIP Maf transcription factor//bZIP transcription factor//UV radiation resistance protein and autophagy-related subunit 14//Basic region leucine zipper	GO:0010255//GO:0009651//GO:0006355//GO:0009414//GO:0010508//GO:0009738//GO:0007049	glucose mediated signaling pathway//response to salt stress//regulation of transcription, DNA-templated//response to water deprivation//positive regulation of autophagy//abscisic acid-activated signaling pathway//cell cycle	GO:0003700//GO:0003677//GO:0043565	transcription factor activity, sequence-specific DNA binding//DNA binding//sequence-specific DNA binding	GO:0005634//GO:0005667	nucleus//transcription factor complex	--	--
c45345_g1	334	118483881	ABK93831.1	419	8.64684e-49	unknown [Populus trichocarpa]>gi|118487520|gb|ABK95587.1| unknown [Populus trichocarpa]	--	--	--	--	--	--	--	--	--	Q9ZPE7	272	3.53314e-28	Protein EXORDIUM OS=Arabidopsis thaliana GN=EXO PE=2 SV=1	--	--	GO:0009741	response to brassinosteroid	--	--	GO:0009505	plant-type cell wall	--	--
c54992_g2	1110	224064860	XP_002301587.1	1096	2.81552e-145	auxin-responsive family protein [Populus trichocarpa]>gi|118486648|gb|ABK95161.1| unknown [Populus trichocarpa]>gi|222843313|gb|EEE80860.1| auxin-responsive family protein [Populus trichocarpa]	566159356	XM_002301551.2	621	0	Populus trichocarpa auxin-responsive family protein (POPTR_0002s22090g) mRNA, complete cds	--	--	--	--	Q9FKH6	711	3.68977e-88	Cytochrome b561 and DOMON domain-containing protein At5g35735 OS=Arabidopsis thaliana GN=At5g35735 PE=2 SV=1	PF03188//PF00033	Eukaryotic cytochrome b561//Cytochrome b(N-terminal)/b6/petB	GO:0022904	respiratory electron transport chain	--	--	GO:0016021//GO:0016020//GO:0005886	integral component of membrane//membrane//plasma membrane	--	--
c3489_g1	203	743818220	XP_011020603.1	325	3.73857e-37	PREDICTED: phosphatidyl-N-methylethanolamine N-methyltransferase-like [Populus euphratica]	743818219	XM_011022301.1	168	3.19103e-81	PREDICTED: Populus euphratica phosphatidyl-N-methylethanolamine N-methyltransferase-like (LOC105122921), mRNA	K00550	OPI3	methylene-fatty-acyl-phospholipid synthase	http://www.genome.jp/dbget-bin/www_bget?ko:K00550	Q9SAH5	254	1.74122e-27	Phosphatidyl-N-methylethanolamine N-methyltransferase OS=Arabidopsis thaliana GN=PLMT PE=2 SV=1	--	--	--	--	--	--	--	--	--	--
c47181_g1	785	566213170	XP_006373413.1	1296	2.18834e-160	hypothetical protein POPTR_0017s13550g [Populus trichocarpa]>gi|550320235|gb|ERP51210.1| hypothetical protein POPTR_0017s13550g [Populus trichocarpa]	566213169	XM_006373351.1	683	0	Populus trichocarpa hypothetical protein (POPTR_0017s13550g) mRNA, complete cds	K10691	UBR4, ZUBR1	E3 ubiquitin-protein ligase UBR4	http://www.genome.jp/dbget-bin/www_bget?ko:K10691	Q9SRU2	606	8.43818e-69	Auxin transport protein BIG OS=Arabidopsis thaliana GN=BIG PE=1 SV=2	--	--	--	--	--	--	--	--	--	--
c51023_g1	585	407260765	AFT92001.1	436	8.20646e-53	gibberellin-regulated protein [Populus tomentosa]>gi|407260789|gb|AFT92013.1| gibberellin-regulated protein [Populus tomentosa]	566201936	XM_006374788.1	364	0	Populus trichocarpa hypothetical protein (POPTR_0014s02030g) mRNA, complete cds	--	--	--	--	Q948Z4	311	6.87349e-35	Snakin-1 OS=Solanum tuberosum GN=SN1 PE=1 SV=1	--	--	--	--	--	--	--	--	--	--
c65261_g2	1318	224103071	XP_002312914.1	1798	0	kinase family protein [Populus trichocarpa]>gi|222849322|gb|EEE86869.1| kinase family protein [Populus trichocarpa]	743792715	XM_011046905.1	1071	0	PREDICTED: Populus euphratica probable serine/threonine-protein kinase At4g35230 (LOC105140177), transcript variant X1, mRNA	K14500	BSK	BR-signaling kinase	http://www.genome.jp/dbget-bin/www_bget?ko:K14500	Q944A7	1680	0	Probable serine/threonine-protein kinase At4g35230 OS=Arabidopsis thaliana GN=At4g35230 PE=1 SV=1	PF00515//PF07714//PF00069	Tetratricopeptide repeat//Protein tyrosine kinase//Protein kinase domain	GO:0006468//GO:0009737//GO:0009742//GO:0010098//GO:0080159	protein phosphorylation//response to abscisic acid//brassinosteroid mediated signaling pathway//suspensor development//zygote elongation	GO:0004672//GO:0005515//GO:0005524	protein kinase activity//protein binding//ATP binding	GO:0009898//GO:0005773	cytoplasmic side of plasma membrane//vacuole	--	--
c60909_g1	2081	224142403	XP_002324548.1	2086	0	CBL-interacting protein kinase 6 [Populus trichocarpa]>gi|116265932|gb|ABJ91214.1| CBL-interacting protein kinase 7 [Populus trichocarpa]>gi|116265934|gb|ABJ91215.1| CBL-interacting protein kinase 8 [Populus trichocarpa]>gi|222865982|gb|EEF03113.1| CBL-interacting protein kinase 6 [Populus trichocarpa]	162418031	AC215840.1	1417	0	Populus trichocarpa clone POP043-C12, complete sequence	--	--	--	--	O65554	1636	0	CBL-interacting serine/threonine-protein kinase 6 OS=Arabidopsis thaliana GN=CIPK6 PE=1 SV=1	PF07714//PF03822//PF00069//PF06293	Protein tyrosine kinase//NAF domain//Protein kinase domain//Lipopolysaccharide kinase (Kdo/WaaP) family	GO:0007275//GO:0009069//GO:0007165//GO:0009103//GO:0006468//GO:0016310//GO:0009414//GO:0042538//GO:0010540	multicellular organismal development//serine family amino acid metabolic process//signal transduction//lipopolysaccharide biosynthetic process//protein phosphorylation//phosphorylation//response to water deprivation//hyperosmotic salinity response//basipetal auxin transport	GO:0004674//GO:0016773//GO:0005524//GO:0004672	protein serine/threonine kinase activity//phosphotransferase activity, alcohol group as acceptor//ATP binding//protein kinase activity	GO:0016020	membrane	KOG0583	Serine/threonine protein kinase
c40901_g1	280	743807835	XP_011018095.1	344	3.25251e-38	PREDICTED: cinnamoyl-CoA reductase 2-like [Populus euphratica]	743807834	XM_011019793.1	202	5.79428e-100	PREDICTED: Populus euphratica cinnamoyl-CoA reductase 2-like (LOC105121235), mRNA	--	--	--	--	--	--	--	--	PF01073	3-beta hydroxysteroid dehydrogenase/isomerase family	GO:0055114//GO:0008209//GO:0006694//GO:0008207//GO:0008210	oxidation-reduction process//androgen metabolic process//steroid biosynthetic process//C21-steroid hormone metabolic process//estrogen metabolic process	GO:0016616//GO:0003854	oxidoreductase activity, acting on the CH-OH group of donors, NAD or NADP as acceptor//3-beta-hydroxy-delta5-steroid dehydrogenase activity	--	--	--	--
c47906_g1	865	743934297	XP_011011480.1	497	2.61448e-57	PREDICTED: ethylene-responsive transcription factor RAP2-4-like [Populus euphratica]	743934296	XM_011013178.1	406	0	PREDICTED: Populus euphratica ethylene-responsive transcription factor RAP2-4-like (LOC105116034), mRNA	--	--	--	--	Q8H1E4	267	2.33595e-25	Ethylene-responsive transcription factor RAP2-4 OS=Arabidopsis thaliana GN=RAP2-4 PE=1 SV=1	--	--	--	--	--	--	--	--	--	--
c52698_g1	652	743825392	XP_011022513.1	577	2.51817e-72	PREDICTED: abscisic acid receptor PYL8-like [Populus euphratica]	743825391	XM_011024211.1	516	0	PREDICTED: Populus euphratica abscisic acid receptor PYL8-like (LOC105124269), mRNA	K14496	PYL	abscisic acid receptor PYR/PYL family	http://www.genome.jp/dbget-bin/www_bget?ko:K14496	Q84MC7	502	7.30235e-62	Abscisic acid receptor PYL9 OS=Arabidopsis thaliana GN=PYL9 PE=1 SV=1	PF00407	Pathogenesis-related protein Bet v I family	GO:0006952//GO:0009607	defense response//response to biotic stimulus	--	--	--	--	--	--
c65047_g1	2572	743843004	XP_011026848.1	3052	0	PREDICTED: LOW QUALITY PROTEIN: auxin response factor 9-like [Populus euphratica]	743843003	XM_011028546.1	1867	0	PREDICTED: Populus euphratica auxin response factor 9-like (LOC105127301), mRNA	K14486	K14486, ARF	auxin response factor	http://www.genome.jp/dbget-bin/www_bget?ko:K14486	Q9XED8	1730	0	Auxin response factor 9 OS=Arabidopsis thaliana GN=ARF9 PE=1 SV=1	PF06507//PF03775//PF02309//PF02362	Auxin response factor//Septum formation inhibitor MinC, C-terminal domain//AUX/IAA family//B3 DNA binding domain	GO:0000902//GO:0009725//GO:0006355	cell morphogenesis//response to hormone//regulation of transcription, DNA-templated	GO:0003677	DNA binding	GO:0005634	nucleus	--	--
c63904_g3	496	743787551	XP_011031190.1	452	3.30285e-51	PREDICTED: protein DA1 isoform X1 [Populus euphratica]	566202352	XM_006374988.1	287	6.09037e-147	Populus trichocarpa hypothetical protein (POPTR_0014s03930g) mRNA, complete cds	--	--	--	--	P0C7Q8	142	1.84795e-09	Protein DA1 OS=Arabidopsis thaliana GN=DA1 PE=1 SV=1	PF00104	Ligand-binding domain of nuclear hormone receptor	GO:0006355//GO:0043401//GO:0007165	regulation of transcription, DNA-templated//steroid hormone mediated signaling pathway//signal transduction	GO:0003707//GO:0003700	steroid hormone receptor activity//transcription factor activity, sequence-specific DNA binding	GO:0005634//GO:0005667	nucleus//transcription factor complex	--	--
c56188_g1	346	224058755	XP_002299625.1	398	1.23787e-46	auxin-induced protein IAA4 [Populus trichocarpa]>gi|118485628|gb|ABK94664.1| unknown [Populus trichocarpa]>gi|222846883|gb|EEE84430.1| auxin-induced protein IAA4 [Populus trichocarpa]	224058754	XM_002299589.1	225	1.20287e-112	Populus trichocarpa auxin-induced protein IAA4 (POPTR_0001s17770g) mRNA, complete cds	--	--	--	--	O24407	115	1.02551e-06	Auxin-responsive protein IAA16 OS=Arabidopsis thaliana GN=IAA16 PE=1 SV=1	PF02309	AUX/IAA family	GO:0009734//GO:0006417//GO:0006355	auxin-activated signaling pathway//regulation of translation//regulation of transcription, DNA-templated	GO:0046983	protein dimerization activity	GO:0005634//GO:0009536	nucleus//plastid	--	--
c71271_g1	216	--	--	--	--	--	--	--	--	--	--	--	--	--	--	--	--	--	--	PF00236	Glycoprotein hormone	GO:0007165	signal transduction	GO:0005179	hormone activity	GO:0005576	extracellular region	--	--
c48149_g1	413	224056973	XP_002299104.1	443	3.77259e-52	hypothetical protein POPTR_0001s04190g [Populus trichocarpa]>gi|222846362|gb|EEE83909.1| hypothetical protein POPTR_0001s04190g [Populus trichocarpa]	224056972	XM_002299068.1	329	2.24479e-170	Populus trichocarpa hypothetical protein (POPTR_0001s04190g) mRNA, complete cds	--	--	--	--	Q6J9S1	268	1.38393e-27	Ethylene-responsive transcription factor RAP2-11 OS=Arabidopsis thaliana GN=RAP2-11 PE=2 SV=1	PF00847	AP2 domain	GO:0006355	regulation of transcription, DNA-templated	GO:0003677//GO:0003700	DNA binding//transcription factor activity, sequence-specific DNA binding	GO:0005667//GO:0005634	transcription factor complex//nucleus	--	--
c65435_g2	1016	224080325	XP_002306098.1	985	3.10555e-129	ERECTA-LIKE 4 family protein [Populus trichocarpa]>gi|222849062|gb|EEE86609.1| ERECTA-LIKE 4 family protein [Populus trichocarpa]	566166806	XM_002306062.2	736	0	Populus trichocarpa ERECTA-LIKE 4 family protein (POPTR_0004s16110g) mRNA, complete cds	K04536	GNB1	guanine nucleotide-binding protein G(I)/G(S)/G(T) subunit beta-1	http://www.genome.jp/dbget-bin/www_bget?ko:K04536	P93397	935	1.38713e-122	Guanine nucleotide-binding protein subunit beta-1 OS=Nicotiana tabacum PE=1 SV=1	PF00400	WD domain, G-beta repeat	GO:0009867//GO:0009817//GO:0009845//GO:0030968//GO:0010154//GO:0048527//GO:0009887//GO:0007186//GO:0009723	jasmonic acid mediated signaling pathway//defense response to fungus, incompatible interaction//seed germination//endoplasmic reticulum unfolded protein response//fruit development//lateral root development//organ morphogenesis//G-protein coupled receptor signaling pathway//response to ethylene	GO:0005515	protein binding	GO:0080008//GO:0005886//GO:0005783	Cul4-RING E3 ubiquitin ligase complex//plasma membrane//endoplasmic reticulum	KOG0286	G-protein beta subunit
c47189_g1	203	224068739	XP_002302813.1	153	3.24273e-11	hypothetical protein POPTR_0002s22840g [Populus trichocarpa]>gi|222844539|gb|EEE82086.1| hypothetical protein POPTR_0002s22840g [Populus trichocarpa]	566159504	XM_002302777.2	179	2.44943e-87	Populus trichocarpa hypothetical protein (POPTR_0002s22840g) mRNA, complete cds	--	--	--	--	Q9LYC1	139	3.85471e-10	Gibberellin receptor GID1B OS=Arabidopsis thaliana GN=GID1B PE=1 SV=1	--	--	--	--	--	--	--	--	--	--
c56583_g1	914	566180818	XP_002310754.2	1236	1.86393e-169	Chain A family protein [Populus trichocarpa]>gi|550334678|gb|EEE91204.2| Chain A family protein [Populus trichocarpa]	566180817	XM_002310718.2	587	0	Populus trichocarpa Chain A family protein (POPTR_0007s11650g) mRNA, complete cds	--	--	--	--	Q6RYA0	862	7.288e-114	Salicylic acid-binding protein 2 OS=Nicotiana tabacum GN=SABP2 PE=1 SV=1	PF05247//PF00326//PF06821//PF01764//PF07819//PF00975	Flagellar transcriptional activator (FlhD)//Prolyl oligopeptidase family//Serine hydrolase//Lipase (class 3)//PGAP1-like protein//Thioesterase domain	GO:0006508//GO:0044780//GO:0046486//GO:0045893//GO:0016042//GO:0006886//GO:0006629//GO:0009058//GO:0006505	proteolysis//bacterial-type flagellum assembly//glycerolipid metabolic process//positive regulation of transcription, DNA-templated//lipid catabolic process//intracellular protein transport//lipid metabolic process//biosynthetic process//GPI anchor metabolic process	GO:0004806//GO:0016787//GO:0008236//GO:0016788	triglyceride lipase activity//hydrolase activity//serine-type peptidase activity//hydrolase activity, acting on ester bonds	--	--	--	--
c61576_g1	1537	224083717	XP_002307098.1	1114	3.2632e-146	hypothetical protein POPTR_0005s07900g [Populus trichocarpa]>gi|222856547|gb|EEE94094.1| hypothetical protein POPTR_0005s07900g [Populus trichocarpa]	743826302	XM_011024467.1	827	0	PREDICTED: Populus euphratica ethylene-responsive transcription factor RAP2-4-like (LOC105124447), mRNA	--	--	--	--	Q8H1E4	430	2.85711e-46	Ethylene-responsive transcription factor RAP2-4 OS=Arabidopsis thaliana GN=RAP2-4 PE=1 SV=1	PF00847//PF11593	AP2 domain//Mediator complex subunit 3 fungal	GO:0006355//GO:0006357	regulation of transcription, DNA-templated//regulation of transcription from RNA polymerase II promoter	GO:0003677//GO:0003700//GO:0001104	DNA binding//transcription factor activity, sequence-specific DNA binding//RNA polymerase II transcription cofactor activity	GO:0005667//GO:0016592//GO:0005634	transcription factor complex//mediator complex//nucleus	--	--
c59847_g1	1796	566204485	XP_002320489.2	3059	0	PAZ domain-containing family protein [Populus trichocarpa]>gi|550324285|gb|EEE98804.2| PAZ domain-containing family protein [Populus trichocarpa]	566204484	XM_002320453.2	1580	0	Populus trichocarpa PAZ domain-containing family protein (POPTR_0014s15760g) mRNA, complete cds	--	--	--	--	Q6YSJ5	2300	0	Protein argonaute 16 OS=Oryza sativa subsp. japonica GN=AGO16 PE=2 SV=2	PF00763//PF02171//PF02170	Tetrahydrofolate dehydrogenase/cyclohydrolase, catalytic domain//Piwi domain//PAZ domain	GO:0030422//GO:0006342//GO:0009396//GO:0006306//GO:0055114//GO:0046487	production of siRNA involved in RNA interference//chromatin silencing//folic acid-containing compound biosynthetic process//DNA methylation//oxidation-reduction process//glyoxylate metabolic process	GO:0003824//GO:0035197//GO:0004488//GO:0005515	catalytic activity//siRNA binding//methylenetetrahydrofolate dehydrogenase (NADP+) activity//protein binding	GO:0005634	nucleus	KOG1041	Translation initiation factor 2C (eIF-2C) and related proteins
c58573_g1	2165	20269051	CAC84706.1	1556	0	aux/IAA protein [Populus tremula x Populus tremuloides]	566157365	XM_002302315.2	1264	0	Populus trichocarpa auxin-responsive family protein (POPTR_0002s10880g) mRNA, complete cds	--	--	--	--	Q38827	890	2.68203e-111	Auxin-responsive protein IAA9 OS=Arabidopsis thaliana GN=IAA9 PE=1 SV=1	PF02309	AUX/IAA family	GO:0006355	regulation of transcription, DNA-templated	--	--	GO:0005634	nucleus	--	--
c59795_g1	1160	743799607	XP_011013562.1	1515	0	PREDICTED: uncharacterized protein LOC105117552 isoform X1 [Populus euphratica]>gi|743799611|ref|XP_011013570.1| PREDICTED: uncharacterized protein LOC105117552 isoform X2 [Populus euphratica]>gi|743799615|ref|XP_011013580.1| PREDICTED: uncharacterized protein LOC105117552 isoform X2 [Populus euphratica]>gi|743799619|ref|XP_011013587.1| PREDICTED: uncharacterized protein LOC105117552 isoform X2 […	566191351	XM_002316106.2	777	0	Populus trichocarpa hypothetical protein (POPTR_0010s17700g) mRNA, complete cds	--	--	--	--	--	--	--	--	PF04709//PF00753	Anti-Mullerian hormone, N terminal region//Metallo-beta-lactamase superfamily	GO:0040007//GO:0008283//GO:0008406//GO:0007165	growth//cell proliferation//gonad development//signal transduction	GO:0008083//GO:0016787	growth factor activity//hydrolase activity	--	--	--	--
c57050_g2	1172	743920205	XP_011004145.1	1810	0	PREDICTED: DNA topoisomerase 6 subunit A [Populus euphratica]	566176152	XM_006381444.1	1001	0	Populus trichocarpa brassinosteroid insensitive 5 family protein (POPTR_0006s13490g) mRNA, complete cds	K10878	SPO11	meiotic recombination protein SPO11	http://www.genome.jp/dbget-bin/www_bget?ko:K10878	Q9LZ03	1717	0	DNA topoisomerase 6 subunit A OS=Arabidopsis thaliana GN=TOP6A PE=1 SV=1	PF04406	Type IIB DNA topoisomerase	GO:0006259	DNA metabolic process	GO:0003824//GO:0003677//GO:0005524	catalytic activity//DNA binding//ATP binding	GO:0005694	chromosome	KOG2795	Catalytic subunit of the meiotic double strand break transesterase
c65148_g2	2443	566176307	XP_006381580.1	2137	0	hypothetical protein POPTR_0006s14070g [Populus trichocarpa]>gi|550336287|gb|ERP59377.1| hypothetical protein POPTR_0006s14070g [Populus trichocarpa]	743893419	XM_011041639.1	1451	0	PREDICTED: Populus euphratica auxin response factor 19-like (LOC105136339), transcript variant X4, mRNA	--	--	--	--	Q8RYC8	1813	0	Auxin response factor 19 OS=Arabidopsis thaliana GN=ARF19 PE=1 SV=2	PF06507//PF02362	Auxin response factor//B3 DNA binding domain	GO:0006355//GO:0009725	regulation of transcription, DNA-templated//response to hormone	GO:0003677	DNA binding	GO:0005634	nucleus	--	--
c56059_g1	1857	224103637	XP_002313133.1	2345	0	hypothetical protein POPTR_0009s10120g [Populus trichocarpa]>gi|222849541|gb|EEE87088.1| hypothetical protein POPTR_0009s10120g [Populus trichocarpa]	224103636	XM_002313097.1	1182	0	Populus trichocarpa hypothetical protein (POPTR_0009s10120g) mRNA, complete cds	--	--	--	--	Q9AT54	1559	0	Scopoletin glucosyltransferase OS=Nicotiana tabacum GN=TOGT1 PE=1 SV=1	PF00711//PF00201	Beta defensin//UDP-glucoronosyl and UDP-glucosyl transferase	GO:0032940//GO:0008152//GO:0009813//GO:0051555//GO:0006952//GO:0051707	secretion by cell//metabolic process//flavonoid biosynthetic process//flavonol biosynthetic process//defense response//response to other organism	GO:0080043//GO:0080044//GO:0016758//GO:0010294//GO:0047893	quercetin 3-O-glucosyltransferase activity//quercetin 7-O-glucosyltransferase activity//transferase activity, transferring hexosyl groups//abscisic acid glucosyltransferase activity//flavonol 3-O-glucosyltransferase activity	GO:0016023//GO:0005576	cytoplasmic membrane-bounded vesicle//extracellular region	KOG1192	UDP-glucuronosyl and UDP-glucosyl transferase
c69282_g1	243	449447890	XP_004141699.1	403	3.92445e-48	PREDICTED: auxin-binding protein ABP19a [Cucumis sativus]>gi|700190259|gb|KGN45492.1| hypothetical protein Csa_7G450510 [Cucumis sativus]	778729710	XM_004141651.2	243	7.95696e-123	PREDICTED: Cucumis sativus auxin-binding protein ABP19a (LOC101203480), mRNA	--	--	--	--	Q9ZRA4	307	1.12729e-34	Auxin-binding protein ABP19a OS=Prunus persica GN=ABP19A PE=3 SV=1	PF03079//PF00190	ARD/ARD' family//Cupin	GO:0055114	oxidation-reduction process	GO:0045735//GO:0010309	nutrient reservoir activity//acireductone dioxygenase [iron(II)-requiring] activity	--	--	--	--
c43141_g1	214	--	--	--	--	--	590595804	XM_007018098.1	72	7.89063e-28	Theobroma cacao Auxin F-box protein 5 isoform 1 (TCM_034465) mRNA, complete cds	--	--	--	--	--	--	--	--	--	--	--	--	--	--	--	--	--	--
c68536_g1	240	566172833	XP_002306777.2	402	6.73093e-45	hypothetical protein POPTR_0005s23190g [Populus trichocarpa]>gi|550339584|gb|EEE93773.2| hypothetical protein POPTR_0005s23190g [Populus trichocarpa]	743867339	XM_011034399.1	202	4.85593e-100	PREDICTED: Populus euphratica ent-copalyl diphosphate synthase, chloroplastic (LOC105131430), mRNA	K04120	E5.5.1.13	ent-copalyl diphosphate synthase	http://www.genome.jp/dbget-bin/www_bget?ko:K04120	Q38802	300	2.46859e-31	Ent-copalyl diphosphate synthase, chloroplastic OS=Arabidopsis thaliana GN=GA1 PE=1 SV=1	PF01338	Bacillus thuringiensis toxin	GO:0009686//GO:0051504//GO:0016102//GO:0009405	gibberellin biosynthetic process//diterpene phytoalexin precursor biosynthetic process pathway//diterpenoid biosynthetic process//pathogenesis	GO:0010333//GO:0009905//GO:0000287	terpene synthase activity//ent-copalyl diphosphate synthase activity//magnesium ion binding	GO:0009507//GO:0005739//GO:0005576	chloroplast//mitochondrion//extracellular region	--	--
c56397_g3	562	224058761	XP_002299626.1	603	1.04854e-76	hypothetical protein POPTR_0001s17780g [Populus trichocarpa]>gi|222846884|gb|EEE84431.1| hypothetical protein POPTR_0001s17780g [Populus trichocarpa]	566161006	XM_002304143.2	359	0	Populus trichocarpa auxin-induced protein 22A (POPTR_0003s05560g) mRNA, complete cds	--	--	--	--	P13088	417	1.67193e-49	Auxin-induced protein AUX22 OS=Glycine max GN=AUX22 PE=2 SV=1	PF02309	AUX/IAA family	GO:0009734//GO:0006355	auxin-activated signaling pathway//regulation of transcription, DNA-templated	GO:0046983	protein dimerization activity	GO:0005634	nucleus	--	--
c58309_g3	1299	566183561	XP_002311464.2	1350	0	hypothetical protein POPTR_0008s12130g [Populus trichocarpa]>gi|550332898|gb|EEE88831.2| hypothetical protein POPTR_0008s12130g [Populus trichocarpa]	743784390	XM_011023974.1	821	0	PREDICTED: Populus euphratica transcription factor MYB108 (LOC105124108), mRNA	--	--	--	--	Q9LDE1	491	7.92398e-56	Transcription factor MYB108 OS=Arabidopsis thaliana GN=MYB108 PE=1 SV=1	PF00249	Myb-like DNA-binding domain	GO:0009686//GO:0016036//GO:0009751	gibberellin biosynthetic process//cellular response to phosphate starvation//response to salicylic acid	GO:0003682//GO:0003824//GO:0003677	chromatin binding//catalytic activity//DNA binding	GO:0000785	chromatin	KOG0048	Transcription factor, Myb superfamily
c55015_g4	272	224140391	XP_002323566.1	220	2.53359e-21	putative histidine-containing phosphotransfer protein 4 [Populus trichocarpa]>gi|222868196|gb|EEF05327.1| putative histidine-containing phosphotransfer protein 4 [Populus trichocarpa]	743907971	XM_011049128.1	209	7.20148e-104	PREDICTED: Populus euphratica histidine-containing phosphotransfer protein 5-like (LOC105141776), mRNA	--	--	--	--	Q8L9T7	163	6.54416e-14	Histidine-containing phosphotransfer protein 5 OS=Arabidopsis thaliana GN=AHP5 PE=1 SV=2	--	--	GO:0000160//GO:0007165//GO:0080036	phosphorelay signal transduction system//signal transduction//regulation of cytokinin-activated signaling pathway	GO:0009927	histidine phosphotransfer kinase activity	GO:0005737//GO:0005634	cytoplasm//nucleus	--	--
c27974_g1	445	743898102	XP_011042341.1	135	1.29201e-07	PREDICTED: polyamine-modulated factor 1-binding protein 1 [Populus euphratica]	743898103	XR_844709.1	145	4.69164e-68	PREDICTED: Populus euphratica polyamine-modulated factor 1-binding protein 1 (LOC105138048), transcript variant X2, misc_RNA	--	--	--	--	--	--	--	--	--	--	--	--	--	--	--	--	--	--
c59968_g1	1886	566206769	XP_002322192.2	2307	0	hypothetical protein POPTR_0015s09400g [Populus trichocarpa]>gi|550322378|gb|EEF06319.2| hypothetical protein POPTR_0015s09400g [Populus trichocarpa]	566206768	XM_002322156.2	1412	0	Populus trichocarpa hypothetical protein (POPTR_0015s09400g) mRNA, complete cds	K06067	HDAC1_2	histone deacetylase 1/2	http://www.genome.jp/dbget-bin/www_bget?ko:K06067	Q9FML2	1831	0	Histone deacetylase 6 OS=Arabidopsis thaliana GN=HDA6 PE=1 SV=1	PF04799//PF12317	fzo-like conserved region//Intraflagellar transport complex B protein 46 C terminal	GO:0070933//GO:0016441//GO:0070932//GO:0009651//GO:0008053//GO:0006184//GO:0009737//GO:0006807//GO:0006355//GO:0042073	histone H4 deacetylation//posttranscriptional gene silencing//histone H3 deacetylation//response to salt stress//mitochondrial fusion//obsolete GTP catabolic process//response to abscisic acid//nitrogen compound metabolic process//regulation of transcription, DNA-templated//intraciliary transport	GO:0097372//GO:0046969//GO:0032041//GO:0003924//GO:0046970	NAD-dependent histone deacetylase activity (H3-K18 specific)//NAD-dependent histone deacetylase activity (H3-K9 specific)//NAD-dependent histone deacetylase activity (H3-K14 specific)//GTPase activity//NAD-dependent histone deacetylase activity (H4-K16 specific)	GO:0005634//GO:0005741//GO:0000118//GO:0009941//GO:0016021	nucleus//mitochondrial outer membrane//histone deacetylase complex//chloroplast envelope//integral component of membrane	KOG1342	Histone deacetylase complex, catalytic component RPD3
c65489_g1	399	31872087	AAP59843.1	229	3.39043e-20	PIN1-like protein [Populus tomentosa]	224101826	XM_002312400.1	123	7.07361e-56	Populus trichocarpa PIN1-like family protein (POPTR_0008s12830g) mRNA, complete cds	K13947	PIN	auxin efflux carrier family	http://www.genome.jp/dbget-bin/www_bget?ko:K13947	Q9S7Z8	218	1.35073e-19	Auxin efflux carrier component 3 OS=Arabidopsis thaliana GN=PIN3 PE=1 SV=1	PF03547	Membrane transport protein	GO:0055085	transmembrane transport	--	--	GO:0016021	integral component of membrane	--	--
c43165_g1	383	224115142	XP_002316953.1	418	1.28483e-49	FLAVODOXIN-LIKE QUINONE REDUCTASE 1 family protein [Populus trichocarpa]>gi|222860018|gb|EEE97565.1| FLAVODOXIN-LIKE QUINONE REDUCTASE 1 family protein [Populus trichocarpa]	566195267	XM_002316917.2	296	4.5715e-152	Populus trichocarpa FLAVODOXIN-LIKE QUINONE REDUCTASE 1 family protein (POPTR_0011s13310g) mRNA, complete cds	K03809	wrbA	Trp repressor binding protein	http://www.genome.jp/dbget-bin/www_bget?ko:K03809	Q6NQE2	398	1.59929e-47	Probable NAD(P)H dehydrogenase (quinone) FQR1-like 1 OS=Arabidopsis thaliana GN=At4g27270 PE=2 SV=1	--	--	GO:0045892//GO:0055114//GO:0009733//GO:0006118	negative regulation of transcription, DNA-templated//oxidation-reduction process//response to auxin//obsolete electron transport	GO:0010181//GO:0016655	FMN binding//oxidoreductase activity, acting on NAD(P)H, quinone or similar compound as acceptor	GO:0005773//GO:0005886	vacuole//plasma membrane	KOG3135	1,4-benzoquinone reductase-like; Trp repressor binding protein-like/protoplast-secreted protein
c41475_g1	386	743932325	XP_011010448.1	305	9.69102e-51	PREDICTED: ethylene-insensitive protein 2-like [Populus euphratica]>gi|743932327|ref|XP_011010450.1| PREDICTED: ethylene-insensitive protein 2-like [Populus euphratica]>gi|743932329|ref|XP_011010451.1| PREDICTED: ethylene-insensitive protein 2-like [Populus euphratica]>gi|743932331|ref|XP_011010452.1| PREDICTED: ethylene-insensitive protein 2-like [Populus euphratica]	566209464	XM_006373818.1	283	7.77007e-145	Populus trichocarpa hypothetical protein (POPTR_0016s09210g) mRNA, complete cds	--	--	--	--	Q9S814	85	3.18908e-06	Ethylene-insensitive protein 2 OS=Arabidopsis thaliana GN=EIN2 PE=1 SV=1	PF04522	Protein of unknown function (DUF585)	GO:0006144//GO:0006351	purine nucleobase metabolic process//transcription, DNA-templated	GO:0003723//GO:0003968	RNA binding//RNA-directed RNA polymerase activity	GO:0031379	RNA-directed RNA polymerase complex	--	--
c44669_g1	430	743903550	XP_011045124.1	606	2.35978e-71	PREDICTED: auxin response factor 5-like [Populus euphratica]	566155888	XM_002300683.2	328	8.43488e-170	Populus trichocarpa hypothetical protein (POPTR_0002s02630g) mRNA, complete cds	K14486	K14486, ARF	auxin response factor	http://www.genome.jp/dbget-bin/www_bget?ko:K14486	P93024	473	4.98047e-54	Auxin response factor 5 OS=Arabidopsis thaliana GN=ARF5 PE=1 SV=3	--	--	--	--	--	--	--	--	--	--
c61461_g2	1873	224074729	XP_002304443.1	2237	0	ACT domain-containing family protein [Populus trichocarpa]>gi|222841875|gb|EEE79422.1| ACT domain-containing family protein [Populus trichocarpa]	566162188	XM_002304407.2	1111	0	Populus trichocarpa ACT domain-containing family protein (POPTR_0003s11650g) mRNA, complete cds	--	--	--	--	Q9LNA5	1591	0	ACT domain-containing protein ACR8 OS=Arabidopsis thaliana GN=ACR8 PE=2 SV=1	PF01842	ACT domain	GO:0008152//GO:0009737	metabolic process//response to abscisic acid	GO:0016597	amino acid binding	--	--	--	--
c59842_g1	1386	224082306	XP_002306641.1	1442	0	the aldehyde dehydrogenase cp-ADH from C.plantagineum family protein [Populus trichocarpa]>gi|222856090|gb|EEE93637.1| the aldehyde dehydrogenase cp-ADH from C.plantagineum family protein [Populus trichocarpa]	743911089	XM_011001101.1	749	0	PREDICTED: Populus euphratica aldehyde dehydrogenase family 3 member H1-like (LOC105107247), mRNA	K00128	E1.2.1.3	aldehyde dehydrogenase (NAD+)	http://www.genome.jp/dbget-bin/www_bget?ko:K00128	Q70DU8	1149	1.81174e-151	Aldehyde dehydrogenase family 3 member H1 OS=Arabidopsis thaliana GN=ALDH3H1 PE=1 SV=2	PF00171	Aldehyde dehydrogenase family	GO:0055114//GO:0006558//GO:0008152//GO:0006094//GO:0009269//GO:0006081//GO:0009651//GO:0006570//GO:0006547//GO:0009737//GO:0006096	oxidation-reduction process//L-phenylalanine metabolic process//metabolic process//gluconeogenesis//response to desiccation//cellular aldehyde metabolic process//response to salt stress//tyrosine metabolic process//histidine metabolic process//response to abscisic acid//glycolytic process	GO:0004030//GO:0016491	aldehyde dehydrogenase [NAD(P)+] activity//oxidoreductase activity	GO:0016020//GO:0005773//GO:0005783	membrane//vacuole//endoplasmic reticulum	KOG2456	Aldehyde dehydrogenase
c62665_g1	1793	224100353	XP_002311844.1	2101	0	isoflavone reductase-related family protein [Populus trichocarpa]>gi|222851664|gb|EEE89211.1| isoflavone reductase-related family protein [Populus trichocarpa]	566185138	XM_002311808.2	1408	0	Populus trichocarpa isoflavone reductase-related family protein (POPTR_0008s20940g) mRNA, complete cds	--	--	--	--	J9RYI6	1675	0	Divinyl chlorophyllide a 8-vinyl-reductase, chloroplastic OS=Cucumis sativus GN=DVR PE=1 SV=1	PF01118//PF00208//PF01073//PF13380//PF02719//PF02670//PF01113//PF04321//PF01370//PF00106//PF09262//PF03721	Semialdehyde dehydrogenase, NAD binding domain//Glutamate/Leucine/Phenylalanine/Valine dehydrogenase//3-beta hydroxysteroid dehydrogenase/isomerase family//CoA binding domain//Polysaccharide biosynthesis protein//1-deoxy-D-xylulose 5-phosphate reductoisomerase//Dihydrodipicolinate reductase, N-terminus//RmlD substrate binding domain//NAD dependent epimerase/dehydratase family//short chain dehydro…	GO:0009117//GO:0006694//GO:0055114//GO:0009058//GO:0009089//GO:0006520//GO:0007031//GO:0009225//GO:0008210//GO:0008207//GO:0045226//GO:0008152//GO:0008209//GO:0044237//GO:0009085//GO:0030639//GO:0019872	nucleotide metabolic process//steroid biosynthetic process//oxidation-reduction process//biosynthetic process//lysine biosynthetic process via diaminopimelate//cellular amino acid metabolic process//peroxisome organization//nucleotide-sugar metabolic process//estrogen metabolic process//C21-steroid hormone metabolic process//extracellular polysaccharide biosynthetic process//metabolic process//an…	GO:0008831//GO:0070402//GO:0050662//GO:0003824//GO:0003854//GO:0016620//GO:0048037//GO:0016491//GO:0051287//GO:0016616//GO:0051744//GO:0008839//GO:0000166//GO:0005524	dTDP-4-dehydrorhamnose reductase activity//NADPH binding//coenzyme binding//catalytic activity//3-beta-hydroxy-delta5-steroid dehydrogenase activity//oxidoreductase activity, acting on the aldehyde or oxo group of donors, NAD or NADP as acceptor//cofactor binding//oxidoreductase activity//NAD binding//oxidoreductase activity, acting on the CH-OH group of donors, NAD or NADP as acceptor//3,8-divin…	GO:0009941//GO:0016020//GO:0005777	chloroplast envelope//membrane//peroxisome	--	--
c61056_g1	1231	566185923	XP_002313493.2	1138	7.08144e-153	hypothetical protein POPTR_0009s02360g [Populus trichocarpa]>gi|550330881|gb|EEE87448.2| hypothetical protein POPTR_0009s02360g [Populus trichocarpa]	743919655	XM_011005552.1	985	0	PREDICTED: Populus euphratica ABSCISIC ACID-INSENSITIVE 5-like protein 2 (LOC105110484), transcript variant X4, mRNA	--	--	--	--	Q9LES3	426	5.87121e-47	ABSCISIC ACID-INSENSITIVE 5-like protein 2 OS=Arabidopsis thaliana GN=DPBF3 PE=1 SV=1	PF07716//PF00170//PF03131	Basic region leucine zipper//bZIP transcription factor//bZIP Maf transcription factor	GO:0006355	regulation of transcription, DNA-templated	GO:0043565//GO:0003700//GO:0003677	sequence-specific DNA binding//transcription factor activity, sequence-specific DNA binding//DNA binding	GO:0005667//GO:0005634	transcription factor complex//nucleus	--	--
c37748_g1	612	224061135	XP_002300355.1	971	8.9721e-120	hypothetical protein POPTR_0001s37210g [Populus trichocarpa]>gi|222847613|gb|EEE85160.1| hypothetical protein POPTR_0001s37210g [Populus trichocarpa]	566153233	XM_002300319.2	492	0	Populus trichocarpa hypothetical protein (POPTR_0001s37210g) mRNA, complete cds	--	--	--	--	Q9FJ57	635	2.37096e-74	Protein TORNADO 1 OS=Arabidopsis thaliana GN=TRN1 PE=2 SV=1	--	--	GO:0010305//GO:0009956//GO:0009965//GO:0009926//GO:0009933//GO:0009825	leaf vascular tissue pattern formation//radial pattern formation//leaf morphogenesis//auxin polar transport//meristem structural organization//multidimensional cell growth	--	--	--	--	--	--
c64803_g1	906	224054944	XP_002298391.1	991	6.1607e-127	ABC transporter-related family protein [Populus trichocarpa]>gi|222845649|gb|EEE83196.1| ABC transporter-related family protein [Populus trichocarpa]	224054943	XM_002298355.1	517	0	Populus trichocarpa ABC transporter-related family protein (POPTR_0001s26290g) mRNA, complete cds	--	--	--	--	Q8RWI9	768	1.69896e-94	ABC transporter G family member 15 OS=Arabidopsis thaliana GN=ABCG15 PE=2 SV=2	PF00893//PF00123//PF01061	Small Multidrug Resistance protein//Peptide hormone//ABC-2 type transporter	GO:0010025//GO:0006200//GO:0080167//GO:0007165	wax biosynthetic process//obsolete ATP catabolic process//response to karrikin//signal transduction	GO:0005524//GO:0016887//GO:0005179	ATP binding//ATPase activity//hormone activity	GO:0005576//GO:0016020//GO:0016021	extracellular region//membrane//integral component of membrane	--	--
c60044_g3	622	566148450	XP_002299407.2	794	1.51694e-104	hypothetical protein POPTR_0001s11800g [Populus trichocarpa]>gi|550347033|gb|EEE84212.2| hypothetical protein POPTR_0001s11800g [Populus trichocarpa]	566148449	XM_002299371.2	480	0	Populus trichocarpa hypothetical protein (POPTR_0001s11800g) mRNA, complete cds	--	--	--	--	Q9LY05	353	1.50782e-39	Ethylene-responsive transcription factor ERF106 OS=Arabidopsis thaliana GN=ERF106 PE=2 SV=1	PF00847//PF04513	AP2 domain//Baculovirus polyhedron envelope protein, PEP, C terminus	GO:0006355	regulation of transcription, DNA-templated	GO:0003677//GO:0005198//GO:0003700	DNA binding//structural molecule activity//transcription factor activity, sequence-specific DNA binding	GO:0005667//GO:0019028//GO:0019031//GO:0005634	transcription factor complex//viral capsid//viral envelope//nucleus	--	--
c66283_g3	2107	224103491	XP_002313077.1	2785	0	hypothetical protein POPTR_0009s11260g [Populus trichocarpa]>gi|222849485|gb|EEE87032.1| hypothetical protein POPTR_0009s11260g [Populus trichocarpa]	743794205	XM_011001299.1	1398	0	PREDICTED: Populus euphratica extra-large guanine nucleotide-binding protein 1-like (LOC105107391), transcript variant X1, mRNA	--	--	--	--	O80462	1747	0	Extra-large guanine nucleotide-binding protein 1 OS=Arabidopsis thaliana GN=XLG1 PE=1 SV=2	PF00503	G-protein alpha subunit	GO:0009750//GO:2000067//GO:0009744//GO:0010555//GO:0007186//GO:0009737//GO:0009749//GO:0007165	response to fructose//regulation of root morphogenesis//response to sucrose//response to mannitol//G-protein coupled receptor signaling pathway//response to abscisic acid//response to glucose//signal transduction	GO:0005525//GO:0019001//GO:0031683//GO:0004871//GO:0003924	GTP binding//guanyl nucleotide binding//G-protein beta/gamma-subunit complex binding//signal transducer activity//GTPase activity	GO:0005634	nucleus	KOG0082	G-protein alpha subunit (small G protein superfamily)
c66532_g1	2027	224083336	XP_002306986.1	2023	0	armadillo/beta-catenin repeat family protein [Populus trichocarpa]>gi|222856435|gb|EEE93982.1| armadillo/beta-catenin repeat family protein [Populus trichocarpa]	566173552	XM_002306950.2	1103	0	Populus trichocarpa armadillo/beta-catenin repeat family protein (POPTR_0005s27480g) mRNA, complete cds	--	--	--	--	Q9SFX2	1331	3.94561e-171	U-box domain-containing protein 43 OS=Arabidopsis thaliana GN=PUB43 PE=2 SV=1	PF02985//PF10508//PF04564//PF11698//PF00514	HEAT repeat//Proteasome non-ATPase 26S subunit//U-box domain//V-ATPase subunit H//Armadillo/beta-catenin-like repeat	GO:0016567//GO:0010150//GO:0010115//GO:0010271//GO:0015991//GO:0010380	protein ubiquitination//leaf senescence//regulation of abscisic acid biosynthetic process//regulation of chlorophyll catabolic process//ATP hydrolysis coupled proton transport//regulation of chlorophyll biosynthetic process	GO:0044183//GO:0004842//GO:0016820//GO:0005515	protein binding involved in protein folding//ubiquitin-protein transferase activity//hydrolase activity, acting on acid anhydrides, catalyzing transmembrane movement of substances//protein binding	GO:0000221//GO:0000151//GO:0005886	vacuolar proton-transporting V-type ATPase, V1 domain//ubiquitin ligase complex//plasma membrane	KOG1048	Neural adherens junction protein Plakophilin and related Armadillo repeat proteins
c54381_g1	724	743882909	XP_011036883.1	375	1.67007e-42	PREDICTED: auxin-repressed 12.5 kDa protein-like isoform X4 [Populus euphratica]	118489727	EF148704.1	350	0	Populus trichocarpa x Populus deltoides clone WS0136_J13 unknown mRNA	--	--	--	--	Q05349	111	7.13325e-06	Auxin-repressed 12.5 kDa protein OS=Fragaria ananassa PE=2 SV=1	--	--	--	--	--	--	--	--	--	--
c60863_g2	2001	566202071	XP_006374913.1	2673	0	subtilase family protein [Populus trichocarpa]>gi|550323223|gb|ERP52710.1| subtilase family protein [Populus trichocarpa]	566202070	XM_006374851.1	1405	0	Populus trichocarpa subtilase family protein (POPTR_0014s02650g) mRNA, complete cds	--	--	--	--	O65351	1009	3.41687e-124	Subtilisin-like protease SBT1.7 OS=Arabidopsis thaliana GN=SBT1.7 PE=1 SV=1	PF00082//PF07417//PF00236//PF05922	Subtilase family//Transcriptional regulator Crl//Glycoprotein hormone//Peptidase inhibitor I9	GO:0045893//GO:0007165//GO:0006508//GO:0043086	positive regulation of transcription, DNA-templated//signal transduction//proteolysis//negative regulation of catalytic activity	GO:0042802//GO:0005179//GO:0004252	identical protein binding//hormone activity//serine-type endopeptidase activity	GO:0005576//GO:0005737	extracellular region//cytoplasm	--	--
c40114_g1	256	224121610	XP_002318626.1	213	1.02657e-18	enhanced disease susceptibility 1 family protein [Populus trichocarpa]>gi|118486556|gb|ABK95117.1| unknown [Populus trichocarpa]>gi|222859299|gb|EEE96846.1| enhanced disease susceptibility 1 family protein [Populus trichocarpa]	566197284	XM_002318590.2	177	4.13077e-86	Populus trichocarpa enhanced disease susceptibility 1 family protein (POPTR_0012s07640g) mRNA, complete cds	--	--	--	--	--	--	--	--	--	--	GO:0009862//GO:0016042//GO:0009626//GO:0010618//GO:0000304//GO:0006629//GO:0001666//GO:0046486//GO:0010310	systemic acquired resistance, salicylic acid mediated signaling pathway//lipid catabolic process//plant-type hypersensitive response//aerenchyma formation//response to singlet oxygen//lipid metabolic process//response to hypoxia//glycerolipid metabolic process//regulation of hydrogen peroxide metabolic process	GO:0004806	triglyceride lipase activity	--	--	--	--
c65828_g1	4325	224136320	XP_002322300.1	3739	0	auxin response factor 2 family protein [Populus trichocarpa]>gi|222869296|gb|EEF06427.1| auxin response factor 2 family protein [Populus trichocarpa]	566207101	XM_002322264.2	2332	0	Populus trichocarpa auxin response factor 2 family protein (POPTR_0015s11660g) mRNA, complete cds	--	--	--	--	Q94JM3	2650	0	Auxin response factor 2 OS=Arabidopsis thaliana GN=ARF2 PE=1 SV=2	PF02362//PF02309//PF06507	B3 DNA binding domain//AUX/IAA family//Auxin response factor	GO:0009725//GO:0048481//GO:0010150//GO:0010047//GO:0008285//GO:0010227//GO:0009911//GO:0009734//GO:0006355	response to hormone//ovule development//leaf senescence//fruit dehiscence//negative regulation of cell proliferation//floral organ abscission//positive regulation of flower development//auxin-activated signaling pathway//regulation of transcription, DNA-templated	GO:0046983//GO:0003677	protein dimerization activity//DNA binding	GO:0005634	nucleus	--	--
c57602_g1	1220	566256551	XP_006388215.1	1523	0	hypothetical protein POPTR_0279s00200g [Populus trichocarpa]>gi|118488749|gb|ABK96185.1| unknown [Populus trichocarpa]>gi|550309746|gb|ERP47129.1| hypothetical protein POPTR_0279s00200g [Populus trichocarpa]	566256550	XM_006388153.1	714	0	Populus trichocarpa hypothetical protein (POPTR_0279s00200g) mRNA, complete cds	--	--	--	--	Q15GI4	1062	1.33646e-141	Eugenol synthase 1 OS=Ocimum basilicum GN=EGS1 PE=1 SV=1	PF01073//PF02719//PF03435//PF04321//PF01370//PF00106//PF00107//PF01563	3-beta hydroxysteroid dehydrogenase/isomerase family//Polysaccharide biosynthesis protein//Saccharopine dehydrogenase//RmlD substrate binding domain//NAD dependent epimerase/dehydratase family//short chain dehydrogenase//Zinc-binding dehydrogenase//Alphavirus E3 glycoprotein	GO:0009117//GO:0006694//GO:0008210//GO:0009225//GO:0008207//GO:0045226//GO:0008152//GO:0008209//GO:0055114//GO:0009058//GO:0044237//GO:0030639//GO:0019872	nucleotide metabolic process//steroid biosynthetic process//estrogen metabolic process//nucleotide-sugar metabolic process//C21-steroid hormone metabolic process//extracellular polysaccharide biosynthetic process//metabolic process//androgen metabolic process//oxidation-reduction process//biosynthetic process//cellular metabolic process//polyketide biosynthetic process//streptomycin biosynthetic …	GO:0016616//GO:0008270//GO:0008831//GO:0050662//GO:0003824//GO:0003854//GO:0016491//GO:0000166//GO:0004252	oxidoreductase activity, acting on the CH-OH group of donors, NAD or NADP as acceptor//zinc ion binding//dTDP-4-dehydrorhamnose reductase activity//coenzyme binding//catalytic activity//3-beta-hydroxy-delta5-steroid dehydrogenase activity//oxidoreductase activity//nucleotide binding//serine-type endopeptidase activity	GO:0055036//GO:0019028	virion membrane//viral capsid	--	--
c56397_g1	1085	224125652	XP_002319642.1	1035	4.56996e-139	auxin-induced protein IAA4 [Populus trichocarpa]>gi|222858018|gb|EEE95565.1| auxin-induced protein IAA4 [Populus trichocarpa]>gi|429326546|gb|AFZ78613.1| hypothetical protein [Populus tomentosa]	566199307	XM_002319606.2	642	0	Populus trichocarpa auxin-induced protein IAA4 (POPTR_0013s03860g) mRNA, complete cds	--	--	--	--	P32294	652	2.81255e-82	Auxin-induced protein 22B OS=Vigna radiata var. radiata GN=AUX22B PE=2 SV=1	PF04509//PF02309	CheC-like family//AUX/IAA family	GO:0006355//GO:0006417//GO:0009734	regulation of transcription, DNA-templated//regulation of translation//auxin-activated signaling pathway	GO:0046983//GO:0016787	protein dimerization activity//hydrolase activity	GO:0005634//GO:0009536	nucleus//plastid	--	--
c63590_g3	1096	743843348	XP_011026933.1	564	3.48423e-66	PREDICTED: ethylene-responsive transcription factor CRF1 [Populus euphratica]	566148220	XM_002299457.2	678	0	Populus trichocarpa hypothetical protein (POPTR_0001s10300g) mRNA, complete cds	--	--	--	--	Q9SUQ2	177	5.87956e-13	Ethylene-responsive transcription factor CRF2 OS=Arabidopsis thaliana GN=CRF2 PE=1 SV=1	PF00847	AP2 domain	GO:0006355	regulation of transcription, DNA-templated	GO:0003700	transcription factor activity, sequence-specific DNA binding	GO:0005667	transcription factor complex	--	--
c41112_g1	376	743819521	XP_011020891.1	324	2.50279e-35	PREDICTED: ethylene-responsive transcription factor ERF113-like [Populus euphratica]	743819520	XM_011022589.1	298	3.4633e-153	PREDICTED: Populus euphratica ethylene-responsive transcription factor ERF113-like (LOC105123100), mRNA	--	--	--	--	Q9LY29	192	4.36842e-17	Ethylene-responsive transcription factor ERF115 OS=Arabidopsis thaliana GN=ERF115 PE=1 SV=1	PF00847	AP2 domain	GO:0006355	regulation of transcription, DNA-templated	GO:0003700	transcription factor activity, sequence-specific DNA binding	GO:0005667	transcription factor complex	--	--
c59747_g5	723	743930229	XP_011009359.1	1115	5.11498e-151	PREDICTED: auxin-responsive protein IAA27-like [Populus euphratica]	743930228	XM_011011057.1	583	0	PREDICTED: Populus euphratica auxin-responsive protein IAA27-like (LOC105114502), mRNA	--	--	--	--	Q9ZSY8	656	3.99423e-83	Auxin-responsive protein IAA27 OS=Arabidopsis thaliana GN=IAA27 PE=1 SV=1	PF02309	AUX/IAA family	GO:0006355	regulation of transcription, DNA-templated	--	--	GO:0005634	nucleus	--	--
c66545_g2	2343	566165461	XP_002305917.2	2233	0	hypothetical protein POPTR_0004s07640g [Populus trichocarpa]>gi|550340550|gb|EEE86428.2| hypothetical protein POPTR_0004s07640g [Populus trichocarpa]	743908150	XM_011049222.1	1069	0	PREDICTED: Populus euphratica auxin response factor 6-like (LOC105141849), transcript variant X2, mRNA	--	--	--	--	Q9FGV1	1944	0	Auxin response factor 8 OS=Arabidopsis thaliana GN=ARF8 PE=2 SV=2	PF02362//PF09412//PF06507	B3 DNA binding domain//Endoribonuclease XendoU//Auxin response factor	GO:0006355//GO:0009725	regulation of transcription, DNA-templated//response to hormone	GO:0016788//GO:0003677	hydrolase activity, acting on ester bonds//DNA binding	GO:0005634	nucleus	--	--
c43445_g2	226	255563338	XP_002522672.1	199	4.85475e-18	calmodulin binding protein, putative [Ricinus communis]>gi|223538148|gb|EEF39759.1| calmodulin binding protein, putative [Ricinus communis]	590683846	XM_007041631.1	56	6.59467e-19	Theobroma cacao SAUR-like auxin-responsive protein family, putative (TCM_006519) mRNA, complete cds	--	--	--	--	--	--	--	--	--	--	--	--	--	--	--	--	--	--
c30289_g1	234	224090181	XP_002308949.1	167	1.37592e-13	accelerated cell death 11 family protein [Populus trichocarpa]>gi|222854925|gb|EEE92472.1| accelerated cell death 11 family protein [Populus trichocarpa]	224090180	XM_002308913.1	163	2.26867e-78	Populus trichocarpa accelerated cell death 11 family protein (POPTR_0006s05030g) mRNA, complete cds	--	--	--	--	--	--	--	--	--	--	GO:0008219//GO:0046836//GO:0009751//GO:0015844//GO:0015850//GO:0009816	cell death//glycolipid transport//response to salicylic acid//monoamine transport//organic hydroxy compound transport//defense response to bacterium, incompatible interaction	GO:0017089//GO:0010175//GO:0051861	glycolipid transporter activity//sphingosine transmembrane transporter activity//glycolipid binding	GO:0005737	cytoplasm	--	--
c44815_g1	232	743918179	XP_011003092.1	401	2.22778e-47	PREDICTED: 24-methylenesterol C-methyltransferase 2-like [Populus euphratica]	566155740	XM_002300644.2	205	1.00874e-101	Populus trichocarpa putative sterol-C-methyltransferase family protein (POPTR_0002s01780g) mRNA, complete cds	K08242	E2.1.1.143	24-methylenesterol C-methyltransferase	http://www.genome.jp/dbget-bin/www_bget?ko:K08242	Q39227	372	8.41024e-43	24-methylenesterol C-methyltransferase 2 OS=Arabidopsis thaliana GN=SMT2 PE=1 SV=2	PF01728//PF08241//PF02475//PF02353//PF01135//PF05175//PF08123	FtsJ-like methyltransferase//Methyltransferase domain//Met-10+ like-protein//Mycolic acid cyclopropane synthetase//Protein-L-isoaspartate(D-aspartate) O-methyltransferase (PCMT)//Methyltransferase small domain//Histone methylation protein DOT1	GO:0008610//GO:0006554//GO:0032259//GO:0008152//GO:0006479//GO:0006464//GO:0046500	lipid biosynthetic process//lysine catabolic process//methylation//metabolic process//protein methylation//cellular protein modification process//S-adenosylmethionine metabolic process	GO:0008168//GO:0018024//GO:0004719//GO:0016740	methyltransferase activity//histone-lysine N-methyltransferase activity//protein-L-isoaspartate (D-aspartate) O-methyltransferase activity//transferase activity	--	--	KOG1269	SAM-dependent methyltransferases
c65611_g1	1062	593785295	XP_007155688.1	462	4.81695e-53	hypothetical protein PHAVU_003G222700g [Phaseolus vulgaris]>gi|561029042|gb|ESW27682.1| hypothetical protein PHAVU_003G222700g [Phaseolus vulgaris]	566161431	XM_002303327.2	338	6.02803e-175	Populus trichocarpa acyl-CoA oxidase family protein (POPTR_0003s07690g) mRNA, complete cds	K00232	E1.3.3.6, ACOX1, ACOX3	acyl-CoA oxidase	http://www.genome.jp/dbget-bin/www_bget?ko:K00232	O65202	440	4.43291e-47	Peroxisomal acyl-coenzyme A oxidase 1 OS=Arabidopsis thaliana GN=ACX1 PE=1 SV=1	PF01756//PF02882	Acyl-CoA oxidase//Tetrahydrofolate dehydrogenase/cyclohydrolase, NAD(P)-binding domain	GO:0009396//GO:0006635//GO:0046487//GO:0055114//GO:0006637	folic acid-containing compound biosynthetic process//fatty acid beta-oxidation//glyoxylate metabolic process//oxidation-reduction process//acyl-CoA metabolic process	GO:0004488//GO:0003824//GO:0003997	methylenetetrahydrofolate dehydrogenase (NADP+) activity//catalytic activity//acyl-CoA oxidase activity	GO:0005777	peroxisome	KOG0136	Acyl-CoA oxidase
c51860_g1	1138	566176413	XP_006381632.1	1024	1.88986e-136	hypothetical protein POPTR_0006s14510g [Populus trichocarpa]>gi|550336340|gb|ERP59429.1| hypothetical protein POPTR_0006s14510g [Populus trichocarpa]	566176412	XM_006381570.1	718	0	Populus trichocarpa hypothetical protein (POPTR_0006s14510g) mRNA, complete cds	--	--	--	--	O04011	721	4.49849e-92	Auxin-binding protein ABP20 OS=Prunus persica GN=ABP20 PE=2 SV=1	PF00190	Cupin	--	--	GO:0045735	nutrient reservoir activity	--	--	--	--
c58653_g2	1159	743803828	XP_011017194.1	1006	1.46952e-130	PREDICTED: bZIP transcription factor TRAB1-like [Populus euphratica]	743803831	XR_841395.1	564	0	PREDICTED: Populus euphratica bZIP transcription factor TRAB1-like (LOC105120620), transcript variant X2, misc_RNA	--	--	--	--	Q9M7Q4	451	1.23491e-49	ABSCISIC ACID-INSENSITIVE 5-like protein 5 OS=Arabidopsis thaliana GN=ABF2 PE=1 SV=1	--	--	--	--	--	--	--	--	--	--
c65694_g1	1135	566190389	XP_002314799.2	1118	1.28796e-145	hypothetical protein POPTR_0010s12080g [Populus trichocarpa]>gi|550329624|gb|EEF00970.2| hypothetical protein POPTR_0010s12080g [Populus trichocarpa]	566190388	XM_002314763.2	672	0	Populus trichocarpa hypothetical protein (POPTR_0010s12080g) mRNA, complete cds	--	--	--	--	Q6EI06	648	7.95032e-77	DELLA protein GAIP OS=Cucurbita maxima GN=GAIP PE=2 SV=1	--	--	GO:0006808//GO:0009938//GO:0010233//GO:2000033//GO:0009723//GO:0010218//GO:0009737//GO:0009867//GO:0042538//GO:0042176//GO:0009863//GO:0006355//GO:0010187	regulation of nitrogen utilization//negative regulation of gibberellic acid mediated signaling pathway//phloem transport//regulation of seed dormancy process//response to ethylene//response to far red light//response to abscisic acid//jasmonic acid mediated signaling pathway//hyperosmotic salinity response//regulation of protein catabolic process//salicylic acid mediated signaling pathway//regula…	--	--	--	--	--	--
c62900_g1	703	224104501	XP_002313457.1	914	7.58345e-115	kinase family protein [Populus trichocarpa]>gi|222849865|gb|EEE87412.1| kinase family protein [Populus trichocarpa]	743897342	XM_011043658.1	578	0	PREDICTED: Populus euphratica receptor-like protein kinase HERK 1 (LOC105137784), mRNA	--	--	--	--	Q9FN92	480	1.01231e-53	Probable receptor-like protein kinase At5g59700 OS=Arabidopsis thaliana GN=At5g59700 PE=3 SV=1	PF01380//PF01350	SIS domain//Flavivirus non-structural protein NS4A	GO:0009791//GO:0009742//GO:0016070//GO:0016310//GO:0006468//GO:0016032//GO:0005975//GO:0051510//GO:0009069	post-embryonic development//brassinosteroid mediated signaling pathway//RNA metabolic process//phosphorylation//protein phosphorylation//viral process//carbohydrate metabolic process//regulation of unidimensional cell growth//serine family amino acid metabolic process	GO:0030246//GO:0005524//GO:0004674	carbohydrate binding//ATP binding//protein serine/threonine kinase activity	GO:0019012//GO:0005886	virion//plasma membrane	--	--
c25709_g1	692	566190158	XP_002315815.2	421	5.94676e-47	hypothetical protein POPTR_0010s10700g [Populus trichocarpa]>gi|550329528|gb|EEF01986.2| hypothetical protein POPTR_0010s10700g [Populus trichocarpa]	566190157	XM_002315779.2	278	8.71414e-142	Populus trichocarpa hypothetical protein (POPTR_0010s10700g) mRNA, complete cds	--	--	--	--	O49561	297	4.71906e-30	Gibberellin 2-beta-dioxygenase 8 OS=Arabidopsis thaliana GN=GA2OX8 PE=1 SV=2	PF03171	2OG-Fe(II) oxygenase superfamily	GO:0055114	oxidation-reduction process	GO:0016706//GO:0016702//GO:0016491	oxidoreductase activity, acting on paired donors, with incorporation or reduction of molecular oxygen, 2-oxoglutarate as one donor, and incorporation of one atom each of oxygen into both donors//oxidoreductase activity, acting on single donors with incorporation of molecular oxygen, incorporation of two atoms of oxygen//oxidoreductase activity	--	--	--	--
c29798_g2	561	224104465	XP_002313445.1	404	3.65195e-46	osmotin-like family protein [Populus trichocarpa]>gi|222849853|gb|EEE87400.1| osmotin-like family protein [Populus trichocarpa]	94450961	DQ450358.1	402	0	Populus deltoides thaumatin-like cytokinin binding protein gene, partial sequence	--	--	--	--	Q41350	252	1.05843e-24	Osmotin-like protein OS=Solanum lycopersicum PE=1 SV=1	--	--	--	--	--	--	GO:0009505	plant-type cell wall	--	--
c60544_g1	419	224072526	XP_002303770.1	536	1.13182e-67	hypothetical protein POPTR_0003s16580g [Populus trichocarpa]>gi|222841202|gb|EEE78749.1| hypothetical protein POPTR_0003s16580g [Populus trichocarpa]	566163035	XM_002303734.2	315	1.38209e-162	Populus trichocarpa hypothetical protein (POPTR_0003s16580g) mRNA, complete cds	--	--	--	--	Q9ZUZ3	170	1.73127e-14	Auxin-responsive protein SAUR32 OS=Arabidopsis thaliana GN=SAUR32 PE=2 SV=1	--	--	--	--	--	--	--	--	--	--
c60565_g1	1247	743923993	XP_011006108.1	1399	0	PREDICTED: secoisolariciresinol dehydrogenase-like [Populus euphratica]	743923992	XM_011007806.1	688	0	PREDICTED: Populus euphratica secoisolariciresinol dehydrogenase-like (LOC105112201), mRNA	--	--	--	--	Q9SCU0	644	8.75484e-79	Short-chain dehydrogenase reductase 2a OS=Arabidopsis thaliana GN=SDR2a PE=3 SV=1	PF01370//PF01073//PF00106//PF07475	NAD dependent epimerase/dehydratase family//3-beta hydroxysteroid dehydrogenase/isomerase family//short chain dehydrogenase//HPr Serine kinase C-terminal domain	GO:0008152//GO:0055114//GO:0008209//GO:0016310//GO:0006109//GO:0006694//GO:0008207//GO:0000160//GO:0008210//GO:0044237	metabolic process//oxidation-reduction process//androgen metabolic process//phosphorylation//regulation of carbohydrate metabolic process//steroid biosynthetic process//C21-steroid hormone metabolic process//phosphorelay signal transduction system//estrogen metabolic process//cellular metabolic process	GO:0016616//GO:0004672//GO:0000155//GO:0003824//GO:0050662//GO:0003854//GO:0005524//GO:0016491	oxidoreductase activity, acting on the CH-OH group of donors, NAD or NADP as acceptor//protein kinase activity//phosphorelay sensor kinase activity//catalytic activity//coenzyme binding//3-beta-hydroxy-delta5-steroid dehydrogenase activity//ATP binding//oxidoreductase activity	GO:0009365	protein histidine kinase complex	KOG0725	Reductases with broad range of substrate specificities
c61884_g2	861	14279184	AAK58522.1	885	1.37274e-113	putative AUX1-like permease [Populus tremula x Populus tremuloides]	743916044	XM_011003691.1	541	0	PREDICTED: Populus euphratica auxin transporter-like protein 2 (LOC105109094), mRNA	K13946	AUX1, LAX	auxin influx carrier (AUX1 LAX family)	http://www.genome.jp/dbget-bin/www_bget?ko:K13946	Q8L883	815	5.90163e-104	Auxin transporter-like protein 5 OS=Medicago truncatula GN=LAX5 PE=2 SV=1	--	--	--	--	--	--	--	--	--	--
c64837_g1	1232	224121206	XP_002318525.1	1610	0	UTP-glucose glucosyltransferase family protein [Populus trichocarpa]>gi|222859198|gb|EEE96745.1| UTP-glucose glucosyltransferase family protein [Populus trichocarpa]	566196800	XM_002318489.2	857	0	Populus trichocarpa UTP-glucose glucosyltransferase family protein (POPTR_0012s04600g) mRNA, complete cds	--	--	--	--	Q9ZQ99	995	5.66779e-129	UDP-glycosyltransferase 73C1 OS=Arabidopsis thaliana GN=UGT73C1 PE=2 SV=1	PF00201//PF08294	UDP-glucoronosyl and UDP-glucosyl transferase//TIM21	GO:0030150//GO:0008152//GO:0051707//GO:0016131//GO:0051555//GO:0010224	protein import into mitochondrial matrix//metabolic process//response to other organism//brassinosteroid metabolic process//flavonol biosynthetic process//response to UV-B	GO:0080044//GO:0050502//GO:0080043//GO:0050403//GO:0080046//GO:0016758	quercetin 7-O-glucosyltransferase activity//cis-zeatin O-beta-D-glucosyltransferase activity//quercetin 3-O-glucosyltransferase activity//trans-zeatin O-beta-D-glucosyltransferase activity//quercetin 4'-O-glucosyltransferase activity//transferase activity, transferring hexosyl groups	GO:0005744	mitochondrial inner membrane presequence translocase complex	KOG1192	UDP-glucuronosyl and UDP-glucosyl transferase
c62131_g2	1759	224100143	XP_002311761.1	1896	0	hypothetical protein POPTR_0008s18970g [Populus trichocarpa]>gi|222851581|gb|EEE89128.1| hypothetical protein POPTR_0008s18970g [Populus trichocarpa]	566184800	XM_002311725.2	1166	0	Populus trichocarpa hypothetical protein (POPTR_0008s18970g) mRNA, complete cds	--	--	--	--	--	--	--	--	PF00473	Corticotropin-releasing factor family	GO:0007165	signal transduction	GO:0005179	hormone activity	GO:0005576	extracellular region	--	--
c66622_g1	1388	566215821	XP_006372205.1	1498	0	auxin response factor 2 family protein [Populus trichocarpa]>gi|550318736|gb|ERP50002.1| auxin response factor 2 family protein [Populus trichocarpa]	566215820	XM_006372143.1	992	0	Populus trichocarpa auxin response factor 2 family protein (POPTR_0018s14300g) mRNA, complete cds	--	--	--	--	Q6YZW0	781	4.17465e-91	Auxin response factor 21 OS=Oryza sativa subsp. japonica GN=ARF21 PE=2 SV=2	PF00564//PF02309	PB1 domain//AUX/IAA family	GO:0006355	regulation of transcription, DNA-templated	GO:0005515	protein binding	GO:0005634	nucleus	--	--
c66103_g2	3103	224099571	XP_002311536.1	4598	0	RNA-directed RNA Polymerase family protein [Populus trichocarpa]>gi|222851356|gb|EEE88903.1| RNA-directed RNA Polymerase family protein [Populus trichocarpa]	743785127	XM_011026012.1	2416	0	PREDICTED: Populus euphratica RNA-dependent RNA polymerase 1-like (LOC105125519), transcript variant X2, mRNA	K11699	RDR, RDRP	RNA-dependent RNA polymerase	http://www.genome.jp/dbget-bin/www_bget?ko:K11699	Q9LQV2	3347	0	RNA-dependent RNA polymerase 1 OS=Arabidopsis thaliana GN=RDR1 PE=2 SV=1	PF05183	RNA dependent RNA polymerase	GO:0009615//GO:0009751//GO:0060148//GO:0006144	response to virus//response to salicylic acid//positive regulation of posttranscriptional gene silencing//purine nucleobase metabolic process	GO:0003968//GO:0003676//GO:0000166	RNA-directed RNA polymerase activity//nucleic acid binding//nucleotide binding	GO:0031379	RNA-directed RNA polymerase complex	KOG0988	RNA-directed RNA polymerase QDE-1 required for posttranscriptional gene silencing and RNA interference
c55294_g2	304	--	--	--	--	--	15384972	AJ001326.2	112	6.82332e-50	Populus tremula x Populus tremuloides mRNA for gibberellin 20-oxidase	--	--	--	--	--	--	--	--	PF00240	Ubiquitin family	--	--	GO:0005515	protein binding	--	--	--	--
c66693_g2	2181	566174499	XP_002308937.2	3512	0	ABC transporter family protein [Populus trichocarpa]>gi|550335472|gb|EEE92460.2| ABC transporter family protein [Populus trichocarpa]	566174498	XM_002308901.2	1878	0	Populus trichocarpa ABC transporter family protein (POPTR_0006s04790g) mRNA, complete cds	--	--	--	--	Q84M24	2528	0	ABC transporter A family member 1 OS=Arabidopsis thaliana GN=ABCA1 PE=2 SV=2	PF00005//PF06377	ABC transporter//Adipokinetic hormone	GO:0006200//GO:0007165	obsolete ATP catabolic process//signal transduction	GO:0005179//GO:0005524//GO:0016887	hormone activity//ATP binding//ATPase activity	--	--	KOG0059	Lipid exporter ABCA1 and related proteins, ABC superfamily
c57212_g1	1485	566201045	XP_006376438.1	743	4.30092e-94	hypothetical protein POPTR_0013s13050g [Populus trichocarpa]>gi|566201047|ref|XP_006376439.1| ethylene-responsive family protein [Populus trichocarpa]>gi|550325714|gb|ERP54235.1| hypothetical protein POPTR_0013s13050g [Populus trichocarpa]>gi|550325715|gb|ERP54236.1| ethylene-responsive family protein [Populus trichocarpa]	566201044	XM_006376376.1	816	0	Populus trichocarpa hypothetical protein (POPTR_0013s13050g) mRNA, complete cds	--	--	--	--	Q9LT67	301	1.77391e-29	Transcription factor bHLH113 OS=Arabidopsis thaliana GN=BHLH113 PE=2 SV=1	PF04281//PF00010	Mitochondrial import receptor subunit Tom22//Helix-loop-helix DNA-binding domain	GO:0006886	intracellular protein transport	GO:0046983	protein dimerization activity	GO:0005741	mitochondrial outer membrane	--	--
c57970_g1	1220	743905617	XP_011046213.1	1535	0	PREDICTED: uncharacterized protein LOC105140875 [Populus euphratica]	743905616	XM_011047911.1	927	0	PREDICTED: Populus euphratica uncharacterized LOC105140875 (LOC105140875), mRNA	--	--	--	--	Q8G4L4	148	4.29367e-09	Probable polyamine aminopropyl transferase OS=Bifidobacterium longum (strain NCC 2705) GN=speE PE=3 SV=1	--	--	--	--	--	--	--	--	--	--
c56397_g2	332	224058761	XP_002299626.1	361	1.33255e-41	hypothetical protein POPTR_0001s17780g [Populus trichocarpa]>gi|222846884|gb|EEE84431.1| hypothetical protein POPTR_0001s17780g [Populus trichocarpa]	743903977	XM_011047048.1	216	1.15722e-107	PREDICTED: Populus euphratica auxin-induced protein AUX22 (LOC105140275), mRNA	--	--	--	--	P13088	209	6.59448e-20	Auxin-induced protein AUX22 OS=Glycine max GN=AUX22 PE=2 SV=1	PF02309	AUX/IAA family	GO:0009734//GO:0006355	auxin-activated signaling pathway//regulation of transcription, DNA-templated	GO:0046983	protein dimerization activity	GO:0005634	nucleus	--	--
c38254_g1	385	--	--	--	--	--	566194851	XM_002317409.2	232	1.73755e-116	Populus trichocarpa brassinosteroid signaling positive regulator-related family protein (POPTR_0011s10810g) mRNA, complete cds	--	--	--	--	--	--	--	--	--	--	--	--	--	--	--	--	--	--
c55345_g1	1060	224077534	XP_002305290.1	1277	1.41542e-174	hypothetical protein POPTR_0004s10600g [Populus trichocarpa]>gi|222848254|gb|EEE85801.1| hypothetical protein POPTR_0004s10600g [Populus trichocarpa]	566165946	XM_002305254.2	829	0	Populus trichocarpa hypothetical protein (POPTR_0004s10600g) mRNA, complete cds	--	--	--	--	Q9FVR6	405	1.6801e-44	Uncharacterized protein At1g32220, chloroplastic OS=Arabidopsis thaliana GN=At1g32220 PE=2 SV=1	PF01073//PF01370	3-beta hydroxysteroid dehydrogenase/isomerase family//NAD dependent epimerase/dehydratase family	GO:0006694//GO:0044237//GO:0008207//GO:0008210//GO:0008209//GO:0055114	steroid biosynthetic process//cellular metabolic process//C21-steroid hormone metabolic process//estrogen metabolic process//androgen metabolic process//oxidation-reduction process	GO:0000166//GO:0050662//GO:0003824//GO:0016616//GO:0003854	nucleotide binding//coenzyme binding//catalytic activity//oxidoreductase activity, acting on the CH-OH group of donors, NAD or NADP as acceptor//3-beta-hydroxy-delta5-steroid dehydrogenase activity	--	--	KOG4288	Predicted oxidoreductase
c65555_g2	520	743924393	XP_011006322.1	778	3.36057e-98	PREDICTED: auxin response factor 17-like [Populus euphratica]	566171724	XM_002307373.2	435	0	Populus trichocarpa hypothetical protein (POPTR_0005s16320g) mRNA, complete cds	--	--	--	--	Q84WU6	434	6.39793e-49	Auxin response factor 17 OS=Arabidopsis thaliana GN=ARF17 PE=2 SV=1	PF06507	Auxin response factor	GO:0009725//GO:0006355	response to hormone//regulation of transcription, DNA-templated	GO:0003677	DNA binding	GO:0005634	nucleus	--	--
c76115_g1	292	743924360	XP_011006304.1	438	2.2369e-51	PREDICTED: gibberellin 20 oxidase 2-like [Populus euphratica]	224082363	XM_002306627.1	210	2.16983e-104	Populus trichocarpa gibberellin 20-oxidase family protein (POPTR_0005s20660g) mRNA, complete cds	--	--	--	--	O04706	184	5.26581e-16	Gibberellin 20 oxidase 1-B OS=Triticum aestivum GN=GA20ox1B PE=2 SV=1	--	--	--	--	--	--	--	--	--	--
c38961_g1	292	--	--	--	--	--	743860914	XR_843203.1	99	1.09897e-42	PREDICTED: Populus euphratica ethylene-responsive transcription factor RAP2-4-like (LOC105130267), misc_RNA	--	--	--	--	--	--	--	--	--	--	--	--	--	--	--	--	--	--
c17829_g1	267	743910075	XP_011048537.1	162	5.92799e-23	PREDICTED: ethylene-insensitive protein 2-like [Populus euphratica]>gi|743910077|ref|XP_011048538.1| PREDICTED: ethylene-insensitive protein 2-like [Populus euphratica]>gi|743910079|ref|XP_011048539.1| PREDICTED: ethylene-insensitive protein 2-like [Populus euphratica]>gi|743910081|ref|XP_011048540.1| PREDICTED: ethylene-insensitive protein 2-like [Populus euphratica]>gi|743910083|ref|XP_01104854…	--	--	--	--	--	--	--	--	--	Q9S814	117	1.17267e-06	Ethylene-insensitive protein 2 OS=Arabidopsis thaliana GN=EIN2 PE=1 SV=1	PF01566	Natural resistance-associated macrophage protein	GO:0006810	transport	GO:0005215	transporter activity	GO:0016020	membrane	--	--
c52764_g1	755	566200425	XP_006376134.1	1302	5.01168e-175	hypothetical protein POPTR_0013s10100g [Populus trichocarpa]>gi|550325404|gb|ERP53931.1| hypothetical protein POPTR_0013s10100g [Populus trichocarpa]	566200424	XM_006376072.1	671	0	Populus trichocarpa hypothetical protein (POPTR_0013s10100g) mRNA, complete cds	--	--	--	--	Q9FI80	696	4.76447e-85	Pentatricopeptide repeat-containing protein At5g48910 OS=Arabidopsis thaliana GN=PCMP-H38 PE=2 SV=1	PF01073//PF00515//PF07721	3-beta hydroxysteroid dehydrogenase/isomerase family//Tetratricopeptide repeat//Tetratricopeptide repeat	GO:0008207//GO:0008210//GO:0006694//GO:0055114//GO:0008209	C21-steroid hormone metabolic process//estrogen metabolic process//steroid biosynthetic process//oxidation-reduction process//androgen metabolic process	GO:0003854//GO:0042802//GO:0016616//GO:0005515	3-beta-hydroxy-delta5-steroid dehydrogenase activity//identical protein binding//oxidoreductase activity, acting on the CH-OH group of donors, NAD or NADP as acceptor//protein binding	--	--	--	--
c64276_g2	343	566146973	XP_002297679.2	129	2.37879e-07	hypothetical protein POPTR_0001s03300g [Populus trichocarpa]>gi|550346403|gb|EEE82484.2| hypothetical protein POPTR_0001s03300g [Populus trichocarpa]	743874152	XM_011036292.1	149	2.10961e-70	PREDICTED: Populus euphratica AP2-like ethylene-responsive transcription factor At1g16060 (LOC105132673), mRNA	--	--	--	--	--	--	--	--	--	--	--	--	--	--	--	--	--	--
c47115_g2	1010	743860609	XP_011030905.1	304	1.76648e-28	PREDICTED: scarecrow-like protein 21 isoform X2 [Populus euphratica]	566195295	XM_002317522.2	388	0	Populus trichocarpa hypothetical protein (POPTR_0011s13460g) mRNA, complete cds	--	--	--	--	Q69VG1	217	5.5413e-18	Chitin-inducible gibberellin-responsive protein 1 OS=Oryza sativa subsp. japonica GN=CIGR1 PE=2 SV=1	--	--	--	--	--	--	--	--	--	--
c57275_g1	257	743811644	XP_011019068.1	392	2.77723e-46	PREDICTED: abscisic acid receptor PYL4-like [Populus euphratica]	566175552	XM_002308200.2	212	1.45071e-105	Populus trichocarpa hypothetical protein (POPTR_0006s10500g) mRNA, complete cds	K14496	PYL	abscisic acid receptor PYR/PYL family	http://www.genome.jp/dbget-bin/www_bget?ko:K14496	O80920	261	9.81103e-28	Abscisic acid receptor PYL4 OS=Arabidopsis thaliana GN=PYL4 PE=1 SV=1	--	--	--	--	--	--	--	--	--	--
c59849_g1	1630	224069892	XP_002303074.1	1358	0	tetratricopeptide repeat-containing family protein [Populus trichocarpa]>gi|222844800|gb|EEE82347.1| tetratricopeptide repeat-containing family protein [Populus trichocarpa]	566159861	XM_002303038.2	984	0	Populus trichocarpa tetratricopeptide repeat-containing family protein (POPTR_0002s25020g) mRNA, complete cds	--	--	--	--	Q9SRS9	970	2.72293e-126	E3 ubiquitin-protein ligase CHIP OS=Arabidopsis thaliana GN=CHIP PE=1 SV=1	PF04564//PF13181//PF00515//PF13176//PF13174	U-box domain//Tetratricopeptide repeat//Tetratricopeptide repeat//Tetratricopeptide repeat//Tetratricopeptide repeat	GO:0009266//GO:0016567//GO:0009737//GO:0009651	response to temperature stimulus//protein ubiquitination//response to abscisic acid//response to salt stress	GO:0004842//GO:0005515	ubiquitin-protein transferase activity//protein binding	GO:0000151	ubiquitin ligase complex	KOG4642	Chaperone-dependent E3 ubiquitin protein ligase (contains TPR repeats)
c58533_g2	1098	566185781	XP_002314282.2	995	9.68571e-133	hypothetical protein POPTR_0009s01600g [Populus trichocarpa]>gi|550330820|gb|EEE88237.2| hypothetical protein POPTR_0009s01600g [Populus trichocarpa]	743902145	XM_011046101.1	647	0	PREDICTED: Populus euphratica cytokinin riboside 5'-monophosphate phosphoribohydrolase LOG1-like (LOC105139602), mRNA	K06966	K06966	--	http://www.genome.jp/dbget-bin/www_bget?ko:K06966	Q8RUN2	904	5.97949e-120	Cytokinin riboside 5'-monophosphate phosphoribohydrolase LOG1 OS=Arabidopsis thaliana GN=LOG1 PE=1 SV=1	--	--	--	--	--	--	--	--	--	--
c49305_g2	828	224053312	XP_002297758.1	1127	2.29737e-153	GLUCOSE INSENSITIVE 1 family protein [Populus trichocarpa]>gi|222845016|gb|EEE82563.1| GLUCOSE INSENSITIVE 1 family protein [Populus trichocarpa]	566147472	XM_002297722.2	667	0	Populus trichocarpa GLUCOSE INSENSITIVE 1 family protein (POPTR_0001s06170g) mRNA, complete cds	K09841	ABA2	xanthoxin dehydrogenase	http://www.genome.jp/dbget-bin/www_bget?ko:K09841	Q9C826	835	6.85634e-110	Xanthoxin dehydrogenase OS=Arabidopsis thaliana GN=ABA2 PE=1 SV=1	PF00106//PF01073//PF12242//PF01370	short chain dehydrogenase//3-beta hydroxysteroid dehydrogenase/isomerase family//NAD(P)H binding domain of trans-2-enoyl-CoA reductase//NAD dependent epimerase/dehydratase family	GO:0006561//GO:0008207//GO:0008210//GO:0006694//GO:0055114//GO:0008209//GO:0008152//GO:0010115//GO:0044237//GO:0009408//GO:0009414	proline biosynthetic process//C21-steroid hormone metabolic process//estrogen metabolic process//steroid biosynthetic process//oxidation-reduction process//androgen metabolic process//metabolic process//regulation of abscisic acid biosynthetic process//cellular metabolic process//response to heat//response to water deprivation	GO:0016616//GO:0010301//GO:0003854//GO:0050662//GO:0003824//GO:0000166//GO:0016491	oxidoreductase activity, acting on the CH-OH group of donors, NAD or NADP as acceptor//xanthoxin dehydrogenase activity//3-beta-hydroxy-delta5-steroid dehydrogenase activity//coenzyme binding//catalytic activity//nucleotide binding//oxidoreductase activity	GO:0005829	cytosol	KOG0725	Reductases with broad range of substrate specificities
c57419_g5	225	224099087	XP_002311369.1	410	5.83217e-48	GmMYB12 family protein [Populus trichocarpa]>gi|222851189|gb|EEE88736.1| GmMYB12 family protein [Populus trichocarpa]	743943448	XM_011017928.1	207	7.52508e-103	PREDICTED: Populus euphratica transcription factor MYB108-like (LOC105119751), mRNA	K09422	MYBP	myb proto-oncogene protein, plant	http://www.genome.jp/dbget-bin/www_bget?ko:K09422	Q9SPG9	360	1.46609e-42	Transcription factor MYB24 OS=Arabidopsis thaliana GN=MYB24 PE=1 SV=1	PF00249	Myb-like DNA-binding domain	GO:0009651//GO:0009620//GO:0009753//GO:0009723//GO:0009737	response to salt stress//response to fungus//response to jasmonic acid//response to ethylene//response to abscisic acid	GO:0003677//GO:0003682	DNA binding//chromatin binding	GO:0000785	chromatin	KOG0048	Transcription factor, Myb superfamily
c65578_g1	1343	743936197	XP_011012485.1	1605	0	PREDICTED: retinoblastoma-binding protein 5 homolog isoform X2 [Populus euphratica]	566222142	XM_006370830.1	1091	0	Populus trichocarpa transducin family protein (POPTR_0019s01490g) mRNA, complete cds	--	--	--	--	Q5E915	1124	4.42638e-147	Protein RBL OS=Arabidopsis thaliana GN=RBL PE=1 SV=1	PF00400//PF02041	WD domain, G-beta repeat//Auxin binding protein	GO:0007165	signal transduction	GO:0004872//GO:0005515	receptor activity//protein binding	GO:0005788	endoplasmic reticulum lumen	KOG1273	WD40 repeat protein
c61704_g5	1266	224118654	XP_002317874.1	1178	7.54796e-154	auxin efflux carrier component 1 family protein [Populus trichocarpa]>gi|222858547|gb|EEE96094.1| auxin efflux carrier component 1 family protein [Populus trichocarpa]	566205811	XM_002322068.2	839	0	Populus trichocarpa auxin efflux carrier component 1 family protein (POPTR_0015s04570g) mRNA, complete cds	K13947	PIN	auxin efflux carrier family	http://www.genome.jp/dbget-bin/www_bget?ko:K13947	Q67UL3	877	7.15728e-110	Probable auxin efflux carrier component 1c OS=Oryza sativa subsp. japonica GN=PIN1C PE=2 SV=1	PF03547//PF03408	Membrane transport protein//Foamy virus envelope protein	GO:0010051//GO:0010358//GO:0048826//GO:0009908//GO:0009926//GO:0055085//GO:0009630//GO:0010338//GO:0048364//GO:0010229	xylem and phloem pattern formation//leaf shaping//cotyledon morphogenesis//flower development//auxin polar transport//transmembrane transport//gravitropism//leaf formation//root development//inflorescence development	--	--	GO:0009925//GO:0019031//GO:0005737//GO:0016021//GO:0045177	basal plasma membrane//viral envelope//cytoplasm//integral component of membrane//apical part of cell	--	--
c64962_g1	703	224142197	XP_002324445.1	903	6.43816e-114	HOBBIT family protein [Populus trichocarpa]>gi|222865879|gb|EEF03010.1| HOBBIT family protein [Populus trichocarpa]	566214982	XM_002324409.2	552	0	Populus trichocarpa HOBBIT family protein (POPTR_0018s09330g) mRNA, complete cds	K03350	APC3, CDC27	anaphase-promoting complex subunit 3	http://www.genome.jp/dbget-bin/www_bget?ko:K03350	Q8LGU6	774	5.74453e-96	Cell division cycle protein 27 homolog B OS=Arabidopsis thaliana GN=CDC27B PE=1 SV=1	PF00515//PF13181	Tetratricopeptide repeat//Tetratricopeptide repeat	GO:0051510//GO:0007276//GO:0048829//GO:0009733//GO:0010071//GO:0030154//GO:0051302	regulation of unidimensional cell growth//gamete generation//root cap development//response to auxin//root meristem specification//cell differentiation//regulation of cell division	GO:0005515	protein binding	GO:0005680//GO:0009504//GO:0005819	anaphase-promoting complex//cell plate//spindle	KOG1126	DNA-binding cell division cycle control protein
c61010_g1	1183	743815063	XP_011019848.1	1416	0	PREDICTED: uncharacterized protein At5g02240 [Populus euphratica]	566175250	XM_002309028.2	892	0	Populus trichocarpa hypothetical protein (POPTR_0006s08710g) mRNA, complete cds	--	--	--	--	O80934	1136	7.55782e-153	Uncharacterized protein At2g37660, chloroplastic OS=Arabidopsis thaliana GN=At2g37660 PE=2 SV=2	PF02719//PF01073//PF01370//PF01113	Polysaccharide biosynthesis protein//3-beta hydroxysteroid dehydrogenase/isomerase family//NAD dependent epimerase/dehydratase family//Dihydrodipicolinate reductase, N-terminus	GO:0009058//GO:0044237//GO:0008210//GO:0009085//GO:0008207//GO:0006694//GO:0009089//GO:0008209//GO:0055114	biosynthetic process//cellular metabolic process//estrogen metabolic process//lysine biosynthetic process//C21-steroid hormone metabolic process//steroid biosynthetic process//lysine biosynthetic process via diaminopimelate//androgen metabolic process//oxidation-reduction process	GO:0003854//GO:0003824//GO:0050662//GO:0016616//GO:0008839	3-beta-hydroxy-delta5-steroid dehydrogenase activity//catalytic activity//coenzyme binding//oxidoreductase activity, acting on the CH-OH group of donors, NAD or NADP as acceptor//4-hydroxy-tetrahydrodipicolinate reductase	--	--	--	--
c62412_g2	2009	743881461	XP_011036475.1	2555	0	PREDICTED: transmembrane protein 87A [Populus euphratica]	743881460	XM_011038173.1	1555	0	PREDICTED: Populus euphratica transmembrane protein 87A (LOC105133978), mRNA	--	--	--	--	Q28EW0	447	3.16215e-46	Transmembrane protein 87A OS=Xenopus tropicalis GN=tmem87a PE=2 SV=1	PF06814//PF04026//PF06377//PF10192	Lung seven transmembrane receptor//SpoVG//Adipokinetic hormone//Rhodopsin-like GPCR transmembrane domain	GO:0007165//GO:0030435//GO:0007186//GO:0019236	signal transduction//sporulation resulting in formation of a cellular spore//G-protein coupled receptor signaling pathway//response to pheromone	GO:0005179	hormone activity	GO:0016021	integral component of membrane	KOG2568	Predicted membrane protein
c66665_g1	2258	743838030	XP_011025619.1	2350	0	PREDICTED: somatic embryogenesis receptor kinase 2-like isoform X1 [Populus euphratica]	743921798	XM_011006667.1	914	0	PREDICTED: Populus euphratica BRASSINOSTEROID INSENSITIVE 1-associated receptor kinase 1-like (LOC105111343), transcript variant X2, mRNA	K13418	SERK1	somatic embryogenesis receptor kinase 1	http://www.genome.jp/dbget-bin/www_bget?ko:K13418	Q9XIC7	2207	0	Somatic embryogenesis receptor kinase 2 OS=Arabidopsis thaliana GN=SERK2 PE=1 SV=1	PF00560//PF00069//PF07714	Leucine Rich Repeat//Protein kinase domain//Protein tyrosine kinase	GO:0006468	protein phosphorylation	GO:0004672//GO:0005515//GO:0005524	protein kinase activity//protein binding//ATP binding	--	--	--	--
c55097_g2	1324	566161750	XP_002304342.2	1505	0	hypothetical protein POPTR_0003s09250g [Populus trichocarpa]>gi|550342805|gb|EEE79321.2| hypothetical protein POPTR_0003s09250g [Populus trichocarpa]	566161749	XM_002304306.2	727	0	Populus trichocarpa hypothetical protein (POPTR_0003s09250g) mRNA, complete cds	--	--	--	--	Q500U8	356	1.65744e-36	Tetraketide alpha-pyrone reductase 1 OS=Arabidopsis thaliana GN=TKPR1 PE=1 SV=1	PF01370//PF01073//PF00106	NAD dependent epimerase/dehydratase family//3-beta hydroxysteroid dehydrogenase/isomerase family//short chain dehydrogenase	GO:0044237//GO:0008210//GO:0008207//GO:0006694//GO:0008209//GO:0055114//GO:0008152	cellular metabolic process//estrogen metabolic process//C21-steroid hormone metabolic process//steroid biosynthetic process//androgen metabolic process//oxidation-reduction process//metabolic process	GO:0016491//GO:0003854//GO:0050662//GO:0003824//GO:0016616	oxidoreductase activity//3-beta-hydroxy-delta5-steroid dehydrogenase activity//coenzyme binding//catalytic activity//oxidoreductase activity, acting on the CH-OH group of donors, NAD or NADP as acceptor	--	--	KOG1502	Flavonol reductase/cinnamoyl-CoA reductase
c58004_g1	402	743812583	XP_011019312.1	662	3.06971e-86	PREDICTED: ethylene-responsive transcription factor ERF017 [Populus euphratica]	224088648	XM_002308472.1	289	3.75228e-148	Populus trichocarpa hypothetical protein (POPTR_0006s23480g) mRNA, complete cds	--	--	--	--	Q84QC2	365	1.02454e-42	Ethylene-responsive transcription factor ERF017 OS=Arabidopsis thaliana GN=ERF017 PE=2 SV=1	PF00847	AP2 domain	GO:0006355	regulation of transcription, DNA-templated	GO:0003700	transcription factor activity, sequence-specific DNA binding	GO:0005667	transcription factor complex	--	--
c37112_g1	324	224082360	XP_002306662.1	376	2.5919e-42	gibberellin 20-oxidase family protein [Populus trichocarpa]>gi|222856111|gb|EEE93658.1| gibberellin 20-oxidase family protein [Populus trichocarpa]	743924361	XM_011008003.1	188	4.13764e-92	PREDICTED: Populus euphratica gibberellin 20 oxidase 2 (LOC105112330), mRNA	--	--	--	--	O04706	164	4.99198e-13	Gibberellin 20 oxidase 1-B OS=Triticum aestivum GN=GA20ox1B PE=2 SV=1	--	--	GO:0055114	oxidation-reduction process	GO:0005506//GO:0016706	iron ion binding//oxidoreductase activity, acting on paired donors, with incorporation or reduction of molecular oxygen, 2-oxoglutarate as one donor, and incorporation of one atom each of oxygen into both donors	--	--	--	--
c29858_g1	286	743819855	XP_011020987.1	486	1.50267e-56	PREDICTED: indole-3-acetic acid-amido synthetase GH3.6-like [Populus euphratica]>gi|743910042|ref|XP_011048519.1| PREDICTED: indole-3-acetic acid-amido synthetase GH3.6-like [Populus euphratica]	743819854	XM_011022685.1	235	2.68426e-118	PREDICTED: Populus euphratica indole-3-acetic acid-amido synthetase GH3.6-like (LOC105123177), mRNA	K14487	GH3	auxin responsive GH3 gene family	http://www.genome.jp/dbget-bin/www_bget?ko:K14487	Q9LSQ4	432	8.65339e-50	Indole-3-acetic acid-amido synthetase GH3.6 OS=Arabidopsis thaliana GN=GH3.6 PE=1 SV=1	--	--	--	--	--	--	--	--	--	--
c65730_g2	1942	743933156	XP_011010887.1	1988	0	PREDICTED: nuclear poly(A) polymerase 4 isoform X1 [Populus euphratica]	743933155	XM_011012585.1	1040	0	PREDICTED: Populus euphratica nuclear poly(A) polymerase 4 (LOC105115640), transcript variant X1, mRNA	--	--	--	--	O82312	894	3.17929e-107	Nuclear poly(A) polymerase 2 OS=Arabidopsis thaliana GN=PAPS2 PE=1 SV=2	PF04928//PF05438//PF04926	Poly(A) polymerase central domain//Thyrotropin-releasing hormone (TRH)//Poly(A) polymerase predicted RNA binding domain	GO:0007218//GO:0009755//GO:0043631	neuropeptide signaling pathway//hormone-mediated signaling pathway//RNA polyadenylation	GO:0005184//GO:0003723//GO:0004652	neuropeptide hormone activity//RNA binding//polynucleotide adenylyltransferase activity	GO:0005634//GO:0005576	nucleus//extracellular region	KOG2245	Poly(A) polymerase and related nucleotidyltransferases
c55983_g1	1301	743864898	XP_011032045.1	1557	0	PREDICTED: cinnamoyl-CoA reductase 1-like [Populus euphratica]	566151099	XM_002298359.2	834	0	Populus trichocarpa cinnamyl-alcohol dehydrogenase family protein (POPTR_0001s26360g) mRNA, complete cds	--	--	--	--	Q500U8	688	7.66621e-85	Tetraketide alpha-pyrone reductase 1 OS=Arabidopsis thaliana GN=TKPR1 PE=1 SV=1	PF00106//PF01370//PF01073	short chain dehydrogenase//NAD dependent epimerase/dehydratase family//3-beta hydroxysteroid dehydrogenase/isomerase family	GO:0055114//GO:0008209//GO:0008152//GO:0008207//GO:0008210//GO:0044237//GO:0006694	oxidation-reduction process//androgen metabolic process//metabolic process//C21-steroid hormone metabolic process//estrogen metabolic process//cellular metabolic process//steroid biosynthetic process	GO:0003854//GO:0016616//GO:0050662//GO:0003824//GO:0016491	3-beta-hydroxy-delta5-steroid dehydrogenase activity//oxidoreductase activity, acting on the CH-OH group of donors, NAD or NADP as acceptor//coenzyme binding//catalytic activity//oxidoreductase activity	--	--	KOG1502	Flavonol reductase/cinnamoyl-CoA reductase
c63590_g1	280	743843348	XP_011026933.1	461	5.68649e-55	PREDICTED: ethylene-responsive transcription factor CRF1 [Populus euphratica]	743843347	XM_011028631.1	232	1.21925e-116	PREDICTED: Populus euphratica ethylene-responsive transcription factor CRF1 (LOC105127365), mRNA	--	--	--	--	Q9SUQ2	267	9.83498e-28	Ethylene-responsive transcription factor CRF2 OS=Arabidopsis thaliana GN=CRF2 PE=1 SV=1	PF00847	AP2 domain	GO:0006355	regulation of transcription, DNA-templated	GO:0003700	transcription factor activity, sequence-specific DNA binding	GO:0005667	transcription factor complex	--	--
c51261_g1	614	743933784	XP_011011221.1	623	9.55826e-77	PREDICTED: UDP-glucuronic acid decarboxylase 2-like isoform X3 [Populus euphratica]	566159117	XM_006386676.1	416	0	Populus trichocarpa hypothetical protein (POPTR_0002s20570g) mRNA, complete cds	--	--	--	--	Q9LZI2	362	5.77404e-39	UDP-glucuronic acid decarboxylase 2 OS=Arabidopsis thaliana GN=UXS2 PE=1 SV=1	PF01073//PF01370//PF00106	3-beta hydroxysteroid dehydrogenase/isomerase family//NAD dependent epimerase/dehydratase family//short chain dehydrogenase	GO:0008152//GO:0008209//GO:0055114//GO:0006694//GO:0044237//GO:0008210//GO:0008207	metabolic process//androgen metabolic process//oxidation-reduction process//steroid biosynthetic process//cellular metabolic process//estrogen metabolic process//C21-steroid hormone metabolic process	GO:0016491//GO:0003824//GO:0050662//GO:0016616//GO:0003854	oxidoreductase activity//catalytic activity//coenzyme binding//oxidoreductase activity, acting on the CH-OH group of donors, NAD or NADP as acceptor//3-beta-hydroxy-delta5-steroid dehydrogenase activity	--	--	KOG1429	dTDP-glucose 4-6-dehydratase/UDP-glucuronic acid decarboxylase
c53158_g2	628	566210099	XP_002323618.2	542	6.17692e-66	hypothetical protein POPTR_0016s13410g [Populus trichocarpa]>gi|550321430|gb|EEF05379.2| hypothetical protein POPTR_0016s13410g [Populus trichocarpa]	743811628	XM_011020762.1	359	0	PREDICTED: Populus euphratica PRA1 family protein B4-like (LOC105121903), mRNA	--	--	--	--	O80915	382	1.03616e-43	PRA1 family protein B4 OS=Arabidopsis thaliana GN=PRA1B4 PE=1 SV=1	PF06954	Resistin	GO:0007165	signal transduction	GO:0005179	hormone activity	GO:0005576	extracellular region	--	--
c49198_g1	882	224091931	XP_002309404.1	1197	1.38515e-163	alcohol dehydroge family protein [Populus trichocarpa]>gi|222855380|gb|EEE92927.1| alcohol dehydroge family protein [Populus trichocarpa]	566177568	XM_002309368.2	551	0	Populus trichocarpa alcohol dehydroge family protein (POPTR_0006s22310g) mRNA, complete cds	--	--	--	--	Q94KL8	711	5.88505e-91	Secoisolariciresinol dehydrogenase (Fragment) OS=Podophyllum peltatum PE=1 SV=1	PF01370//PF01073//PF00106	NAD dependent epimerase/dehydratase family//3-beta hydroxysteroid dehydrogenase/isomerase family//short chain dehydrogenase	GO:0006694//GO:0044237//GO:0008207//GO:0008210//GO:0008152//GO:0008209//GO:0055114	steroid biosynthetic process//cellular metabolic process//C21-steroid hormone metabolic process//estrogen metabolic process//metabolic process//androgen metabolic process//oxidation-reduction process	GO:0016491//GO:0000166//GO:0003824//GO:0050662//GO:0016616//GO:0003854	oxidoreductase activity//nucleotide binding//catalytic activity//coenzyme binding//oxidoreductase activity, acting on the CH-OH group of donors, NAD or NADP as acceptor//3-beta-hydroxy-delta5-steroid dehydrogenase activity	--	--	KOG0725	Reductases with broad range of substrate specificities
c60196_g1	2229	--	--	--	--	--	768417901	XM_011551310.1	39	2.1012e-08	PREDICTED: Plutella xylostella basic juvenile hormone-suppressible protein 1-like (LOC105381553), mRNA	--	--	--	--	Q25641	618	6.41983e-68	Allergen Cr-PI OS=Periplaneta americana PE=1 SV=1	--	--	--	--	--	--	--	--	--	--
c49940_g1	802	224094905	XP_002310286.1	1246	3.02518e-166	hypothetical protein POPTR_0007s13690g [Populus trichocarpa]>gi|222853189|gb|EEE90736.1| hypothetical protein POPTR_0007s13690g [Populus trichocarpa]	566181173	XM_002310250.2	653	0	Populus trichocarpa hypothetical protein (POPTR_0007s13690g) mRNA, complete cds	--	--	--	--	O22476	321	2.69363e-31	Protein BRASSINOSTEROID INSENSITIVE 1 OS=Arabidopsis thaliana GN=BRI1 PE=1 SV=1	PF00560	Leucine Rich Repeat	--	--	GO:0005515	protein binding	--	--	--	--
c52348_g1	2202	743876019	XP_011035088.1	2269	0	PREDICTED: plastidic glucose transporter 4-like isoform X3 [Populus euphratica]	743876018	XM_011036786.1	1509	0	PREDICTED: Populus euphratica plastidic glucose transporter 4-like (LOC105133009), transcript variant X3, mRNA	--	--	--	--	Q56ZZ7	1706	0	Plastidic glucose transporter 4 OS=Arabidopsis thaliana GN=At5g16150 PE=1 SV=2	PF00412//PF00083//PF07690//PF00212	LIM domain//Sugar (and other) transporter//Major Facilitator Superfamily//Atrial natriuretic peptide	GO:0055085//GO:0007165	transmembrane transport//signal transduction	GO:0008270//GO:0005179//GO:0022857	zinc ion binding//hormone activity//transmembrane transporter activity	GO:0016021//GO:0005576	integral component of membrane//extracellular region	KOG0254	Predicted transporter (major facilitator superfamily)
c65132_g1	2201	743909220	XP_011048085.1	2364	0	PREDICTED: uncharacterized protein LOC105142247 [Populus euphratica]	743909219	XM_011049783.1	1466	0	PREDICTED: Populus euphratica uncharacterized LOC105142247 (LOC105142247), mRNA	--	--	--	--	--	--	--	--	PF04577//PF00584//PF06507	Protein of unknown function (DUF563)//SecE/Sec61-gamma subunits of protein translocation complex//Auxin response factor	GO:0006355//GO:0006605//GO:0006886//GO:0009725	regulation of transcription, DNA-templated//protein targeting//intracellular protein transport//response to hormone	GO:0003677//GO:0016757	DNA binding//transferase activity, transferring glycosyl groups	GO:0016020//GO:0005634	membrane//nucleus	--	--
c70205_g1	233	--	--	--	--	--	--	--	--	--	--	--	--	--	--	--	--	--	--	PF02024	Leptin	GO:0007165	signal transduction	GO:0005179	hormone activity	GO:0005576	extracellular region	--	--
c52811_g1	477	224117290	XP_002317531.1	317	1.97047e-33	membrane-associated mannitol-induced family protein [Populus trichocarpa]>gi|222860596|gb|EEE98143.1| membrane-associated mannitol-induced family protein [Populus trichocarpa]	566195156	XM_002317495.2	312	7.39643e-161	Populus trichocarpa membrane-associated mannitol-induced family protein (POPTR_0011s12720g) mRNA, complete cds	--	--	--	--	Q1ECE0	179	6.4348e-15	Vesicle-associated protein 4-1 OS=Arabidopsis thaliana GN=PVA41 PE=2 SV=1	PF00635	MSP (Major sperm protein) domain	GO:0009739//GO:0006970	response to gibberellin//response to osmotic stress	GO:0005198	structural molecule activity	GO:0005886	plasma membrane	--	--
c7315_g1	343	743837386	XP_011025475.1	616	6.26012e-76	PREDICTED: polyamine oxidase 1 isoform X1 [Populus euphratica]	743837385	XM_011027173.1	316	3.08612e-163	PREDICTED: Populus euphratica polyamine oxidase 1 (LOC105126339), transcript variant X1, mRNA	K13366	MPAO, PAO1	polyamine oxidase	http://www.genome.jp/dbget-bin/www_bget?ko:K13366	Q9FNA2	555	3.84663e-68	Polyamine oxidase 1 OS=Arabidopsis thaliana GN=PAO1 PE=1 SV=1	PF01266//PF01593	FAD dependent oxidoreductase//Flavin containing amine oxidoreductase	GO:0055114	oxidation-reduction process	GO:0016491	oxidoreductase activity	--	--	KOG0029	Amine oxidase
c55418_g4	641	566148238	XP_002299482.2	841	5.21217e-110	hypothetical protein POPTR_0001s10460g [Populus trichocarpa]>gi|550346952|gb|EEE84287.2| hypothetical protein POPTR_0001s10460g [Populus trichocarpa]	566148237	XM_002299446.2	412	0	Populus trichocarpa hypothetical protein (POPTR_0001s10460g) mRNA, complete cds	--	--	--	--	P51107	335	2.68245e-35	Dihydroflavonol-4-reductase OS=Solanum lycopersicum PE=2 SV=1	PF03435//PF00106//PF02719//PF00056//PF01370//PF01073//PF04321	Saccharopine dehydrogenase//short chain dehydrogenase//Polysaccharide biosynthesis protein//lactate/malate dehydrogenase, NAD binding domain//NAD dependent epimerase/dehydratase family//3-beta hydroxysteroid dehydrogenase/isomerase family//RmlD substrate binding domain	GO:0045226//GO:0008152//GO:0008209//GO:0055114//GO:0006694//GO:0008207//GO:0009225//GO:0008210//GO:0009117//GO:0019872//GO:0044237//GO:0030639//GO:0009058	extracellular polysaccharide biosynthetic process//metabolic process//androgen metabolic process//oxidation-reduction process//steroid biosynthetic process//C21-steroid hormone metabolic process//nucleotide-sugar metabolic process//estrogen metabolic process//nucleotide metabolic process//streptomycin biosynthetic process//cellular metabolic process//polyketide biosynthetic process//biosynthetic …	GO:0008831//GO:0016616//GO:0016491//GO:0003824//GO:0050662//GO:0003854	dTDP-4-dehydrorhamnose reductase activity//oxidoreductase activity, acting on the CH-OH group of donors, NAD or NADP as acceptor//oxidoreductase activity//catalytic activity//coenzyme binding//3-beta-hydroxy-delta5-steroid dehydrogenase activity	--	--	KOG1502	Flavonol reductase/cinnamoyl-CoA reductase
c45926_g2	479	743894728	XP_011040620.1	583	4.44713e-72	PREDICTED: flavonol synthase/flavanone 3-hydroxylase-like [Populus euphratica]	566195629	XM_002317012.2	335	1.21715e-173	Populus trichocarpa hypothetical protein (POPTR_0011s15340g) mRNA, complete cds	--	--	--	--	P93771	227	3.01863e-21	Gibberellin 20 oxidase 1 OS=Oryza sativa subsp. japonica GN=20ox1 PE=2 SV=2	PF03171	2OG-Fe(II) oxygenase superfamily	GO:0055114	oxidation-reduction process	GO:0016491//GO:0016706	oxidoreductase activity//oxidoreductase activity, acting on paired donors, with incorporation or reduction of molecular oxygen, 2-oxoglutarate as one donor, and incorporation of one atom each of oxygen into both donors	--	--	KOG0143	Iron/ascorbate family oxidoreductases
c60412_g3	1481	224108351	XP_002314817.1	1813	0	auxin efflux carrier family protein [Populus trichocarpa]>gi|222863857|gb|EEF00988.1| auxin efflux carrier family protein [Populus trichocarpa]	566190474	XM_002314781.2	1130	0	Populus trichocarpa auxin efflux carrier family protein (POPTR_0010s12550g) mRNA, complete cds	--	--	--	--	--	--	--	--	PF03547	Membrane transport protein	GO:0055085	transmembrane transport	--	--	GO:0016021	integral component of membrane	KOG2722	Predicted membrane protein
c53218_g2	373	743930448	XP_011009472.1	452	3.35465e-53	PREDICTED: gibberellin receptor GID1B-like isoform X2 [Populus euphratica]	743930447	XM_011011170.1	253	3.55662e-128	PREDICTED: Populus euphratica gibberellin receptor GID1B-like (LOC105114586), transcript variant X2, mRNA	K14493	GID1	gibberellin receptor GID1	http://www.genome.jp/dbget-bin/www_bget?ko:K14493	Q9LYC1	394	2.86516e-45	Gibberellin receptor GID1B OS=Arabidopsis thaliana GN=GID1B PE=1 SV=1	PF07859	alpha/beta hydrolase fold	GO:0008152	metabolic process	GO:0016787	hydrolase activity	--	--	--	--
c66357_g3	337	297604347	NP_001055269.2	575	6.90549e-72	Os05g0349200 [Oryza sativa Japonica Group]>gi|55168244|gb|AAV44110.1| unknown protein [Oryza sativa Japonica Group]>gi|255676283|dbj|BAF17183.2| Os05g0349200 [Oryza sativa Japonica Group]	566175521	XM_002309113.2	298	3.06952e-153	Populus trichocarpa AMP deaminase family protein (POPTR_0006s10290g) mRNA, complete cds	K01490	AMPD	AMP deaminase	http://www.genome.jp/dbget-bin/www_bget?ko:K01490	O80452	575	9.06307e-69	AMP deaminase OS=Arabidopsis thaliana GN=AMPD PE=1 SV=2	PF00962//PF07503//PF01396	Adenosine/AMP deaminase//HypF finger//Topoisomerase DNA binding C4 zinc finger	GO:0006807//GO:0006144//GO:0009168//GO:0006265//GO:0009793//GO:0009737//GO:0006188	nitrogen compound metabolic process//purine nucleobase metabolic process//purine ribonucleoside monophosphate biosynthetic process//DNA topological change//embryo development ending in seed dormancy//response to abscisic acid//IMP biosynthetic process	GO:0003916//GO:0003677//GO:0019239//GO:0008270//GO:0003876	DNA topoisomerase activity//DNA binding//deaminase activity//zinc ion binding//AMP deaminase activity	GO:0005829//GO:0005694//GO:0005634	cytosol//chromosome//nucleus	KOG1096	Adenosine monophosphate deaminase
c70748_g1	425	224090320	XP_002308970.1	550	3.77974e-66	putative glucosyltransferase family protein [Populus trichocarpa]>gi|222854946|gb|EEE92493.1| putative glucosyltransferase family protein [Populus trichocarpa]	566174620	XM_002308934.2	314	5.04814e-162	Populus trichocarpa putative glucosyltransferase family protein (POPTR_0006s05450g) mRNA, complete cds	--	--	--	--	F8WKW0	283	6.6988e-29	Crocetin glucosyltransferase, chloroplastic OS=Gardenia jasminoides GN=UGT75L6 PE=1 SV=1	PF03033	Glycosyltransferase family 28 N-terminal domain	GO:0009751//GO:0046482//GO:0030259//GO:0005975	response to salicylic acid//para-aminobenzoic acid metabolic process//lipid glycosylation//carbohydrate metabolic process	GO:0080002//GO:0010294//GO:0016758//GO:0080018	UDP-glucose:4-aminobenzoate acylglucosyltransferase activity//abscisic acid glucosyltransferase activity//transferase activity, transferring hexosyl groups//anthocyanin 5-O-glucosyltransferase activity	GO:0009524	phragmoplast	--	--
c41474_g1	422	--	--	--	--	--	743886264	XM_011039495.1	199	4.24564e-98	PREDICTED: Populus euphratica cytokinin dehydrogenase 6-like (LOC105134910), mRNA	--	--	--	--	--	--	--	--	--	--	--	--	--	--	--	--	--	--
c54190_g1	842	743900297	XP_011043445.1	696	7.2635e-90	PREDICTED: multiprotein-bridging factor 1c [Populus euphratica]	566214449	XM_002324373.2	388	0	Populus trichocarpa ethylene-responsive transcriptional coactivator family protein (POPTR_0018s06080g) mRNA, complete cds	K03627	MBF1	putative transcription factor	http://www.genome.jp/dbget-bin/www_bget?ko:K03627	Q9LV58	554	2.34933e-69	Multiprotein-bridging factor 1c OS=Arabidopsis thaliana GN=MBF1C PE=1 SV=1	PF01381//PF01280	Helix-turn-helix//Ribosomal protein L19e	GO:0006412//GO:0042254	translation//ribosome biogenesis	GO:0003735//GO:0043565	structural constituent of ribosome//sequence-specific DNA binding	GO:0005840//GO:0005622	ribosome//intracellular	KOG3398	Transcription factor MBF1
c63866_g2	525	566195029	XP_002316897.2	725	5.37326e-88	SPA1-RELATED 4 family protein [Populus trichocarpa]>gi|550328198|gb|EEE97509.2| SPA1-RELATED 4 family protein [Populus trichocarpa]	566195028	XM_002316861.2	456	0	Populus trichocarpa SPA1-RELATED 4 family protein (POPTR_0011s12020g) mRNA, complete cds	--	--	--	--	Q94BM7	303	2.59311e-30	Protein SPA1-RELATED 4 OS=Arabidopsis thaliana GN=SPA4 PE=1 SV=1	PF00214	Calcitonin / CGRP / IAPP family	GO:0007165	signal transduction	GO:0005179	hormone activity	GO:0005576	extracellular region	--	--
c41553_g1	950	224065429	XP_002301813.1	834	1.24666e-108	hypothetical protein POPTR_0002s25070g [Populus trichocarpa]>gi|222843539|gb|EEE81086.1| hypothetical protein POPTR_0002s25070g [Populus trichocarpa]	566159868	XM_002301777.2	578	0	Populus trichocarpa hypothetical protein (POPTR_0002s25070g) mRNA, complete cds	--	--	--	--	Q94BT2	418	2.791e-47	Auxin-induced in root cultures protein 12 OS=Arabidopsis thaliana GN=AIR12 PE=1 SV=3	--	--	--	--	--	--	--	--	--	--
c31778_g1	286	743890563	XP_011039082.1	399	8.14681e-45	PREDICTED: receptor-like protein 12 [Populus euphratica]	743890562	XM_011040780.1	222	4.5236e-111	PREDICTED: Populus euphratica receptor-like protein 12 (LOC105135749), mRNA	--	--	--	--	Q8GUQ5	161	2.76046e-12	Brassinosteroid LRR receptor kinase OS=Solanum lycopersicum GN=CURL3 PE=1 SV=1	PF00560	Leucine Rich Repeat	--	--	GO:0005515	protein binding	--	--	--	--
c71790_g1	507	--	--	--	--	--	566194581	XM_002316737.2	243	1.796e-122	Populus trichocarpa auxin response factor 6 family protein (POPTR_0011s09450g) mRNA, complete cds	--	--	--	--	--	--	--	--	--	--	--	--	--	--	--	--	--	--
c65907_g1	1093	743922971	XP_011005564.1	1607	0	PREDICTED: phototropin-1 [Populus euphratica]	566152981	XM_002298523.2	800	0	Populus trichocarpa kinase family protein (POPTR_0001s35680g) mRNA, complete cds	--	--	--	--	O48963	1315	2.1057e-171	Phototropin-1 OS=Arabidopsis thaliana GN=PHOT1 PE=1 SV=1	PF07714//PF06293//PF00069//PF06753	Protein tyrosine kinase//Lipopolysaccharide kinase (Kdo/WaaP) family//Protein kinase domain//Bradykinin	GO:0006950//GO:0007165//GO:0006468//GO:0009103	response to stress//signal transduction//protein phosphorylation//lipopolysaccharide biosynthetic process	GO:0005524//GO:0004672//GO:0005179//GO:0016773	ATP binding//protein kinase activity//hormone activity//phosphotransferase activity, alcohol group as acceptor	GO:0016020//GO:0005576	membrane//extracellular region	KOG0610	Putative serine/threonine protein kinase
c26172_g1	202	743839646	XP_011025994.1	194	1.70063e-17	PREDICTED: ethylene-responsive transcription factor 1B-like [Populus euphratica]	566156132	XM_002302013.2	116	2.55873e-52	Populus trichocarpa hypothetical protein (POPTR_0002s04020g) mRNA, complete cds	--	--	--	--	--	--	--	--	--	--	--	--	--	--	--	--	--	--
c60720_g1	1638	743923973	XP_011006097.1	2045	0	PREDICTED: auxin efflux carrier component 3-like [Populus euphratica]	743923972	XM_011007795.1	1253	0	PREDICTED: Populus euphratica auxin efflux carrier component 3-like (LOC105112191), mRNA	K13947	PIN	auxin efflux carrier family	http://www.genome.jp/dbget-bin/www_bget?ko:K13947	Q5SMQ9	624	3.76443e-71	Auxin efflux carrier component 1 OS=Oryza sativa subsp. japonica GN=PIN1 PE=2 SV=1	PF03547	Membrane transport protein	GO:0055085	transmembrane transport	--	--	GO:0016021	integral component of membrane	--	--
c57828_g2	1152	109676318	ABG37641.1	1621	0	auxin-regulated protein-like protein [Populus trichocarpa]	743920019	XM_011005744.1	855	0	PREDICTED: Populus euphratica putative E3 ubiquitin-protein ligase XBAT34 (LOC105110649), mRNA	--	--	--	--	Q7XI08	830	2.12413e-104	Probable E3 ubiquitin-protein ligase XBOS34 OS=Oryza sativa subsp. japonica GN=XBOS34 PE=2 SV=1	PF00023//PF13606	Ankyrin repeat//Ankyrin repeat	--	--	GO:0005515	protein binding	--	--	KOG0504	FOG: Ankyrin repeat
c58229_g1	696	118483652	ABK93720.1	877	7.79894e-118	unknown [Populus trichocarpa]>gi|118485646|gb|ABK94673.1| unknown [Populus trichocarpa]	118485645	EF146616.1	595	0	Populus trichocarpa clone WS01210_K14 unknown mRNA	--	--	--	--	Q86SZ2	365	1.2212e-41	Trafficking protein particle complex subunit 6B OS=Homo sapiens GN=TRAPPC6B PE=1 SV=1	PF04700//PF05424	Structural glycoprotein p40/gp41 conserved region//Duffy binding domain	GO:0009737//GO:0009405//GO:0048868//GO:0007165	response to abscisic acid//pathogenesis//pollen tube development//signal transduction	GO:0005198//GO:0004872	structural molecule activity//receptor activity	GO:0016021//GO:0019012	integral component of membrane//virion	KOG3316	Transport protein particle (TRAPP) complex subunit
c61448_g2	1241	743824883	XP_011022364.1	1091	1.63582e-145	PREDICTED: ethylene-responsive transcription factor ERF105-like [Populus euphratica]	164663918	AC216594.1	804	0	Populus trichocarpa clone POP017-A13, complete sequence	--	--	--	--	Q8VY90	419	1.02436e-46	Ethylene-responsive transcription factor ERF105 OS=Arabidopsis thaliana GN=ERF105 PE=2 SV=1	PF00847	AP2 domain	GO:0006355	regulation of transcription, DNA-templated	GO:0003700	transcription factor activity, sequence-specific DNA binding	GO:0005667	transcription factor complex	--	--
c61704_g4	857	743919210	XP_011003624.1	924	6.59472e-120	PREDICTED: UDP-glucuronate 4-epimerase 6-like [Populus euphratica]	743919209	XM_011005322.1	548	0	PREDICTED: Populus euphratica UDP-glucuronate 4-epimerase 6-like (LOC105110320), mRNA	K08679	E5.1.3.6	UDP-glucuronate 4-epimerase	http://www.genome.jp/dbget-bin/www_bget?ko:K08679	Q9LIS3	712	7.43305e-89	UDP-glucuronate 4-epimerase 6 OS=Arabidopsis thaliana GN=GAE6 PE=1 SV=1	PF02719//PF00106//PF08241//PF04321//PF01370//PF00056//PF01073	Polysaccharide biosynthesis protein//short chain dehydrogenase//Methyltransferase domain//RmlD substrate binding domain//NAD dependent epimerase/dehydratase family//lactate/malate dehydrogenase, NAD binding domain//3-beta hydroxysteroid dehydrogenase/isomerase family	GO:0009117//GO:0008209//GO:0055114//GO:0045226//GO:0008152//GO:0009225//GO:0008210//GO:0008207//GO:0006694//GO:0009058//GO:0019872//GO:0044237//GO:0030639	nucleotide metabolic process//androgen metabolic process//oxidation-reduction process//extracellular polysaccharide biosynthetic process//metabolic process//nucleotide-sugar metabolic process//estrogen metabolic process//C21-steroid hormone metabolic process//steroid biosynthetic process//biosynthetic process//streptomycin biosynthetic process//cellular metabolic process//polyketide biosynthetic …	GO:0008831//GO:0016616//GO:0003854//GO:0003824//GO:0050662//GO:0008168//GO:0016491	dTDP-4-dehydrorhamnose reductase activity//oxidoreductase activity, acting on the CH-OH group of donors, NAD or NADP as acceptor//3-beta-hydroxy-delta5-steroid dehydrogenase activity//catalytic activity//coenzyme binding//methyltransferase activity//oxidoreductase activity	--	--	KOG1371	UDP-glucose 4-epimerase/UDP-sulfoquinovose synthase
c52920_g2	291	566224858	XP_006370968.1	476	1.0452e-54	putative ethylene receptor family protein [Populus trichocarpa]>gi|550316551|gb|ERP48765.1| putative ethylene receptor family protein [Populus trichocarpa]	566224857	XM_006370906.1	237	2.11607e-119	Populus trichocarpa putative ethylene receptor family protein (POPTR_0019s02220g) mRNA, complete cds	--	--	--	--	Q9ZTP3	173	6.18659e-14	Protein EIN4 OS=Arabidopsis thaliana GN=EIN4 PE=1 SV=1	--	--	--	--	--	--	--	--	--	--
c61909_g2	1742	224077448	XP_002305256.1	2192	0	zinc finger family protein [Populus trichocarpa]>gi|222848220|gb|EEE85767.1| zinc finger family protein [Populus trichocarpa]	566165419	XM_002305220.2	1262	0	Populus trichocarpa zinc finger family protein (POPTR_0004s07410g) mRNA, complete cds	K06874	K06874	zinc finger protein	http://www.genome.jp/dbget-bin/www_bget?ko:K06874	P53303	720	8.4314e-86	Zinc finger protein ZPR1 OS=Saccharomyces cerevisiae (strain ATCC 204508 / S288c) GN=ZPR1 PE=1 SV=1	PF03367//PF00236//PF01155//PF00641	ZPR1 zinc-finger domain//Glycoprotein hormone//Hydrogenase expression/synthesis hypA family//Zn-finger in Ran binding protein and others	GO:0006464//GO:0006118//GO:0007165//GO:0055114	cellular protein modification process//obsolete electron transport//signal transduction//oxidation-reduction process	GO:0016705//GO:0004497//GO:0005179//GO:0008270//GO:0009055//GO:0020037//GO:0005506//GO:0016151	oxidoreductase activity, acting on paired donors, with incorporation or reduction of molecular oxygen//monooxygenase activity//hormone activity//zinc ion binding//electron carrier activity//heme binding//iron ion binding//nickel cation binding	GO:0005576	extracellular region	KOG2703	C4-type Zn-finger protein
c56878_g2	1787	--	--	--	--	--	--	--	--	--	--	--	--	--	--	--	--	--	--	PF04648//PF00895	Yeast mating factor alpha hormone//ATP synthase protein 8	GO:0019953//GO:0007165//GO:0015992//GO:0015986	sexual reproduction//signal transduction//proton transport//ATP synthesis coupled proton transport	GO:0000772//GO:0015078	mating pheromone activity//hydrogen ion transmembrane transporter activity	GO:0005576//GO:0000276	extracellular region//mitochondrial proton-transporting ATP synthase complex, coupling factor F(o)	--	--
c64409_g1	1662	566176145	XP_006381502.1	1126	1.52299e-145	hypothetical protein POPTR_0006s13460g [Populus trichocarpa]>gi|550336206|gb|ERP59299.1| hypothetical protein POPTR_0006s13460g [Populus trichocarpa]	743920212	XM_011005848.1	706	0	PREDICTED: Populus euphratica ethylene-responsive transcription factor RAP2-7-like (LOC105110715), transcript variant X2, mRNA	--	--	--	--	Q9SK03	441	1.40078e-46	Ethylene-responsive transcription factor RAP2-7 OS=Arabidopsis thaliana GN=RAP2-7 PE=2 SV=2	PF00847	AP2 domain	GO:0006355	regulation of transcription, DNA-templated	GO:0003700	transcription factor activity, sequence-specific DNA binding	GO:0005667	transcription factor complex	--	--
c66502_g3	325	566206853	XP_002321665.2	503	4.84142e-57	hypothetical protein POPTR_0015s10040g [Populus trichocarpa]>gi|550322407|gb|EEF05792.2| hypothetical protein POPTR_0015s10040g [Populus trichocarpa]	566206852	XM_002321629.2	263	8.4328e-134	Populus trichocarpa hypothetical protein (POPTR_0015s10040g) mRNA, complete cds	--	--	--	--	--	--	--	--	--	--	GO:0048366//GO:0010228//GO:0033169//GO:0035067//GO:0009826//GO:0009741	leaf development//vegetative to reproductive phase transition of meristem//histone H3-K9 demethylation//negative regulation of histone acetylation//unidimensional cell growth//response to brassinosteroid	--	--	GO:0005634	nucleus	--	--
c54891_g1	483	566168321	XP_006385086.1	511	9.09866e-59	hypothetical protein POPTR_0004s23770g [Populus trichocarpa]>gi|566168323|ref|XP_006385087.1| auxin response factor 1 family protein [Populus trichocarpa]>gi|550341854|gb|ERP62883.1| hypothetical protein POPTR_0004s23770g [Populus trichocarpa]>gi|550341855|gb|ERP62884.1| auxin response factor 1 family protein [Populus trichocarpa]	743849191	XR_842866.1	222	8.04593e-111	PREDICTED: Populus euphratica auxin response factor 1 (LOC105128436), transcript variant X5, misc_RNA	--	--	--	--	Q0JCZ4	220	1.56031e-19	Auxin response factor 9 OS=Oryza sativa subsp. japonica GN=ARF9 PE=2 SV=1	--	--	--	--	--	--	--	--	--	--
c56323_g3	992	224105551	XP_002313853.1	1642	0	cytochrome P450 family protein [Populus trichocarpa]>gi|222850261|gb|EEE87808.1| cytochrome P450 family protein [Populus trichocarpa]	224105550	XM_002313817.1	824	0	Populus trichocarpa cytochrome P450 family protein (POPTR_0009s10450g) mRNA, complete cds	--	--	--	--	Q9LJK2	1345	0	Abscisic acid 8'-hydroxylase 4 OS=Arabidopsis thaliana GN=CYP707A4 PE=2 SV=2	PF00067	Cytochrome P450	GO:0006118//GO:0055114	obsolete electron transport//oxidation-reduction process	GO:0005506//GO:0010295//GO:0009055//GO:0016705//GO:0020037	iron ion binding//(+)-abscisic acid 8'-hydroxylase activity//electron carrier activity//oxidoreductase activity, acting on paired donors, with incorporation or reduction of molecular oxygen//heme binding	--	--	KOG0157	Cytochrome P450 CYP4/CYP19/CYP26 subfamilies
c64918_g1	263	743902114	XP_011044387.1	431	6.91191e-49	PREDICTED: auxin response factor 4 isoform X2 [Populus euphratica]	743902113	XM_011046085.1	209	6.93029e-104	PREDICTED: Populus euphratica auxin response factor 4 (LOC105139595), transcript variant X2, mRNA	--	--	--	--	--	--	--	--	PF03088	Strictosidine synthase	GO:0009058//GO:0016114//GO:0042432	biosynthetic process//terpenoid biosynthetic process//indole biosynthetic process	GO:0016844	strictosidine synthase activity	--	--	--	--
c59147_g2	585	224061135	XP_002300355.1	600	8.77332e-69	hypothetical protein POPTR_0001s37210g [Populus trichocarpa]>gi|222847613|gb|EEE85160.1| hypothetical protein POPTR_0001s37210g [Populus trichocarpa]	566153233	XM_002300319.2	437	0	Populus trichocarpa hypothetical protein (POPTR_0001s37210g) mRNA, complete cds	--	--	--	--	Q9FJ57	345	2.27739e-35	Protein TORNADO 1 OS=Arabidopsis thaliana GN=TRN1 PE=2 SV=1	--	--	GO:0009933//GO:0009926//GO:0009825//GO:0009956//GO:0010305//GO:0009965	meristem structural organization//auxin polar transport//multidimensional cell growth//radial pattern formation//leaf vascular tissue pattern formation//leaf morphogenesis	--	--	--	--	--	--
c61910_g1	2633	224131240	XP_002321035.1	2923	0	TRANSPORT INHIBITOR RESPONSE 1 family protein [Populus trichocarpa]>gi|222861808|gb|EEE99350.1| TRANSPORT INHIBITOR RESPONSE 1 family protein [Populus trichocarpa]	566204021	XM_002320999.2	1743	0	Populus trichocarpa TRANSPORT INHIBITOR RESPONSE 1 family protein (POPTR_0014s12930g) mRNA, complete cds	--	--	--	--	Q570C0	2398	0	Protein TRANSPORT INHIBITOR RESPONSE 1 OS=Arabidopsis thaliana GN=TIR1 PE=1 SV=2	PF00646	F-box domain	GO:0010311//GO:0002237//GO:0009734//GO:0010152//GO:0048443//GO:0016036	lateral root formation//response to molecule of bacterial origin//auxin-activated signaling pathway//pollen maturation//stamen development//cellular response to phosphate starvation	GO:0000822//GO:0005515//GO:0010011	inositol hexakisphosphate binding//protein binding//auxin binding	GO:0019005	SCF ubiquitin ligase complex	KOG4341	F-box protein containing LRR
c59923_g3	465	224054846	XP_002298375.1	316	1.22337e-33	myb family transcription factor family protein [Populus trichocarpa]>gi|222845633|gb|EEE83180.1| myb family transcription factor family protein [Populus trichocarpa]	566150722	XM_002298339.2	349	0	Populus trichocarpa myb family transcription factor family protein (POPTR_0001s24220g) mRNA, complete cds	--	--	--	--	Q9LX82	121	4.56594e-07	Transcription factor MYB48 OS=Arabidopsis thaliana GN=MYB48 PE=2 SV=1	--	--	GO:0010200//GO:0009739//GO:0009751//GO:0046686//GO:0009723//GO:0009753	response to chitin//response to gibberellin//response to salicylic acid//response to cadmium ion//response to ethylene//response to jasmonic acid	GO:0003682//GO:0003677	chromatin binding//DNA binding	GO:0000785	chromatin	--	--
c51225_g1	471	743938672	XP_011013774.1	385	1.77384e-41	PREDICTED: BRASSINOSTEROID INSENSITIVE 1-associated receptor kinase 1-like [Populus euphratica]	566150178	XM_006369278.1	374	0	Populus trichocarpa hypothetical protein (POPTR_0001s21420g) mRNA, complete cds	K13416	BAK1	brassinosteroid insensitive 1-associated receptor kinase 1	http://www.genome.jp/dbget-bin/www_bget?ko:K13416	Q94F62	261	4.49348e-25	BRASSINOSTEROID INSENSITIVE 1-associated receptor kinase 1 OS=Arabidopsis thaliana GN=BAK1 PE=1 SV=2	--	--	--	--	--	--	--	--	--	--
c49726_g1	359	566178193	XP_002309571.2	603	9.24422e-75	flavin-containing monooxygenase family protein [Populus trichocarpa]>gi|550337102|gb|EEE93094.2| flavin-containing monooxygenase family protein [Populus trichocarpa]	743937660	XM_011014938.1	298	3.29165e-153	PREDICTED: Populus euphratica indole-3-pyruvate monooxygenase YUCCA6-like (LOC105117320), mRNA	K11816	YUCCA	indole-3-pyruvate monooxygenase	http://www.genome.jp/dbget-bin/www_bget?ko:K11816	Q9SVU0	428	9.54737e-50	Probable indole-3-pyruvate monooxygenase YUCCA8 OS=Arabidopsis thaliana GN=YUC8 PE=2 SV=1	PF00743	Flavin-binding monooxygenase-like	GO:0009851//GO:0055114	auxin biosynthetic process//oxidation-reduction process	GO:0050660//GO:0050661//GO:0004499	flavin adenine dinucleotide binding//NADP binding//N,N-dimethylaniline monooxygenase activity	--	--	--	--
c66487_g2	1862	566160164	XP_006385188.1	1386	0	auxin response factor 1 family protein [Populus trichocarpa]>gi|550342079|gb|ERP62985.1| auxin response factor 1 family protein [Populus trichocarpa]	566160163	XM_006385126.1	1462	0	Populus trichocarpa auxin response factor 1 family protein (POPTR_0003s00890g) mRNA, complete cds	K14486	K14486, ARF	auxin response factor	http://www.genome.jp/dbget-bin/www_bget?ko:K14486	Q8L7G0	1207	0	Auxin response factor 1 OS=Arabidopsis thaliana GN=ARF1 PE=1 SV=2	PF06507//PF02362	Auxin response factor//B3 DNA binding domain	GO:0006355//GO:0009725	regulation of transcription, DNA-templated//response to hormone	GO:0003677	DNA binding	GO:0005634	nucleus	--	--
c3561_g1	696	566197205	XP_002317989.2	852	1.68168e-108	hypothetical protein POPTR_0012s07180g [Populus trichocarpa]>gi|550326564|gb|EEE96209.2| hypothetical protein POPTR_0012s07180g [Populus trichocarpa]	269851456	FJ968836.1	544	0	Populus fremontii x Populus angustifolia clone ICS_v19_B.A01 isochorismate synthase-like (ICS) mRNA, complete sequence, alternatively spliced	K02552	menF	menaquinone-specific isochorismate synthase	http://www.genome.jp/dbget-bin/www_bget?ko:K02552	Q9M9V6	659	9.55636e-81	Isochorismate synthase 2, chloroplastic OS=Arabidopsis thaliana GN=ICS2 PE=2 SV=2	--	--	GO:0042742//GO:0031348//GO:0042372//GO:0009627//GO:0019290//GO:0006744//GO:0050832//GO:0009697//GO:0010118	defense response to bacterium//negative regulation of defense response//phylloquinone biosynthetic process//systemic acquired resistance//siderophore biosynthetic process//ubiquinone biosynthetic process//defense response to fungus//salicylic acid biosynthetic process//stomatal movement	GO:0008909	isochorismate synthase activity	GO:0009536	plastid	KOG1223	Isochorismate synthase
c46203_g1	308	566162969	XP_002303753.2	500	7.76805e-58	hypothetical protein POPTR_0003s16210g [Populus trichocarpa]>gi|550343298|gb|EEE78732.2| hypothetical protein POPTR_0003s16210g [Populus trichocarpa]	566162968	XM_002303717.2	264	2.20813e-134	Populus trichocarpa hypothetical protein (POPTR_0003s16210g) mRNA, complete cds	--	--	--	--	Q6YVY0	291	6.94485e-30	Auxin response factor 7 OS=Oryza sativa subsp. japonica GN=ARF7 PE=2 SV=1	--	--	--	--	--	--	--	--	--	--
c66172_g2	1523	224068380	XP_002302732.1	2188	0	ethylene receptor family protein [Populus trichocarpa]>gi|222844458|gb|EEE82005.1| ethylene receptor family protein [Populus trichocarpa]	566159068	XM_002302696.2	1244	0	Populus trichocarpa ethylene receptor family protein (POPTR_0002s20260g) mRNA, complete cds	K14509	ETR, ERS	ethylene receptor	http://www.genome.jp/dbget-bin/www_bget?ko:K14509	Q38846	1824	0	Ethylene response sensor 1 OS=Arabidopsis thaliana GN=ERS1 PE=1 SV=1	PF13492//PF01590//PF00512//PF11890	GAF domain//GAF domain//His Kinase A (phospho-acceptor) domain//Domain of unknown function (DUF3410)	GO:0023014//GO:0016310//GO:0000160//GO:0007165	signal transduction by protein phosphorylation//phosphorylation//phosphorelay signal transduction system//signal transduction	GO:0005524//GO:0051740//GO:0005515//GO:0046983//GO:0000155	ATP binding//ethylene binding//protein binding//protein dimerization activity//phosphorelay sensor kinase activity	GO:0009365//GO:0016020	protein histidine kinase complex//membrane	--	--
c38921_g1	562	224109302	XP_002315152.1	327	1.71811e-36	Em-like protein GEA6 [Populus trichocarpa]>gi|222864192|gb|EEF01323.1| Em-like protein GEA6 [Populus trichocarpa]	566191655	XM_002315116.2	362	0	Populus trichocarpa Em-like protein GEA6 (POPTR_0010s19440g) mRNA, complete cds	--	--	--	--	C6T0L2	289	1.32122e-31	Protein SLE3 OS=Glycine max GN=SLE3 PE=2 SV=1	--	--	GO:0048700//GO:0009737	acquisition of desiccation tolerance in seed//response to abscisic acid	--	--	--	--	--	--
c23635_g1	336	--	--	--	--	--	--	--	--	--	--	--	--	--	--	--	--	--	--	PF06507	Auxin response factor	GO:0009725//GO:0006355	response to hormone//regulation of transcription, DNA-templated	GO:0003677	DNA binding	GO:0005634	nucleus	--	--
c8674_g1	417	566200763	XP_006376297.1	469	1.34999e-58	hypothetical protein POPTR_0013s11770g [Populus trichocarpa]>gi|550325573|gb|ERP54094.1| hypothetical protein POPTR_0013s11770g [Populus trichocarpa]	566200762	XM_006376235.1	333	1.35561e-172	Populus trichocarpa hypothetical protein (POPTR_0013s11770g) mRNA, complete cds	--	--	--	--	F4IQJ4	239	8.6819e-25	Gibberellin-regulated protein 11 OS=Arabidopsis thaliana GN=GASA11 PE=3 SV=1	--	--	--	--	--	--	--	--	--	--
c62768_g5	346	566167965	XP_006384909.1	244	2.14845e-22	auxin response factor 10 family protein [Populus trichocarpa]>gi|550341677|gb|ERP62706.1| auxin response factor 10 family protein [Populus trichocarpa]	566167964	XM_006384847.1	188	4.45045e-92	Populus trichocarpa auxin response factor 10 family protein (POPTR_0004s22130g) mRNA, complete cds	--	--	--	--	Q9SKN5	136	5.88758e-09	Auxin response factor 10 OS=Arabidopsis thaliana GN=ARF10 PE=2 SV=1	--	--	--	--	--	--	--	--	--	--
c74409_g1	345	--	--	--	--	--	767876759	KP165071.1	214	1.56205e-106	Populus davidiana x Populus alba var. pyramidalis auxin response factor 1 family protein (DNA) gene, complete cds	--	--	--	--	--	--	--	--	--	--	--	--	--	--	--	--	--	--
c51143_g1	376	566153302	XP_006370002.1	516	1.48403e-62	pulvinus outward-rectifying channel for potassium SPOCK1 family protein [Populus trichocarpa]>gi|566153304|ref|XP_002298862.2| hypothetical protein POPTR_0001s37550g [Populus trichocarpa]>gi|550349104|gb|ERP66571.1| pulvinus outward-rectifying channel for potassium SPOCK1 family protein [Populus trichocarpa]>gi|550349105|gb|EEE83667.2| hypothetical protein POPTR_0001s37550g [Populus trichocarpa]	566181560	XM_002310888.2	304	1.59996e-156	Populus trichocarpa pulvinus outward-rectifying channel for potassium SPOCK1 family protein (POPTR_0008s00520g) mRNA, complete cds	K05389	KCNKF	potassium channel subfamily K, other eukaryote	http://www.genome.jp/dbget-bin/www_bget?ko:K05389	Q8LBL1	410	1.21783e-47	Two-pore potassium channel 1 OS=Arabidopsis thaliana GN=TPK1 PE=1 SV=2	PF03616	Sodium/glutamate symporter	GO:0015813//GO:0015846//GO:0006814	L-glutamate transport//polyamine transport//sodium ion transport	GO:0015501	glutamate:sodium symporter activity	GO:0016021	integral component of membrane	KOG1418	Tandem pore domain K+ channel
c53852_g2	821	224065703	XP_002301929.1	469	1.39825e-54	hypothetical protein POPTR_0002s01390g [Populus trichocarpa]>gi|222843655|gb|EEE81202.1| hypothetical protein POPTR_0002s01390g [Populus trichocarpa]	566173466	XM_002306933.2	127	9.0868e-58	Populus trichocarpa hypothetical protein (POPTR_0005s27030g) mRNA, complete cds	--	--	--	--	Q8LBB7	367	1.66337e-40	Cytokinin riboside 5'-monophosphate phosphoribohydrolase LOG5 OS=Arabidopsis thaliana GN=LOG5 PE=1 SV=1	--	--	--	--	--	--	--	--	--	--
c61224_g1	464	224099365	XP_002311456.1	165	4.2287e-12	AP2 domain-containing transcription factor family protein [Populus trichocarpa]>gi|222851276|gb|EEE88823.1| AP2 domain-containing transcription factor family protein [Populus trichocarpa]	743784326	XM_011023786.1	225	1.65634e-112	PREDICTED: Populus euphratica ethylene-responsive transcription factor ERF119 (LOC105123977), mRNA	--	--	--	--	--	--	--	--	--	--	--	--	--	--	--	--	--	--
c62848_g3	839	567899498	XP_006442237.1	1088	5.12534e-143	hypothetical protein CICLE_v10019003mg [Citrus clementina]>gi|557544499|gb|ESR55477.1| hypothetical protein CICLE_v10019003mg [Citrus clementina]	566160523	XM_006385248.1	650	0	Populus trichocarpa ethylene receptor family protein (POPTR_0003s02680g) mRNA, complete cds	K14509	ETR, ERS	ethylene receptor	http://www.genome.jp/dbget-bin/www_bget?ko:K14509	Q9M7M1	1085	2.29803e-141	Ethylene receptor OS=Prunus persica GN=ETR1 PE=2 SV=1	PF01590	GAF domain	--	--	GO:0005515	protein binding	--	--	--	--
c36574_g1	494	566185858	XP_002313508.2	624	1.04829e-74	auxin response factor 10 family protein [Populus trichocarpa]>gi|550330852|gb|EEE87463.2| auxin response factor 10 family protein [Populus trichocarpa]	743931560	XM_011011754.1	312	7.67963e-161	PREDICTED: Populus euphratica auxin response factor 18-like (LOC105114993), mRNA	--	--	--	--	Q9SKN5	367	1.49141e-39	Auxin response factor 10 OS=Arabidopsis thaliana GN=ARF10 PE=2 SV=1	--	--	--	--	--	--	--	--	--	--
c59875_g1	1390	566168309	XP_006385080.1	1134	9.66106e-152	hypothetical protein POPTR_0004s23710g [Populus trichocarpa]>gi|550341848|gb|ERP62877.1| hypothetical protein POPTR_0004s23710g [Populus trichocarpa]	566168308	XM_006385018.1	962	0	Populus trichocarpa hypothetical protein (POPTR_0004s23710g) mRNA, complete cds	--	--	--	--	Q9SY73	974	1.46449e-128	NADPH-dependent pterin aldehyde reductase OS=Arabidopsis thaliana GN=At1g10310 PE=1 SV=1	PF00106//PF01370//PF04321//PF02558//PF02882//PF03446//PF01210	short chain dehydrogenase//NAD dependent epimerase/dehydratase family//RmlD substrate binding domain//Ketopantoate reductase PanE/ApbA//Tetrahydrofolate dehydrogenase/cyclohydrolase, NAD(P)-binding domain//NAD binding domain of 6-phosphogluconate dehydrogenase//NAD-dependent glycerol-3-phosphate dehydrogenase N-terminus	GO:0046168//GO:0006098//GO:0009396//GO:0019872//GO:0044237//GO:0030639//GO:0009117//GO:0015940//GO:0019521//GO:0055114//GO:0046487//GO:0045226//GO:0008152//GO:0009225	glycerol-3-phosphate catabolic process//pentose-phosphate shunt//folic acid-containing compound biosynthetic process//streptomycin biosynthetic process//cellular metabolic process//polyketide biosynthetic process//nucleotide metabolic process//pantothenate biosynthetic process//D-gluconate metabolic process//oxidation-reduction process//glyoxylate metabolic process//extracellular polysaccharide b…	GO:0004488//GO:0003824//GO:0050662//GO:0004616//GO:0008677//GO:0016491//GO:0051287//GO:0008831//GO:0016616	methylenetetrahydrofolate dehydrogenase (NADP+) activity//catalytic activity//coenzyme binding//phosphogluconate dehydrogenase (decarboxylating) activity//2-dehydropantoate 2-reductase activity//oxidoreductase activity//NAD binding//dTDP-4-dehydrorhamnose reductase activity//oxidoreductase activity, acting on the CH-OH group of donors, NAD or NADP as acceptor	GO:0005737	cytoplasm	KOG0725	Reductases with broad range of substrate specificities
c65613_g1	1225	224066525	XP_002302123.1	717	2.26282e-86	amine oxidase family protein [Populus trichocarpa]>gi|222843849|gb|EEE81396.1| amine oxidase family protein [Populus trichocarpa]	743867473	XM_011034438.1	586	0	PREDICTED: Populus euphratica probable polyamine oxidase 2 (LOC105131456), mRNA	K17839	PAO4, PAO3, PAO2	polyamine oxidase	http://www.genome.jp/dbget-bin/www_bget?ko:K17839	Q9SKX5	541	1.26945e-61	Probable polyamine oxidase 2 OS=Arabidopsis thaliana GN=PAO2 PE=2 SV=1	PF01134//PF05834//PF07992//PF01266//PF01593//PF00070//PF02737	Glucose inhibited division protein A//Lycopene cyclase protein//Pyridine nucleotide-disulphide oxidoreductase//FAD dependent oxidoreductase//Flavin containing amine oxidoreductase//Pyridine nucleotide-disulphide oxidoreductase//3-hydroxyacyl-CoA dehydrogenase, NAD binding domain	GO:0055114//GO:0006552//GO:0006631//GO:0006568//GO:0016117//GO:0008033//GO:0006598//GO:0006554//GO:0018874//GO:0006550//GO:0006574//GO:0006633	oxidation-reduction process//leucine catabolic process//fatty acid metabolic process//tryptophan metabolic process//carotenoid biosynthetic process//tRNA processing//polyamine catabolic process//lysine catabolic process//benzoate metabolic process//isoleucine catabolic process//valine catabolic process//fatty acid biosynthetic process	GO:0046592//GO:0016491//GO:0000166//GO:0050660//GO:0016705//GO:0003857	polyamine oxidase activity//oxidoreductase activity//nucleotide binding//flavin adenine dinucleotide binding//oxidoreductase activity, acting on paired donors, with incorporation or reduction of molecular oxygen//3-hydroxyacyl-CoA dehydrogenase activity	GO:0005777	peroxisome	KOG0029	Amine oxidase
c50743_g2	524	224087391	XP_002308147.1	343	3.83575e-36	ABA insensitive 5 family protein [Populus trichocarpa]>gi|222854123|gb|EEE91670.1| ABA insensitive 5 family protein [Populus trichocarpa]	566175179	XM_002308111.2	185	3.24049e-90	Populus trichocarpa ABA insensitive 5 family protein (POPTR_0006s08300g) mRNA, complete cds	K14432	ABF	ABA responsive element binding factor	http://www.genome.jp/dbget-bin/www_bget?ko:K14432	Q9SJN0	297	1.95706e-30	Protein ABSCISIC ACID-INSENSITIVE 5 OS=Arabidopsis thaliana GN=ABI5 PE=1 SV=1	PF00170//PF01496//PF07716//PF04111//PF03131//PF04977//PF08496//PF06005//PF11801	bZIP transcription factor//V-type ATPase 116kDa subunit family//Basic region leucine zipper//Autophagy protein Apg6//bZIP Maf transcription factor//Septum formation initiator//Peptidase family S49 N-terminal//Protein of unknown function (DUF904)//Tom37 C-terminal domain	GO:0015991//GO:0015992//GO:0006914//GO:0006355//GO:0043093//GO:0000917//GO:0006626//GO:0007049	ATP hydrolysis coupled proton transport//proton transport//autophagy//regulation of transcription, DNA-templated//FtsZ-dependent cytokinesis//barrier septum assembly//protein targeting to mitochondrion//cell cycle	GO:0015078//GO:0043565//GO:0003677//GO:0003700//GO:0004252	hydrogen ion transmembrane transporter activity//sequence-specific DNA binding//DNA binding//transcription factor activity, sequence-specific DNA binding//serine-type endopeptidase activity	GO:0005737//GO:0005667//GO:0005741//GO:0005634//GO:0033179//GO:0005886	cytoplasm//transcription factor complex//mitochondrial outer membrane//nucleus//proton-transporting V-type ATPase, V0 domain//plasma membrane	--	--
c58721_g5	779	743854249	XP_011029741.1	601	1.05155e-73	PREDICTED: auxin-responsive protein IAA13-like [Populus euphratica]	743854248	XM_011031439.1	572	0	PREDICTED: Populus euphratica auxin-responsive protein IAA13-like (LOC105129398), mRNA	K14484	IAA	auxin-responsive protein IAA	http://www.genome.jp/dbget-bin/www_bget?ko:K14484	Q38831	444	8.40429e-52	Auxin-responsive protein IAA13 OS=Arabidopsis thaliana GN=IAA13 PE=1 SV=2	PF10341//PF02309//PF02290	Shelterin complex subunit, TPP1/ACD//AUX/IAA family//Signal recognition particle 14kD protein	GO:0006355//GO:0007004//GO:0006614//GO:0051973	regulation of transcription, DNA-templated//telomere maintenance via telomerase//SRP-dependent cotranslational protein targeting to membrane//positive regulation of telomerase activity	GO:0030942//GO:0008312//GO:0042162	endoplasmic reticulum signal peptide binding//7S RNA binding//telomeric DNA binding	GO:0005634//GO:0005697//GO:0000781//GO:0005786	nucleus//telomerase holoenzyme complex//chromosome, telomeric region//signal recognition particle, endoplasmic reticulum targeting	--	--
c63658_g3	215	566163207	XP_002303819.2	269	2.16788e-27	naregenin-chalcone synthase family protein [Populus trichocarpa]>gi|550343395|gb|EEE78798.2| naregenin-chalcone synthase family protein [Populus trichocarpa]	743818534	XM_011022375.1	147	1.61147e-69	PREDICTED: Populus euphratica chalcone synthase 1-like (LOC105122966), transcript variant X1, mRNA	K00660	CHS	chalcone synthase	http://www.genome.jp/dbget-bin/www_bget?ko:K00660	P51083	251	9.37079e-26	Chalcone synthase 1 OS=Trifolium subterraneum GN=CHS1 PE=3 SV=1	PF08541//PF02797	3-Oxoacyl-[acyl-carrier-protein (ACP)] synthase III C terminal//Chalcone and stilbene synthases, C-terminal domain	GO:0009926//GO:0009753//GO:0009813//GO:0009611//GO:0009629//GO:0006979//GO:0010224//GO:0009715//GO:0008610//GO:0031540	auxin polar transport//response to jasmonic acid//flavonoid biosynthetic process//response to wounding//response to gravity//response to oxidative stress//response to UV-B//chalcone biosynthetic process//lipid biosynthetic process//regulation of anthocyanin biosynthetic process	GO:0016210//GO:0016747//GO:0016746	naringenin-chalcone synthase activity//transferase activity, transferring acyl groups other than amino-acyl groups//transferase activity, transferring acyl groups	GO:0005783//GO:0005634//GO:0009705	endoplasmic reticulum//nucleus//plant-type vacuole membrane	--	--
c37960_g1	224	224064860	XP_002301587.1	367	4.91715e-41	auxin-responsive family protein [Populus trichocarpa]>gi|118486648|gb|ABK95161.1| unknown [Populus trichocarpa]>gi|222843313|gb|EEE80860.1| auxin-responsive family protein [Populus trichocarpa]	764550425	XM_004293328.2	59	1.40282e-20	PREDICTED: Fragaria vesca subsp. vesca cytochrome b561 and DOMON domain-containing protein At4g17280 (LOC101293854), mRNA	--	--	--	--	Q9FKH6	310	9.71773e-34	Cytochrome b561 and DOMON domain-containing protein At5g35735 OS=Arabidopsis thaliana GN=At5g35735 PE=2 SV=1	--	--	--	--	--	--	GO:0005886//GO:0016021	plasma membrane//integral component of membrane	--	--
c57107_g2	241	--	--	--	--	--	743911012	XM_011001059.1	58	5.46417e-20	PREDICTED: Populus euphratica ethylene-responsive transcription factor ERF014 (LOC105107217), mRNA	--	--	--	--	--	--	--	--	--	--	--	--	--	--	--	--	--	--
c60180_g1	1052	224089330	XP_002308691.1	842	3.09071e-110	PPLZ02 family protein [Populus trichocarpa]>gi|222854667|gb|EEE92214.1| PPLZ02 family protein [Populus trichocarpa]	566178470	XM_002308655.2	817	0	Populus trichocarpa PPLZ02 family protein (POPTR_0006s27710g) mRNA, complete cds	--	--	--	--	Q94AW5	431	1.062e-49	Ethylene-responsive transcription factor ERF003 OS=Arabidopsis thaliana GN=ERF003 PE=2 SV=1	PF00847	AP2 domain	GO:0006355	regulation of transcription, DNA-templated	GO:0003677//GO:0003700	DNA binding//transcription factor activity, sequence-specific DNA binding	GO:0005634//GO:0005667	nucleus//transcription factor complex	--	--
c58704_g1	1236	224085700	XP_002307671.1	1548	0	JASMONIC ACID CARBOXYL METHYLTRANSFERASE family protein [Populus trichocarpa]>gi|222857120|gb|EEE94667.1| JASMONIC ACID CARBOXYL METHYLTRANSFERASE family protein [Populus trichocarpa]>gi|525346292|gb|AGR50489.1| S-adenosyl-L-methionine:jasmonic acid carboxyl methyltransferase [Populus trichocarpa]	566173140	XM_002307635.2	783	0	Populus trichocarpa JASMONIC ACID CARBOXYL METHYLTRANSFERASE family protein (POPTR_0005s25170g) mRNA, complete cds	--	--	--	--	Q9SBK6	973	5.74554e-127	Jasmonate O-methyltransferase OS=Brassica rapa subsp. pekinensis GN=JMT PE=1 SV=1	PF03492	SAM dependent carboxyl methyltransferase	GO:0009695//GO:0009611//GO:0032259//GO:0009867	jasmonic acid biosynthetic process//response to wounding//methylation//jasmonic acid mediated signaling pathway	GO:0008168//GO:0030795	methyltransferase activity//jasmonate O-methyltransferase activity	--	--	--	--
c66502_g1	1386	566206853	XP_002321665.2	1378	1.9808e-172	hypothetical protein POPTR_0015s10040g [Populus trichocarpa]>gi|550322407|gb|EEF05792.2| hypothetical protein POPTR_0015s10040g [Populus trichocarpa]	566206852	XM_002321629.2	930	0	Populus trichocarpa hypothetical protein (POPTR_0015s10040g) mRNA, complete cds	--	--	--	--	Q9STM3	613	1.0537e-67	Lysine-specific demethylase REF6 OS=Arabidopsis thaliana GN=REF6 PE=1 SV=1	PF10426//PF00096	Recombination-activating protein 1 zinc-finger domain//Zinc finger, C2H2 type	GO:0035067//GO:0033169//GO:0009826//GO:0009741//GO:0048366//GO:0010228	negative regulation of histone acetylation//histone H3-K9 demethylation//unidimensional cell growth//response to brassinosteroid//leaf development//vegetative to reproductive phase transition of meristem	GO:0016881//GO:0046872//GO:0016788	acid-amino acid ligase activity//metal ion binding//hydrolase activity, acting on ester bonds	GO:0005634	nucleus	KOG1721	FOG: Zn-finger
c57523_g2	656	743828420	XP_011023273.1	855	6.40307e-112	PREDICTED: WRKY transcription factor 22-like [Populus euphratica]	566158388	XM_006386554.1	519	0	Populus trichocarpa hypothetical protein (POPTR_0002s16590g) mRNA, complete cds	K13425	WRKY22	WRKY transcription factor 22	http://www.genome.jp/dbget-bin/www_bget?ko:K13425	O04609	486	3.71079e-58	WRKY transcription factor 22 OS=Arabidopsis thaliana GN=WRKY22 PE=2 SV=1	PF06507//PF03106	Auxin response factor//WRKY DNA -binding domain	GO:0006355//GO:0009725	regulation of transcription, DNA-templated//response to hormone	GO:0003700//GO:0003677//GO:0043565	transcription factor activity, sequence-specific DNA binding//DNA binding//sequence-specific DNA binding	GO:0005634//GO:0005667	nucleus//transcription factor complex	--	--
c56351_g1	1256	743907612	XP_011047236.1	1243	1.55666e-168	PREDICTED: uncharacterized protein LOC105141654 [Populus euphratica]	743907611	XM_011048934.1	783	0	PREDICTED: Populus euphratica uncharacterized LOC105141654 (LOC105141654), mRNA	K01061	E3.1.1.45	carboxymethylenebutenolidase	http://www.genome.jp/dbget-bin/www_bget?ko:K01061	P46209	233	9.07639e-21	Protein usf OS=Aquifex pyrophilus GN=usf PE=4 SV=1	PF00326//PF02230//PF07859//PF01738	Prolyl oligopeptidase family//Phospholipase/Carboxylesterase//alpha/beta hydrolase fold//Dienelactone hydrolase family	GO:0008152//GO:0006508	metabolic process//proteolysis	GO:0008236//GO:0016787	serine-type peptidase activity//hydrolase activity	--	--	--	--
c52657_g1	993	224082360	XP_002306662.1	1237	4.63589e-168	gibberellin 20-oxidase family protein [Populus trichocarpa]>gi|222856111|gb|EEE93658.1| gibberellin 20-oxidase family protein [Populus trichocarpa]	224082359	XM_002306626.1	586	0	Populus trichocarpa gibberellin 20-oxidase family protein (POPTR_0005s20650g) mRNA, complete cds	--	--	--	--	Q0JH50	834	1.98143e-107	Gibberellin 20 oxidase 2 OS=Oryza sativa subsp. japonica GN=20ox2 PE=1 SV=1	PF03171	2OG-Fe(II) oxygenase superfamily	GO:0055114	oxidation-reduction process	GO:0005506//GO:0016491//GO:0016706	iron ion binding//oxidoreductase activity//oxidoreductase activity, acting on paired donors, with incorporation or reduction of molecular oxygen, 2-oxoglutarate as one donor, and incorporation of one atom each of oxygen into both donors	--	--	KOG0143	Iron/ascorbate family oxidoreductases
c65469_g1	3191	566193969	XP_006377428.1	3042	0	hypothetical protein POPTR_0011s05830g [Populus trichocarpa]>gi|550327718|gb|ERP55225.1| hypothetical protein POPTR_0011s05830g [Populus trichocarpa]	566193968	XM_006377366.1	2143	0	Populus trichocarpa hypothetical protein (POPTR_0011s05830g) mRNA, complete cds	K14486	K14486, ARF	auxin response factor	http://www.genome.jp/dbget-bin/www_bget?ko:K14486	O23661	1380	2.81055e-176	Auxin response factor 3 OS=Arabidopsis thaliana GN=ARF3 PE=1 SV=2	PF06507//PF00380//PF02362//PF05964	Auxin response factor//Ribosomal protein S9/S16//B3 DNA binding domain//F/Y-rich N-terminus	GO:0006355//GO:0006412//GO:0042254//GO:0009725	regulation of transcription, DNA-templated//translation//ribosome biogenesis//response to hormone	GO:0003677//GO:0003735	DNA binding//structural constituent of ribosome	GO:0005840//GO:0005634	ribosome//nucleus	--	--
c6970_g1	308	743903485	XP_011045095.1	333	1.83004e-38	PREDICTED: gibberellin-regulated protein 1-like [Populus euphratica]	566173302	XM_002307686.2	200	8.34505e-99	Populus trichocarpa hypothetical protein (POPTR_0005s26040g) mRNA, complete cds	--	--	--	--	Q93X17	199	2.49791e-19	Snakin-2 OS=Solanum tuberosum GN=SN2 PE=1 SV=1	--	--	--	--	--	--	--	--	--	--
c60044_g2	622	566162743	XP_006385827.1	664	6.18637e-85	hypothetical protein POPTR_0003s15060g [Populus trichocarpa]>gi|550343204|gb|ERP63624.1| hypothetical protein POPTR_0003s15060g [Populus trichocarpa]	566162742	XM_006385765.1	331	2.68435e-171	Populus trichocarpa hypothetical protein (POPTR_0003s15060g) mRNA, complete cds	--	--	--	--	Q9LY05	364	3.65725e-41	Ethylene-responsive transcription factor ERF106 OS=Arabidopsis thaliana GN=ERF106 PE=2 SV=1	PF00847	AP2 domain	GO:0006355	regulation of transcription, DNA-templated	GO:0003700	transcription factor activity, sequence-specific DNA binding	GO:0005667	transcription factor complex	--	--
c64908_g1	613	224117360	XP_002317553.1	852	1.82493e-110	ethylene-responsive family protein [Populus trichocarpa]>gi|222860618|gb|EEE98165.1| ethylene-responsive family protein [Populus trichocarpa]	566195268	XM_002317517.2	451	0	Populus trichocarpa ethylene-responsive family protein (POPTR_0011s13320g) mRNA, complete cds	--	--	--	--	Q8GXT3	135	2.29444e-08	Transcription factor bHLH123 OS=Arabidopsis thaliana GN=BHLH123 PE=2 SV=1	--	--	--	--	GO:0046983	protein dimerization activity	--	--	--	--
c64225_g2	376	743879591	XP_011035981.1	381	7.26721e-42	PREDICTED: auxin transporter-like protein 2 [Populus euphratica]	566191735	XM_002316190.2	323	4.38598e-167	Populus trichocarpa putative AUX1-like permease family protein (POPTR_0010s19840g) mRNA, complete cds	K13946	AUX1, LAX	auxin influx carrier (AUX1 LAX family)	http://www.genome.jp/dbget-bin/www_bget?ko:K13946	Q96247	319	4.84627e-34	Auxin transporter protein 1 OS=Arabidopsis thaliana GN=AUX1 PE=1 SV=1	--	--	--	--	--	--	--	--	--	--
c60062_g1	1706	743845854	XP_011027592.1	2175	0	PREDICTED: auxin transporter-like protein 3 [Populus euphratica]	743914979	XM_011003129.1	1262	0	PREDICTED: Populus euphratica auxin transporter-like protein 3 (LOC105108710), mRNA	K13946	AUX1, LAX	auxin influx carrier (AUX1 LAX family)	http://www.genome.jp/dbget-bin/www_bget?ko:K13946	Q9FEL6	2083	0	Auxin transporter-like protein 3 OS=Medicago truncatula GN=LAX3 PE=2 SV=1	PF00796	Photosystem I reaction centre subunit VIII	GO:0015979	photosynthesis	--	--	GO:0009522	photosystem I	--	--
c63722_g1	706	224062061	XP_002300735.1	1095	1.64386e-147	nodulin MtN21 family protein [Populus trichocarpa]>gi|118484816|gb|ABK94275.1| unknown [Populus trichocarpa]>gi|222842461|gb|EEE80008.1| nodulin MtN21 family protein [Populus trichocarpa]	566155963	XM_002300699.2	622	0	Populus trichocarpa nodulin MtN21 family protein (POPTR_0002s03060g) mRNA, complete cds	--	--	--	--	Q94AP3	888	5.59918e-117	Protein WALLS ARE THIN 1 OS=Arabidopsis thaliana GN=WAT1 PE=1 SV=1	PF00892//PF05653	EamA-like transporter family//Magnesium transporter NIPA	GO:0090358//GO:0015693//GO:0009826//GO:0009834//GO:0090355	positive regulation of tryptophan metabolic process//magnesium ion transport//unidimensional cell growth//plant-type secondary cell wall biogenesis//positive regulation of auxin metabolic process	GO:0015095	magnesium ion transmembrane transporter activity	GO:0005886//GO:0016020//GO:0009705	plasma membrane//membrane//plant-type vacuole membrane	--	--
c65259_g1	451	743915682	XP_011001801.1	682	1.10434e-84	PREDICTED: uncharacterized protein LOC105108965 isoform X3 [Populus euphratica]	743915681	XM_011003499.1	370	0	PREDICTED: Populus euphratica 60 kDa jasmonate-induced protein-like (LOC105108965), transcript variant X3, mRNA	--	--	--	--	P84786	144	2.46911e-10	Ribosome-inactivating protein charybdin OS=Drimia maritima PE=1 SV=1	PF00161	Ribosome inactivating protein	GO:0017148	negative regulation of translation	GO:0030598	rRNA N-glycosylase activity	--	--	--	--
c55523_g2	1532	224063050	XP_002300972.1	1437	0	no apical meristem family protein [Populus trichocarpa]>gi|222842698|gb|EEE80245.1| no apical meristem family protein [Populus trichocarpa]	566156870	XM_002300936.2	850	0	Populus trichocarpa no apical meristem family protein (POPTR_0002s08150g) mRNA, complete cds	--	--	--	--	Q39013	1055	1.9718e-139	NAC domain-containing protein 2 OS=Arabidopsis thaliana GN=NAC002 PE=2 SV=2	PF02365	No apical meristem (NAM) protein	GO:0006355//GO:0009611//GO:0009788	regulation of transcription, DNA-templated//response to wounding//negative regulation of abscisic acid-activated signaling pathway	GO:0003677	DNA binding	--	--	--	--
c65447_g3	1384	566167663	XP_006384758.1	1510	0	EIN3-like family protein [Populus trichocarpa]>gi|550341526|gb|ERP62555.1| EIN3-like family protein [Populus trichocarpa]	566167662	XM_006384696.1	850	0	Populus trichocarpa EIN3-like family protein (POPTR_0004s20830g) mRNA, complete cds	--	--	--	--	O24606	595	1.20123e-67	Protein ETHYLENE INSENSITIVE 3 OS=Arabidopsis thaliana GN=EIN3 PE=1 SV=1	PF04873	Ethylene insensitive 3	--	--	--	--	GO:0005634	nucleus	--	--
c55230_g1	350	224067146	XP_002302378.1	175	5.139e-14	hypothetical protein POPTR_0002s11410g [Populus trichocarpa]>gi|222844104|gb|EEE81651.1| hypothetical protein POPTR_0002s11410g [Populus trichocarpa]	566157464	XM_002302342.2	221	2.03854e-110	Populus trichocarpa hypothetical protein (POPTR_0002s11410g) mRNA, complete cds	--	--	--	--	--	--	--	--	--	--	GO:0006355//GO:0009735	regulation of transcription, DNA-templated//response to cytokinin	GO:0003700//GO:0043565	transcription factor activity, sequence-specific DNA binding//sequence-specific DNA binding	GO:0005634//GO:0005667	nucleus//transcription factor complex	--	--
c3543_g1	418	566191728	XP_002316223.2	630	6.81793e-77	hypothetical protein POPTR_0010s19790g [Populus trichocarpa]>gi|550330186|gb|EEF02394.2| hypothetical protein POPTR_0010s19790g [Populus trichocarpa]	566191727	XM_002316187.2	355	0	Populus trichocarpa hypothetical protein (POPTR_0010s19790g) mRNA, complete cds	K01657	trpE	anthranilate synthase component I	http://www.genome.jp/dbget-bin/www_bget?ko:K01657	P32068	527	1.39933e-62	Anthranilate synthase alpha subunit 1, chloroplastic OS=Arabidopsis thaliana GN=ASA1 PE=1 SV=1	PF04715	Anthranilate synthase component I, N terminal region	GO:0009851//GO:0006571//GO:0009094//GO:0000162//GO:0009611//GO:0009617//GO:0009058//GO:0009723	auxin biosynthetic process//tyrosine biosynthetic process//L-phenylalanine biosynthetic process//tryptophan biosynthetic process//response to wounding//response to bacterium//biosynthetic process//response to ethylene	GO:0004049//GO:0016833	anthranilate synthase activity//oxo-acid-lyase activity	GO:0005950	anthranilate synthase complex	KOG1223	Isochorismate synthase
c62127_g2	1191	224140977	XP_002323853.1	1472	0	myb family transcription factor family protein [Populus trichocarpa]>gi|222866855|gb|EEF03986.1| myb family transcription factor family protein [Populus trichocarpa]	743927857	XM_011009812.1	909	0	PREDICTED: Populus euphratica myb-related protein 306-like (LOC105113585), mRNA	--	--	--	--	P81392	851	6.59649e-110	Myb-related protein 306 OS=Antirrhinum majus GN=MYB306 PE=2 SV=1	PF00249	Myb-like DNA-binding domain	GO:0046686//GO:0009723//GO:0080167//GO:0009739//GO:0009617//GO:0009737//GO:0010468//GO:0009626//GO:0009753//GO:0009414//GO:0042761//GO:0009651//GO:0010200//GO:0009733//GO:0009751	response to cadmium ion//response to ethylene//response to karrikin//response to gibberellin//response to bacterium//response to abscisic acid//regulation of gene expression//plant-type hypersensitive response//response to jasmonic acid//response to water deprivation//very long-chain fatty acid biosynthetic process//response to salt stress//response to chitin//response to auxin//response to salic…	GO:0003682//GO:0003677	chromatin binding//DNA binding	GO:0000785	chromatin	KOG0048	Transcription factor, Myb superfamily
c42815_g1	590	--	--	--	--	--	--	--	--	--	--	--	--	--	--	--	--	--	--	PF02159	Oestrogen receptor	GO:0007165//GO:0043401//GO:0006355	signal transduction//steroid hormone mediated signaling pathway//regulation of transcription, DNA-templated	GO:0005496//GO:0003677//GO:0030284	steroid binding//DNA binding//estrogen receptor activity	GO:0005634	nucleus	--	--
c43642_g1	563	566191728	XP_002316223.2	879	3.49849e-113	hypothetical protein POPTR_0010s19790g [Populus trichocarpa]>gi|550330186|gb|EEF02394.2| hypothetical protein POPTR_0010s19790g [Populus trichocarpa]	566191727	XM_002316187.2	497	0	Populus trichocarpa hypothetical protein (POPTR_0010s19790g) mRNA, complete cds	--	--	--	--	P32068	680	2.96865e-84	Anthranilate synthase alpha subunit 1, chloroplastic OS=Arabidopsis thaliana GN=ASA1 PE=1 SV=1	--	--	GO:0009611//GO:0009617//GO:0009723//GO:0009851//GO:0006571//GO:0009094//GO:0000162	response to wounding//response to bacterium//response to ethylene//auxin biosynthetic process//tyrosine biosynthetic process//L-phenylalanine biosynthetic process//tryptophan biosynthetic process	GO:0004049	anthranilate synthase activity	GO:0005950	anthranilate synthase complex	KOG1223	Isochorismate synthase
c31212_g1	469	566157984	XP_002301249.2	274	2.96288e-27	hypothetical protein POPTR_0002s14210g [Populus trichocarpa]>gi|550344999|gb|EEE80522.2| hypothetical protein POPTR_0002s14210g [Populus trichocarpa]	566157983	XM_002301213.2	235	4.62583e-118	Populus trichocarpa hypothetical protein (POPTR_0002s14210g) mRNA, complete cds	--	--	--	--	Q8LBQ7	125	1.73598e-07	Ethylene-responsive transcription factor ERF034 OS=Arabidopsis thaliana GN=ERF034 PE=2 SV=2	--	--	GO:0006355	regulation of transcription, DNA-templated	GO:0003677//GO:0003700	DNA binding//transcription factor activity, sequence-specific DNA binding	GO:0005667//GO:0005634	transcription factor complex//nucleus	--	--
c48948_g1	495	743792343	XP_011044255.1	572	8.06516e-70	PREDICTED: UDP-D-apiose/UDP-D-xylose synthase 2-like [Populus euphratica]	566188118	XM_002312849.2	325	4.5669e-168	Populus trichocarpa UDP-D-APIOSE/UDP-D-XYLOSE SYNTHASE 1 family protein (POPTR_0009s15280g) mRNA, complete cds	K12449	AXS	UDP-apiose/xylose synthase	http://www.genome.jp/dbget-bin/www_bget?ko:K12449	Q9SGE0	503	1.78976e-60	UDP-D-apiose/UDP-D-xylose synthase 2 OS=Arabidopsis thaliana GN=AXS2 PE=2 SV=1	PF01370//PF01073//PF02719//PF03435//PF00106	NAD dependent epimerase/dehydratase family//3-beta hydroxysteroid dehydrogenase/isomerase family//Polysaccharide biosynthesis protein//Saccharopine dehydrogenase//short chain dehydrogenase	GO:0009058//GO:0008210//GO:0008207//GO:0044237//GO:0006694//GO:0055114//GO:0008209//GO:0008152	biosynthetic process//estrogen metabolic process//C21-steroid hormone metabolic process//cellular metabolic process//steroid biosynthetic process//oxidation-reduction process//androgen metabolic process//metabolic process	GO:0003854//GO:0016616//GO:0050662//GO:0003824//GO:0016491	3-beta-hydroxy-delta5-steroid dehydrogenase activity//oxidoreductase activity, acting on the CH-OH group of donors, NAD or NADP as acceptor//coenzyme binding//catalytic activity//oxidoreductase activity	--	--	--	--
c18534_g1	337	695074023	XP_009384197.1	112	1.90739e-06	PREDICTED: auxin response factor 17-like isoform X2 [Musa acuminata subsp. malaccensis]	743926889	XM_011009315.1	77	2.18924e-30	PREDICTED: Populus euphratica auxin response factor 6-like (LOC105113228), transcript variant X2, mRNA	--	--	--	--	Q9FGV1	115	4.09068e-07	Auxin response factor 8 OS=Arabidopsis thaliana GN=ARF8 PE=2 SV=2	--	--	--	--	--	--	--	--	--	--
c49953_g3	472	743834421	XP_011024784.1	651	4.29898e-83	PREDICTED: brassinosteroid-regulated protein BRU1-like isoform X1 [Populus euphratica]>gi|743834427|ref|XP_011024785.1| PREDICTED: brassinosteroid-regulated protein BRU1-like isoform X2 [Populus euphratica]	743834426	XM_011026483.1	332	5.57398e-172	PREDICTED: Populus euphratica brassinosteroid-regulated protein BRU1-like (LOC105125840), transcript variant X2, mRNA	K08235	E2.4.1.207	xyloglucan:xyloglucosyl transferase	http://www.genome.jp/dbget-bin/www_bget?ko:K08235	P35694	554	2.32867e-69	Xyloglucan endotransglucosylase/hydrolase 2 OS=Glycine max PE=2 SV=1	PF00722	Glycosyl hydrolases family 16	GO:0005975	carbohydrate metabolic process	GO:0004553	hydrolase activity, hydrolyzing O-glycosyl compounds	--	--	--	--
c61311_g1	1401	743904025	XP_011045377.1	1504	0	PREDICTED: protein TIC 62, chloroplastic [Populus euphratica]	566151058	XM_002298266.2	989	0	Populus trichocarpa hypothetical protein (POPTR_0001s26070g) mRNA, complete cds	--	--	--	--	O80934	201	7.82361e-16	Uncharacterized protein At2g37660, chloroplastic OS=Arabidopsis thaliana GN=At2g37660 PE=2 SV=2	PF01370//PF12242//PF02254//PF00106//PF00056//PF01073//PF02558//PF03435//PF02719	NAD dependent epimerase/dehydratase family//NAD(P)H binding domain of trans-2-enoyl-CoA reductase//TrkA-N domain//short chain dehydrogenase//lactate/malate dehydrogenase, NAD binding domain//3-beta hydroxysteroid dehydrogenase/isomerase family//Ketopantoate reductase PanE/ApbA//Saccharopine dehydrogenase//Polysaccharide biosynthesis protein	GO:0044237//GO:0009058//GO:0006813//GO:0008209//GO:0055114//GO:0008152//GO:0008210//GO:0008207//GO:0006694//GO:0015940	cellular metabolic process//biosynthetic process//potassium ion transport//androgen metabolic process//oxidation-reduction process//metabolic process//estrogen metabolic process//C21-steroid hormone metabolic process//steroid biosynthetic process//pantothenate biosynthetic process	GO:0008677//GO:0016491//GO:0003854//GO:0003824//GO:0050662//GO:0016616	2-dehydropantoate 2-reductase activity//oxidoreductase activity//3-beta-hydroxy-delta5-steroid dehydrogenase activity//catalytic activity//coenzyme binding//oxidoreductase activity, acting on the CH-OH group of donors, NAD or NADP as acceptor	--	--	--	--
c65447_g6	1375	743796842	XP_011006497.1	1435	0	PREDICTED: protein ETHYLENE INSENSITIVE 3-like [Populus euphratica]>gi|743796846|ref|XP_011006504.1| PREDICTED: protein ETHYLENE INSENSITIVE 3-like [Populus euphratica]	743796841	XM_011008195.1	954	0	PREDICTED: Populus euphratica protein ETHYLENE INSENSITIVE 3-like (LOC105112483), transcript variant X1, mRNA	K14514	EIN3	ethylene-insensitive protein 3	http://www.genome.jp/dbget-bin/www_bget?ko:K14514	O24606	1250	1.09884e-164	Protein ETHYLENE INSENSITIVE 3 OS=Arabidopsis thaliana GN=EIN3 PE=1 SV=1	PF04873	Ethylene insensitive 3	--	--	--	--	GO:0005634	nucleus	--	--
c63069_g1	1512	743937098	XP_011012946.1	462	3.39881e-48	PREDICTED: probable polyamine oxidase 5 [Populus euphratica]	566176577	XM_002309190.2	383	0	Populus trichocarpa hypothetical protein (POPTR_0006s15580g) mRNA, complete cds	K12259	SMOX, PAO5	spermine oxidase	http://www.genome.jp/dbget-bin/www_bget?ko:K12259	Q9SU79	288	3.34809e-26	Probable polyamine oxidase 5 OS=Arabidopsis thaliana GN=PAO5 PE=2 SV=1	PF03910//PF01593	Adenovirus minor core protein PV//Flavin containing amine oxidoreductase	GO:0055114	oxidation-reduction process	GO:0016491	oxidoreductase activity	GO:0019012	virion	KOG0029	Amine oxidase
c55294_g1	1573	743896769	XP_011041655.1	1997	0	PREDICTED: gibberellin 20 oxidase 1-like [Populus euphratica]	333411311	JF767015.1	1173	0	Populus simonii x Populus nigra gibberellin 20-oxidase (GA20ox1) mRNA, complete cds	--	--	--	--	Q39111	1373	0	Gibberellin 20 oxidase 2 OS=Arabidopsis thaliana GN=GA20OX2 PE=2 SV=1	PF03171	2OG-Fe(II) oxygenase superfamily	GO:0055114	oxidation-reduction process	GO:0016706//GO:0016491	oxidoreductase activity, acting on paired donors, with incorporation or reduction of molecular oxygen, 2-oxoglutarate as one donor, and incorporation of one atom each of oxygen into both donors//oxidoreductase activity	--	--	KOG0143	Iron/ascorbate family oxidoreductases
c53157_g1	614	224066197	XP_002302025.1	758	3.11787e-98	isoflavone reductase family protein [Populus trichocarpa]>gi|3114901|emb|CAA06707.1| phenylcoumaran benzylic ether reductase [Populus trichocarpa]>gi|3114905|emb|CAA06709.1| phenylcoumaran benzylic ether reductase [Populus trichocarpa]>gi|5805052|emb|CAB53542.1| phenylcoumaran benzylic ether reductase [Populus trichocarpa]>gi|118485308|gb|ABK94513.1| unknown [Populus trichocarpa]>gi|222843751|gb|…	743850944	XM_011030560.1	435	0	PREDICTED: Populus euphratica isoflavone reductase-like protein (LOC105128756), mRNA	--	--	--	--	E1U332	607	3.06718e-76	Isoflavone reductase-like protein OS=Olea europaea PE=1 SV=1	PF00106//PF01370//PF01113//PF03435//PF01073//PF01210//PF01118//PF02882	short chain dehydrogenase//NAD dependent epimerase/dehydratase family//Dihydrodipicolinate reductase, N-terminus//Saccharopine dehydrogenase//3-beta hydroxysteroid dehydrogenase/isomerase family//NAD-dependent glycerol-3-phosphate dehydrogenase N-terminus//Semialdehyde dehydrogenase, NAD binding domain//Tetrahydrofolate dehydrogenase/cyclohydrolase, NAD(P)-binding domain	GO:0009089//GO:0009085//GO:0044237//GO:0009396//GO:0046168//GO:0006694//GO:0008210//GO:0008207//GO:0008152//GO:0046487//GO:0055114//GO:0008209//GO:0006979//GO:0046686	lysine biosynthetic process via diaminopimelate//lysine biosynthetic process//cellular metabolic process//folic acid-containing compound biosynthetic process//glycerol-3-phosphate catabolic process//steroid biosynthetic process//estrogen metabolic process//C21-steroid hormone metabolic process//metabolic process//glyoxylate metabolic process//oxidation-reduction process//androgen metabolic proces…	GO:0051287//GO:0016491//GO:0008839//GO:0016620//GO:0000166//GO:0003824//GO:0050662//GO:0003854//GO:0004488//GO:0016616	NAD binding//oxidoreductase activity//4-hydroxy-tetrahydrodipicolinate reductase//oxidoreductase activity, acting on the aldehyde or oxo group of donors, NAD or NADP as acceptor//nucleotide binding//catalytic activity//coenzyme binding//3-beta-hydroxy-delta5-steroid dehydrogenase activity//methylenetetrahydrofolate dehydrogenase (NADP+) activity//oxidoreductase activity, acting on the CH-OH group…	GO:0005886//GO:0005737	plasma membrane//cytoplasm	--	--
c62812_g1	1991	224055557	XP_002298538.1	2553	0	hypothetical protein POPTR_0001s35290g [Populus trichocarpa]>gi|222845796|gb|EEE83343.1| hypothetical protein POPTR_0001s35290g [Populus trichocarpa]	566152912	XM_002298502.2	1430	0	Populus trichocarpa hypothetical protein (POPTR_0001s35290g) mRNA, complete cds	--	--	--	--	O80396	2177	0	Mitogen-activated protein kinase kinase 3 OS=Arabidopsis thaliana GN=MKK3 PE=1 SV=1	PF07714//PF00069	Protein tyrosine kinase//Protein kinase domain	GO:0016310//GO:0006468//GO:0009814//GO:0009864//GO:0009069//GO:0009866	phosphorylation//protein phosphorylation//defense response, incompatible interaction//induced systemic resistance, jasmonic acid mediated signaling pathway//serine family amino acid metabolic process//induced systemic resistance, ethylene mediated signaling pathway	GO:0004672//GO:0005524//GO:0004674	protein kinase activity//ATP binding//protein serine/threonine kinase activity	--	--	KOG0581	Mitogen-activated protein kinase kinase (MAP2K)
c48004_g2	575	566213170	XP_006373413.1	877	1.8186e-105	hypothetical protein POPTR_0017s13550g [Populus trichocarpa]>gi|550320235|gb|ERP51210.1| hypothetical protein POPTR_0017s13550g [Populus trichocarpa]	566213169	XM_006373351.1	486	0	Populus trichocarpa hypothetical protein (POPTR_0017s13550g) mRNA, complete cds	K10691	UBR4, ZUBR1	E3 ubiquitin-protein ligase UBR4	http://www.genome.jp/dbget-bin/www_bget?ko:K10691	Q9SRU2	456	6.81366e-50	Auxin transport protein BIG OS=Arabidopsis thaliana GN=BIG PE=1 SV=2	--	--	--	--	--	--	--	--	--	--
c57383_g4	872	566209486	XP_002323477.2	544	4.26384e-67	hypothetical protein POPTR_0016s09360g [Populus trichocarpa]>gi|550321166|gb|EEF05238.2| hypothetical protein POPTR_0016s09360g [Populus trichocarpa]	566209485	XM_002323441.2	278	1.1098e-141	Populus trichocarpa hypothetical protein (POPTR_0016s09360g) mRNA, complete cds	--	--	--	--	Q9ZUZ3	148	1.25525e-10	Auxin-responsive protein SAUR32 OS=Arabidopsis thaliana GN=SAUR32 PE=2 SV=1	--	--	--	--	--	--	--	--	--	--
c50741_g1	1003	566166735	XP_002305406.2	827	4.37786e-108	hypothetical protein POPTR_0004s15610g [Populus trichocarpa]>gi|118484282|gb|ABK94020.1| unknown [Populus trichocarpa]>gi|118488747|gb|ABK96184.1| unknown [Populus trichocarpa]>gi|550341113|gb|EEE85917.2| hypothetical protein POPTR_0004s15610g [Populus trichocarpa]	566166734	XM_002305370.2	481	0	Populus trichocarpa hypothetical protein (POPTR_0004s15610g) mRNA, complete cds	--	--	--	--	Q9SVL6	599	1.66056e-74	Cold-regulated 413 plasma membrane protein 2 OS=Arabidopsis thaliana GN=COR413PM2 PE=2 SV=1	--	--	GO:0042631//GO:0009737//GO:0009631	cellular response to water deprivation//response to abscisic acid//cold acclimation	--	--	GO:0005773	vacuole	--	--
c64969_g1	1922	224072689	XP_002303836.1	3115	0	PRECOCIOUS family protein [Populus trichocarpa]>gi|222841268|gb|EEE78815.1| PRECOCIOUS family protein [Populus trichocarpa]	566163251	XM_002303800.2	1668	0	Populus trichocarpa PRECOCIOUS family protein (POPTR_0003s17850g) mRNA, complete cds	--	--	--	--	Q8LLD0	2019	0	Nuclear pore complex protein NUP96 OS=Arabidopsis thaliana GN=NUP96 PE=1 SV=1	--	--	GO:0009870//GO:0006406//GO:0009733	defense response signaling pathway, resistance gene-dependent//mRNA export from nucleus//response to auxin	--	--	GO:0031965//GO:0005643	nuclear membrane//nuclear pore	KOG0845	Nuclear pore complex, Nup98 component (sc Nup145/Nup100/Nup116)
c35993_g1	388	--	--	--	--	--	743819520	XM_011022589.1	220	8.21081e-110	PREDICTED: Populus euphratica ethylene-responsive transcription factor ERF113-like (LOC105123100), mRNA	--	--	--	--	--	--	--	--	--	--	--	--	--	--	--	--	--	--
c59113_g1	1657	224084378	XP_002307277.1	710	8.0936e-88	AP2 domain-containing transcription factor family protein [Populus trichocarpa]>gi|743925441|ref|XP_011006858.1| PREDICTED: ethylene-responsive transcription factor ERF010 [Populus euphratica]>gi|148372116|gb|ABQ62989.1| RAP2-like protein [Populus trichocarpa]>gi|222856726|gb|EEE94273.1| AP2 domain-containing transcription factor family protein [Populus trichocarpa]	743925440	XM_011008556.1	557	0	PREDICTED: Populus euphratica ethylene-responsive transcription factor ERF010 (LOC105112737), mRNA	K09286	EREBP	EREBP-like factor	http://www.genome.jp/dbget-bin/www_bget?ko:K09286	O22174	427	1.47879e-47	Ethylene-responsive transcription factor ERF008 OS=Arabidopsis thaliana GN=ERF008 PE=2 SV=1	PF08138//PF00847	Sex peptide (SP) family//AP2 domain	GO:0007165//GO:0006355//GO:0046008	signal transduction//regulation of transcription, DNA-templated//regulation of female receptivity, post-mating	GO:0005179//GO:0003700//GO:0003677	hormone activity//transcription factor activity, sequence-specific DNA binding//DNA binding	GO:0005634//GO:0005576//GO:0005667	nucleus//extracellular region//transcription factor complex	--	--
c71657_g1	279	--	--	--	--	--	--	--	--	--	--	--	--	--	--	--	--	--	--	PF01073//PF01370//PF02558//PF03446//PF02254//PF00070	3-beta hydroxysteroid dehydrogenase/isomerase family//NAD dependent epimerase/dehydratase family//Ketopantoate reductase PanE/ApbA//NAD binding domain of 6-phosphogluconate dehydrogenase//TrkA-N domain//Pyridine nucleotide-disulphide oxidoreductase	GO:0006694//GO:0008210//GO:0008207//GO:0008209//GO:0055114//GO:0019521//GO:0015940//GO:0044237//GO:0006813//GO:0006098	steroid biosynthetic process//estrogen metabolic process//C21-steroid hormone metabolic process//androgen metabolic process//oxidation-reduction process//D-gluconate metabolic process//pantothenate biosynthetic process//cellular metabolic process//potassium ion transport//pentose-phosphate shunt	GO:0016616//GO:0008677//GO:0016491//GO:0050662//GO:0003824//GO:0004616//GO:0003854//GO:0050660	oxidoreductase activity, acting on the CH-OH group of donors, NAD or NADP as acceptor//2-dehydropantoate 2-reductase activity//oxidoreductase activity//coenzyme binding//catalytic activity//phosphogluconate dehydrogenase (decarboxylating) activity//3-beta-hydroxy-delta5-steroid dehydrogenase activity//flavin adenine dinucleotide binding	--	--	--	--
c55673_g2	274	566202519	XP_006375130.1	298	2.25928e-32	hypothetical protein POPTR_0014s04640g [Populus trichocarpa]>gi|550323447|gb|ERP52927.1| hypothetical protein POPTR_0014s04640g [Populus trichocarpa]	743787840	XM_011033686.1	169	1.25002e-81	PREDICTED: Populus euphratica ethylene-responsive transcription factor 13-like (LOC105130947), mRNA	--	--	--	--	--	--	--	--	--	--	--	--	--	--	--	--	--	--
c58687_g1	1106	224097075	XP_002310827.1	866	4.58069e-114	UBIQUITIN-CONJUGATING ENZYME 17 family protein [Populus trichocarpa]>gi|743839166|ref|XP_011025874.1| PREDICTED: probable ubiquitin-conjugating enzyme E2 16 [Populus euphratica]>gi|222853730|gb|EEE91277.1| UBIQUITIN-CONJUGATING ENZYME 17 family protein [Populus trichocarpa]	566181132	XM_002310791.2	670	0	Populus trichocarpa UBIQUITIN-CONJUGATING ENZYME 17 family protein (POPTR_0007s13480g) mRNA, complete cds	K10688	UBE2W, UBC16	ubiquitin-conjugating enzyme E2 W	http://www.genome.jp/dbget-bin/www_bget?ko:K10688	Q9FWT2	751	1.66999e-97	Probable ubiquitin-conjugating enzyme E2 16 OS=Arabidopsis thaliana GN=UBC16 PE=2 SV=1	PF05743//PF00179//PF05773	UEV domain//Ubiquitin-conjugating enzyme//RWD domain	GO:0006464//GO:0009739//GO:0015031	cellular protein modification process//response to gibberellin//protein transport	GO:0005524//GO:0005515//GO:0016881	ATP binding//protein binding//acid-amino acid ligase activity	--	--	KOG0417	Ubiquitin-protein ligase
c48037_g1	635	566163872	XP_002304002.2	684	2.01816e-88	hypothetical protein POPTR_0003s21160g [Populus trichocarpa]>gi|550343683|gb|EEE78981.2| hypothetical protein POPTR_0003s21160g [Populus trichocarpa]	743835966	XM_011026850.1	376	0	PREDICTED: Populus euphratica cytokinin riboside 5'-monophosphate phosphoribohydrolase LOG8-like (LOC105126100), transcript variant X2, mRNA	K06966	K06966	--	http://www.genome.jp/dbget-bin/www_bget?ko:K06966	Q8LR50	528	1.95907e-65	Probable cytokinin riboside 5'-monophosphate phosphoribohydrolase LOGL1 OS=Oryza sativa subsp. japonica GN=LOGL1 PE=2 SV=1	PF12483	E3 Ubiquitin ligase	GO:0007005//GO:0016567	mitochondrion organization//protein ubiquitination	GO:0004842	ubiquitin-protein transferase activity	--	--	--	--
c46127_g1	557	566162477	XP_002304537.2	571	3.45328e-66	hypothetical protein POPTR_0003s13470g [Populus trichocarpa]>gi|550343100|gb|EEE79516.2| hypothetical protein POPTR_0003s13470g [Populus trichocarpa]	566162476	XM_002304501.2	343	5.09565e-178	Populus trichocarpa hypothetical protein (POPTR_0003s13470g) mRNA, complete cds	--	--	--	--	Q9FFR9	456	2.79599e-51	Cation/H(+) antiporter 18 OS=Arabidopsis thaliana GN=CHX18 PE=2 SV=1	PF03616//PF00999	Sodium/glutamate symporter//Sodium/hydrogen exchanger family	GO:0006885//GO:0006814//GO:0015846//GO:0006812//GO:0015813//GO:0055085	regulation of pH//sodium ion transport//polyamine transport//cation transport//L-glutamate transport//transmembrane transport	GO:0015501//GO:0015299	glutamate:sodium symporter activity//solute:proton antiporter activity	GO:0016021	integral component of membrane	KOG1650	Predicted K+/H+-antiporter
c64767_g3	332	566174792	XP_006381102.1	540	2.84285e-63	chloride channel-like family protein [Populus trichocarpa]>gi|550335608|gb|ERP58899.1| chloride channel-like family protein [Populus trichocarpa]	743816585	XR_841730.1	272	8.57409e-139	PREDICTED: Populus euphratica putative chloride channel-like protein CLC-g (LOC105122659), transcript variant X3, misc_RNA	K05016	CLCN7	chloride channel 7	http://www.genome.jp/dbget-bin/www_bget?ko:K05016	P60300	418	2.97816e-47	Putative chloride channel-like protein CLC-g OS=Arabidopsis thaliana GN=CBSCLC6 PE=3 SV=2	PF06954//PF00571	Resistin//CBS domain	GO:0007165	signal transduction	GO:0030554//GO:0005179	adenyl nucleotide binding//hormone activity	GO:0005576	extracellular region	KOG0474	Cl- channel CLC-7 and related proteins (CLC superfamily)
c65591_g4	1161	566173265	XP_002307706.2	1815	0	hypothetical protein POPTR_0005s25800g [Populus trichocarpa]>gi|550339752|gb|EEE94702.2| hypothetical protein POPTR_0005s25800g [Populus trichocarpa]	566173264	XM_002307670.2	964	0	Populus trichocarpa hypothetical protein (POPTR_0005s25800g) mRNA, complete cds	K14486	K14486, ARF	auxin response factor	http://www.genome.jp/dbget-bin/www_bget?ko:K14486	P93024	1020	2.96145e-128	Auxin response factor 5 OS=Arabidopsis thaliana GN=ARF5 PE=1 SV=3	PF02362//PF06507	B3 DNA binding domain//Auxin response factor	GO:0006355//GO:0009725	regulation of transcription, DNA-templated//response to hormone	GO:0003677	DNA binding	GO:0005634	nucleus	--	--
c60372_g1	343	566159870	XP_002301814.2	393	2.97967e-44	auxin-responsive family protein [Populus trichocarpa]>gi|118485035|gb|ABK94382.1| unknown [Populus trichocarpa]>gi|550345777|gb|EEE81087.2| auxin-responsive family protein [Populus trichocarpa]	566159869	XM_002301778.2	231	5.50368e-116	Populus trichocarpa auxin-responsive family protein (POPTR_0002s25080g) mRNA, complete cds	--	--	--	--	Q9LSE7	200	6.21883e-18	Cytochrome b561 and DOMON domain-containing protein At3g25290 OS=Arabidopsis thaliana GN=At3g25290 PE=2 SV=1	PF07417	Transcriptional regulator Crl	GO:0045893	positive regulation of transcription, DNA-templated	--	--	GO:0016021//GO:0005886//GO:0005737	integral component of membrane//plasma membrane//cytoplasm	--	--
c58004_g4	744	743812583	XP_011019312.1	227	4.00558e-20	PREDICTED: ethylene-responsive transcription factor ERF017 [Populus euphratica]	224088648	XM_002308472.1	364	0	Populus trichocarpa hypothetical protein (POPTR_0006s23480g) mRNA, complete cds	--	--	--	--	--	--	--	--	--	--	--	--	--	--	--	--	--	--
c51091_g1	1124	743869129	XP_011033192.1	1029	4.73704e-133	PREDICTED: cytokinin dehydrogenase 1-like [Populus euphratica]	743869128	XM_011034890.1	586	0	PREDICTED: Populus euphratica cytokinin dehydrogenase 1-like (LOC105131757), mRNA	--	--	--	--	O22213	722	8.79426e-88	Cytokinin dehydrogenase 1 OS=Arabidopsis thaliana GN=CKX1 PE=1 SV=1	PF01565	FAD binding domain	GO:0055114//GO:0006040	oxidation-reduction process//amino sugar metabolic process	GO:0050660//GO:0016491//GO:0008762	flavin adenine dinucleotide binding//oxidoreductase activity//UDP-N-acetylmuramate dehydrogenase activity	--	--	--	--
c58538_g1	986	224065947	XP_002301987.1	752	1.45312e-97	auxin-responsive family protein [Populus trichocarpa]>gi|118481077|gb|ABK92492.1| unknown [Populus trichocarpa]>gi|222843713|gb|EEE81260.1| auxin-responsive family protein [Populus trichocarpa]	566155885	XM_002301951.2	656	0	Populus trichocarpa auxin-responsive family protein (POPTR_0002s02610g) mRNA, complete cds	--	--	--	--	P32295	184	9.76046e-16	Indole-3-acetic acid-induced protein ARG7 OS=Vigna radiata var. radiata GN=ARG7 PE=2 SV=1	--	--	--	--	--	--	--	--	--	--
c51340_g1	663	224066593	XP_002302153.1	497	9.86629e-61	hypothetical protein POPTR_0002s06320g [Populus trichocarpa]>gi|118485172|gb|ABK94447.1| unknown [Populus trichocarpa]>gi|222843879|gb|EEE81426.1| hypothetical protein POPTR_0002s06320g [Populus trichocarpa]	7862065	AF240445.1	316	6.25988e-163	Populus tremula x Populus tremuloides polyubiquitin (Ubi) mRNA, complete cds	K12158	NEDD8	ubiquitin-like protein Nedd8	http://www.genome.jp/dbget-bin/www_bget?ko:K12158	P0C031	470	1.53526e-57	Ubiquitin-NEDD8-like protein RUB2 OS=Oryza sativa subsp. japonica GN=RUB2 PE=2 SV=2	PF00240	Ubiquitin family	GO:0009790//GO:0009693	embryo development//ethylene biosynthetic process	GO:0005515	protein binding	GO:0005886	plasma membrane	KOG0001	Ubiquitin and ubiquitin-like proteins
c62768_g6	716	566167965	XP_006384909.1	1023	2.15113e-132	auxin response factor 10 family protein [Populus trichocarpa]>gi|550341677|gb|ERP62706.1| auxin response factor 10 family protein [Populus trichocarpa]	566167964	XM_006384847.1	543	0	Populus trichocarpa auxin response factor 10 family protein (POPTR_0004s22130g) mRNA, complete cds	--	--	--	--	Q653H7	399	7.4382e-43	Auxin response factor 18 OS=Oryza sativa subsp. japonica GN=ARF18 PE=2 SV=1	PF02309	AUX/IAA family	GO:0006355	regulation of transcription, DNA-templated	--	--	GO:0005634	nucleus	--	--
c70193_g1	308	--	--	--	--	--	743908110	XM_011049201.1	148	6.73085e-70	PREDICTED: Populus euphratica uncharacterized LOC105141831 (LOC105141831), transcript variant X2, mRNA	--	--	--	--	--	--	--	--	PF01147	Crustacean CHH/MIH/GIH neurohormone family	GO:0007218	neuropeptide signaling pathway	GO:0005184	neuropeptide hormone activity	GO:0005576	extracellular region	--	--
c60749_g2	675	743809354	XP_011018488.1	684	9.80759e-87	PREDICTED: uncharacterized protein At1g32220, chloroplastic isoform X2 [Populus euphratica]	743809347	XM_011020184.1	533	0	PREDICTED: Populus euphratica uncharacterized protein At1g32220, chloroplastic (LOC105121517), transcript variant X1, mRNA	--	--	--	--	Q9FVR6	559	7.05106e-69	Uncharacterized protein At1g32220, chloroplastic OS=Arabidopsis thaliana GN=At1g32220 PE=2 SV=1	PF05710//PF00106//PF04321//PF01073//PF01370	Coiled coil//short chain dehydrogenase//RmlD substrate binding domain//3-beta hydroxysteroid dehydrogenase/isomerase family//NAD dependent epimerase/dehydratase family	GO:0008210//GO:0008207//GO:0009225//GO:0006694//GO:0055114//GO:0008209//GO:0008152//GO:0045226//GO:0009117//GO:0030639//GO:0044237//GO:0019872	estrogen metabolic process//C21-steroid hormone metabolic process//nucleotide-sugar metabolic process//steroid biosynthetic process//oxidation-reduction process//androgen metabolic process//metabolic process//extracellular polysaccharide biosynthetic process//nucleotide metabolic process//polyketide biosynthetic process//cellular metabolic process//streptomycin biosynthetic process	GO:0005515//GO:0016616//GO:0008831//GO:0016491//GO:0003854//GO:0003824//GO:0050662	protein binding//oxidoreductase activity, acting on the CH-OH group of donors, NAD or NADP as acceptor//dTDP-4-dehydrorhamnose reductase activity//oxidoreductase activity//3-beta-hydroxy-delta5-steroid dehydrogenase activity//catalytic activity//coenzyme binding	--	--	KOG4288	Predicted oxidoreductase
c72130_g1	212	566146605	XP_006368315.1	267	2.48137e-27	hypothetical protein POPTR_0001s01540g [Populus trichocarpa]>gi|550346220|gb|ERP64884.1| hypothetical protein POPTR_0001s01540g [Populus trichocarpa]	566146604	XM_006368253.1	136	2.06495e-63	Populus trichocarpa hypothetical protein (POPTR_0001s01540g) mRNA, complete cds	--	--	--	--	P93143	233	1.98929e-23	Bifunctional pinoresinol-lariciresinol reductase OS=Forsythia intermedia GN=PLR_Fi1 PE=1 SV=1	PF01370//PF01073//PF04321//PF00106//PF02719	NAD dependent epimerase/dehydratase family//3-beta hydroxysteroid dehydrogenase/isomerase family//RmlD substrate binding domain//short chain dehydrogenase//Polysaccharide biosynthesis protein	GO:0009058//GO:0044237//GO:0030639//GO:0019872//GO:0009117//GO:0008210//GO:0009225//GO:0008207//GO:0006694//GO:0008209//GO:0055114//GO:0045226//GO:0008152	biosynthetic process//cellular metabolic process//polyketide biosynthetic process//streptomycin biosynthetic process//nucleotide metabolic process//estrogen metabolic process//nucleotide-sugar metabolic process//C21-steroid hormone metabolic process//steroid biosynthetic process//androgen metabolic process//oxidation-reduction process//extracellular polysaccharide biosynthetic process//metabolic …	GO:0003854//GO:0050662//GO:0003824//GO:0016491//GO:0016616//GO:0008831	3-beta-hydroxy-delta5-steroid dehydrogenase activity//coenzyme binding//catalytic activity//oxidoreductase activity//oxidoreductase activity, acting on the CH-OH group of donors, NAD or NADP as acceptor//dTDP-4-dehydrorhamnose reductase activity	--	--	--	--
c22143_g1	331	743832546	XP_011024308.1	429	1.44707e-49	PREDICTED: probable 2-oxoglutarate/Fe(II)-dependent dioxygenase [Populus euphratica]	156071540	AC208315.1	219	2.47897e-109	Populus trichocarpa clone JGIACSB17-L15, complete sequence	--	--	--	--	O24648	136	2.92622e-09	Gibberellin 3-beta-dioxygenase 1 OS=Pisum sativum GN=LE PE=1 SV=1	PF11057//PF03171	Cortexin of kidney//2OG-Fe(II) oxygenase superfamily	GO:0055114	oxidation-reduction process	GO:0016706//GO:0016491	oxidoreductase activity, acting on paired donors, with incorporation or reduction of molecular oxygen, 2-oxoglutarate as one donor, and incorporation of one atom each of oxygen into both donors//oxidoreductase activity	GO:0031224	intrinsic component of membrane	--	--
c43757_g1	880	566178193	XP_002309571.2	1075	7.10006e-143	flavin-containing monooxygenase family protein [Populus trichocarpa]>gi|550337102|gb|EEE93094.2| flavin-containing monooxygenase family protein [Populus trichocarpa]	566178192	XM_002309535.2	532	0	Populus trichocarpa flavin-containing monooxygenase family protein (POPTR_0006s26000g) mRNA, complete cds	K11816	YUCCA	indole-3-pyruvate monooxygenase	http://www.genome.jp/dbget-bin/www_bget?ko:K11816	Q8VZ59	854	1.17386e-110	Indole-3-pyruvate monooxygenase YUCCA6 OS=Arabidopsis thaliana GN=YUC6 PE=1 SV=1	PF00743	Flavin-binding monooxygenase-like	GO:0055114//GO:0009851	oxidation-reduction process//auxin biosynthetic process	GO:0050660//GO:0004499//GO:0050661	flavin adenine dinucleotide binding//N,N-dimethylaniline monooxygenase activity//NADP binding	--	--	KOG1399	Flavin-containing monooxygenase
c62147_g2	1081	743875015	XP_011034816.1	1431	0	PREDICTED: short-chain dehydrogenase/reductase family 42E member 1 [Populus euphratica]	566155546	XM_006386068.1	768	0	Populus trichocarpa hypothetical protein (POPTR_0002s00660g) mRNA, complete cds	--	--	--	--	Q4R7R1	627	5.7507e-76	Short-chain dehydrogenase/reductase family 42E member 1 OS=Macaca fascicularis GN=SDR42E1 PE=2 SV=1	PF00106//PF02719//PF01073//PF01370//PF04321	short chain dehydrogenase//Polysaccharide biosynthesis protein//3-beta hydroxysteroid dehydrogenase/isomerase family//NAD dependent epimerase/dehydratase family//RmlD substrate binding domain	GO:0009117//GO:0055114//GO:0008209//GO:0008152//GO:0045226//GO:0009225//GO:0008210//GO:0008207//GO:0006694//GO:0009058//GO:0019872//GO:0030639//GO:0044237	nucleotide metabolic process//oxidation-reduction process//androgen metabolic process//metabolic process//extracellular polysaccharide biosynthetic process//nucleotide-sugar metabolic process//estrogen metabolic process//C21-steroid hormone metabolic process//steroid biosynthetic process//biosynthetic process//streptomycin biosynthetic process//polyketide biosynthetic process//cellular metabolic …	GO:0008831//GO:0016616//GO:0003854//GO:0050662//GO:0003824//GO:0016491	dTDP-4-dehydrorhamnose reductase activity//oxidoreductase activity, acting on the CH-OH group of donors, NAD or NADP as acceptor//3-beta-hydroxy-delta5-steroid dehydrogenase activity//coenzyme binding//catalytic activity//oxidoreductase activity	--	--	KOG1430	C-3 sterol dehydrogenase/3-beta-hydroxysteroid dehydrogenase and related dehydrogenases
c43260_g1	260	549445027	AGX27514.1	424	1.32764e-49	PRXQ2 [Populus tomentosa]	566195625	XM_002317010.2	167	1.52307e-80	Populus trichocarpa hypothetical protein (POPTR_0011s15310g) mRNA, complete cds	--	--	--	--	P93771	225	5.82742e-22	Gibberellin 20 oxidase 1 OS=Oryza sativa subsp. japonica GN=20ox1 PE=2 SV=2	PF03171	2OG-Fe(II) oxygenase superfamily	GO:0055114	oxidation-reduction process	GO:0016706//GO:0016491	oxidoreductase activity, acting on paired donors, with incorporation or reduction of molecular oxygen, 2-oxoglutarate as one donor, and incorporation of one atom each of oxygen into both donors//oxidoreductase activity	--	--	--	--
c65489_g7	296	527181923	EPS57138.1	245	4.09101e-25	hypothetical protein M569_17684, partial [Genlisea aurea]	566190425	XM_002314774.2	230	1.67936e-115	Populus trichocarpa PIN1-like family protein (POPTR_0010s12320g) mRNA, complete cds	K13947	PIN	auxin efflux carrier family	http://www.genome.jp/dbget-bin/www_bget?ko:K13947	P0C0X5	243	1.22597e-23	Probable auxin efflux carrier component 1b OS=Oryza sativa subsp. japonica GN=PIN1B PE=2 SV=1	PF03547	Membrane transport protein	GO:0055085	transmembrane transport	--	--	GO:0016021	integral component of membrane	--	--
c56246_g2	276	224128498	XP_002320347.1	460	3.08872e-55	SPX domain-containing family protein [Populus trichocarpa]>gi|222861120|gb|EEE98662.1| SPX domain-containing family protein [Populus trichocarpa]	566203953	XM_002320311.2	237	1.99304e-119	Populus trichocarpa SPX domain-containing family protein (POPTR_0014s12480g) mRNA, complete cds	K16275	BAH, NLA	E3 ubiquitin-protein ligase BAH	http://www.genome.jp/dbget-bin/www_bget?ko:K16275	Q7XI73	368	2.05705e-42	Probable E3 ubiquitin-protein ligase BAH1-like 2 OS=Oryza sativa subsp. japonica GN=Os07g0673200 PE=2 SV=1	--	--	GO:0009697//GO:0009626//GO:0009627//GO:0010167//GO:0080021//GO:0042742//GO:0009751//GO:0010337	salicylic acid biosynthetic process//plant-type hypersensitive response//systemic acquired resistance//response to nitrate//response to benzoic acid//defense response to bacterium//response to salicylic acid//regulation of salicylic acid metabolic process	GO:0046872//GO:0008270	metal ion binding//zinc ion binding	GO:0005634	nucleus	--	--
c52492_g3	479	224072473	XP_002303749.1	412	1.39473e-44	ARF GTPase-activating domain-containing family protein [Populus trichocarpa]>gi|222841181|gb|EEE78728.1| ARF GTPase-activating domain-containing family protein [Populus trichocarpa]	743880341	XM_011037868.1	342	1.56339e-177	PREDICTED: Populus euphratica ADP-ribosylation factor GTPase-activating protein AGD3-like (LOC105133766), mRNA	K12489	ACAP	Arf-GAP with coiled-coil, ANK repeat and PH domain-containing protein	http://www.genome.jp/dbget-bin/www_bget?ko:K12489	Q5W7F2	324	2.53505e-33	ADP-ribosylation factor GTPase-activating protein AGD3 OS=Arabidopsis thaliana GN=AGD3 PE=1 SV=1	PF00023//PF13606//PF02318	Ankyrin repeat//Ankyrin repeat//FYVE-type zinc finger	GO:0010051//GO:0009733//GO:0009965//GO:0010087//GO:0006886	xylem and phloem pattern formation//response to auxin//leaf morphogenesis//phloem or xylem histogenesis//intracellular protein transport	GO:0017137//GO:0019904//GO:0005515//GO:0035091//GO:0008270	Rab GTPase binding//protein domain specific binding//protein binding//phosphatidylinositol binding//zinc ion binding	GO:0005886//GO:0005829//GO:0030140	plasma membrane//cytosol//trans-Golgi network transport vesicle	KOG0521	Putative GTPase activating proteins (GAPs)
c35621_g1	406	566190426	XP_002314810.2	139	2.64223e-08	PIN1-like family protein [Populus trichocarpa]>gi|550329637|gb|EEF00981.2| PIN1-like family protein [Populus trichocarpa]	743889137	XM_011040354.1	199	4.07101e-98	PREDICTED: Populus euphratica auxin efflux carrier component 7 (LOC105135470), mRNA	--	--	--	--	Q9S7Z8	124	2.36989e-07	Auxin efflux carrier component 3 OS=Arabidopsis thaliana GN=PIN3 PE=1 SV=1	--	--	--	--	--	--	--	--	--	--
c34053_g1	723	743894723	XP_011040618.1	712	4.95872e-90	PREDICTED: flavonol synthase/flavanone 3-hydroxylase-like [Populus euphratica]	--	--	--	--	--	--	--	--	--	P93771	329	3.58608e-34	Gibberellin 20 oxidase 1 OS=Oryza sativa subsp. japonica GN=20ox1 PE=2 SV=2	PF03171	2OG-Fe(II) oxygenase superfamily	GO:0055114	oxidation-reduction process	GO:0016491//GO:0016706	oxidoreductase activity//oxidoreductase activity, acting on paired donors, with incorporation or reduction of molecular oxygen, 2-oxoglutarate as one donor, and incorporation of one atom each of oxygen into both donors	--	--	--	--
c62902_g3	678	566158069	XP_002301280.2	1105	1.54485e-148	hypothetical protein POPTR_0002s14750g [Populus trichocarpa]>gi|550345030|gb|EEE80553.2| hypothetical protein POPTR_0002s14750g [Populus trichocarpa]	743804905	XM_011019181.1	583	0	PREDICTED: Populus euphratica UDP-glucuronate 4-epimerase 3-like (LOC105120800), mRNA	K08679	E5.1.3.6	UDP-glucuronate 4-epimerase	http://www.genome.jp/dbget-bin/www_bget?ko:K08679	Q9LPC1	1054	1.45211e-141	UDP-glucuronate 4-epimerase 2 OS=Arabidopsis thaliana GN=GAE2 PE=2 SV=1	PF02719//PF04321//PF10717//PF01370//PF01073	Polysaccharide biosynthesis protein//RmlD substrate binding domain//Occlusion-derived virus envelope protein ODV-E18//NAD dependent epimerase/dehydratase family//3-beta hydroxysteroid dehydrogenase/isomerase family	GO:0009117//GO:0006694//GO:0008207//GO:0009225//GO:0008210//GO:0045226//GO:0008209//GO:0055114//GO:0009058//GO:0044237//GO:0030639//GO:0019872	nucleotide metabolic process//steroid biosynthetic process//C21-steroid hormone metabolic process//nucleotide-sugar metabolic process//estrogen metabolic process//extracellular polysaccharide biosynthetic process//androgen metabolic process//oxidation-reduction process//biosynthetic process//cellular metabolic process//polyketide biosynthetic process//streptomycin biosynthetic process	GO:0016616//GO:0008831//GO:0003824//GO:0050662//GO:0003854	oxidoreductase activity, acting on the CH-OH group of donors, NAD or NADP as acceptor//dTDP-4-dehydrorhamnose reductase activity//catalytic activity//coenzyme binding//3-beta-hydroxy-delta5-steroid dehydrogenase activity	GO:0019031	viral envelope	KOG1371	UDP-glucose 4-epimerase/UDP-sulfoquinovose synthase
c55588_g2	1156	743788603	XP_011033963.1	737	3.6227e-94	PREDICTED: uncharacterized protein LOC105132279 [Populus euphratica]	566158049	XM_002301236.2	535	0	Populus trichocarpa auxin-responsive family protein (POPTR_0002s14620g) mRNA, complete cds	--	--	--	--	O22150	422	3.03575e-48	Auxin-responsive protein SAUR36 OS=Arabidopsis thaliana GN=SAUR36 PE=2 SV=1	PF00981	Rotavirus RNA-binding Protein 53 (NS53)	--	--	GO:0003723	RNA binding	--	--	--	--
c55099_g1	2018	224053340	XP_002297771.1	2445	0	elongation defective 1 family protein [Populus trichocarpa]>gi|222845029|gb|EEE82576.1| elongation defective 1 family protein [Populus trichocarpa]	743911423	XM_011001271.1	1648	0	PREDICTED: Populus euphratica glycosyltransferase-like KOBITO 1 (LOC105107371), transcript variant X2, mRNA	--	--	--	--	Q9C9Z9	1877	0	Glycosyltransferase-like KOBITO 1 OS=Arabidopsis thaliana GN=ELD1 PE=1 SV=1	--	--	GO:0009737//GO:0009831//GO:0009749//GO:0009826//GO:0030244	response to abscisic acid//plant-type cell wall modification involved in multidimensional cell growth//response to glucose//unidimensional cell growth//cellulose biosynthetic process	--	--	GO:0005737//GO:0005886	cytoplasm//plasma membrane	--	--
c18699_g1	209	224125096	XP_002319499.1	352	1.52372e-37	hypothetical protein POPTR_0013s01380g [Populus trichocarpa]>gi|222857875|gb|EEE95422.1| hypothetical protein POPTR_0013s01380g [Populus trichocarpa]	566198794	XM_002319463.2	191	5.41101e-94	Populus trichocarpa hypothetical protein (POPTR_0013s01380g) mRNA, complete cds	K01115	PLD1_2	phospholipase D1/2	http://www.genome.jp/dbget-bin/www_bget?ko:K01115	Q9M9W8	291	3.68524e-30	Phospholipase D p2 OS=Arabidopsis thaliana GN=PLDP2 PE=2 SV=2	PF00614	Phospholipase D Active site motif	GO:0008152//GO:0009733//GO:0009395//GO:0060627//GO:0006995//GO:0016036//GO:0019375//GO:0048364	metabolic process//response to auxin//phospholipid catabolic process//regulation of vesicle-mediated transport//cellular response to nitrogen starvation//cellular response to phosphate starvation//galactolipid biosynthetic process//root development	GO:0005543//GO:0003824	phospholipid binding//catalytic activity	GO:0005773	vacuole	KOG1329	Phospholipase D1
c54157_g2	407	--	--	--	--	--	743825272	XM_011024174.1	181	4.14009e-88	PREDICTED: Populus euphratica auxin response factor 9-like (LOC105124241), mRNA	--	--	--	--	--	--	--	--	--	--	--	--	--	--	--	--	--	--
c47169_g1	1279	566168361	XP_006385106.1	1629	0	cinnamoyl-CoA reductase family protein [Populus trichocarpa]>gi|550341874|gb|ERP62903.1| cinnamoyl-CoA reductase family protein [Populus trichocarpa]	743849401	XM_011030155.1	901	0	PREDICTED: Populus euphratica cinnamoyl-CoA reductase 2 (LOC105128466), transcript variant X1, mRNA	--	--	--	--	Q9SAH9	556	2.5853e-65	Cinnamoyl-CoA reductase 2 OS=Arabidopsis thaliana GN=CCR2 PE=1 SV=1	PF01073//PF01370//PF00106//PF02719//PF12861	3-beta hydroxysteroid dehydrogenase/isomerase family//NAD dependent epimerase/dehydratase family//short chain dehydrogenase//Polysaccharide biosynthesis protein//Anaphase-promoting complex subunit 11 RING-H2 finger	GO:0044237//GO:0016567//GO:0009058//GO:0008152//GO:0008209//GO:0055114//GO:0006694//GO:0008210//GO:0008207	cellular metabolic process//protein ubiquitination//biosynthetic process//metabolic process//androgen metabolic process//oxidation-reduction process//steroid biosynthetic process//estrogen metabolic process//C21-steroid hormone metabolic process	GO:0016491//GO:0050662//GO:0003824//GO:0004842//GO:0003854//GO:0016616	oxidoreductase activity//coenzyme binding//catalytic activity//ubiquitin-protein transferase activity//3-beta-hydroxy-delta5-steroid dehydrogenase activity//oxidoreductase activity, acting on the CH-OH group of donors, NAD or NADP as acceptor	GO:0005680	anaphase-promoting complex	KOG1502	Flavonol reductase/cinnamoyl-CoA reductase
c50942_g1	779	--	--	--	--	--	743932324	XM_011012146.1	213	1.34108e-105	PREDICTED: Populus euphratica ethylene-insensitive protein 2-like (LOC105115312), transcript variant X1, mRNA	--	--	--	--	--	--	--	--	--	--	--	--	--	--	--	--	--	--
c46881_g2	311	344925614	BAK64271.1	489	4.21012e-60	isopentenyltransferase [Salix japonica]>gi|457866259|dbj|BAM93482.1| isopentenyltransferase, partial [Salix japonica]	457866258	AB794048.1	264	2.23222e-134	Salix japonica SjIPT3 mRNA for isopentenyltransferase, partial cds	K10760	IPT	adenylate isopentenyltransferase (cytokinin synthase)	http://www.genome.jp/dbget-bin/www_bget?ko:K10760	Q93WC9	337	1.72981e-37	Adenylate isopentenyltransferase 3, chloroplastic OS=Arabidopsis thaliana GN=IPT3 PE=1 SV=1	PF01745//PF01715	Isopentenyl transferase//IPP transferase	GO:0008033//GO:0016114//GO:0009058//GO:0006694	tRNA processing//terpenoid biosynthetic process//biosynthetic process//steroid biosynthetic process	GO:0005524//GO:0004161	ATP binding//dimethylallyltranstransferase activity	--	--	--	--
c59178_g1	2629	743898008	XP_011042292.1	3112	0	PREDICTED: probable LRR receptor-like serine/threonine-protein kinase At1g34110 [Populus euphratica]	566147836	XM_006368640.1	1978	0	Populus trichocarpa leucine-rich repeat transmembrane protein kinase (POPTR_0001s07930g) mRNA, complete cds	--	--	--	--	Q9LY03	606	1.75976e-64	Probable LRR receptor-like serine/threonine-protein kinase IRK OS=Arabidopsis thaliana GN=IRK PE=1 SV=1	PF00560//PF06954//PF00069//PF07714	Leucine Rich Repeat//Resistin//Protein kinase domain//Protein tyrosine kinase	GO:0006468//GO:0007165	protein phosphorylation//signal transduction	GO:0005524//GO:0005179//GO:0004672//GO:0005515	ATP binding//hormone activity//protein kinase activity//protein binding	GO:0005576	extracellular region	--	--
c61612_g4	1290	566161279	XP_002304249.2	1466	0	hypothetical protein POPTR_0003s06930g [Populus trichocarpa]>gi|566161282|ref|XP_006385529.1| hypothetical protein POPTR_0003s06930g [Populus trichocarpa]>gi|566161284|ref|XP_006385530.1| transcription factor EREBP-like family protein [Populus trichocarpa]>gi|566161286|ref|XP_006385531.1| hypothetical protein POPTR_0003s06930g [Populus trichocarpa]>gi|566161288|ref|XP_006385532.1| hypothetical pr…	566161287	XM_006385470.1	830	0	Populus trichocarpa hypothetical protein (POPTR_0003s06930g) mRNA, complete cds	--	--	--	--	Q9LUM4	526	2.27529e-60	Ethylene-responsive transcription factor RAP2-2 OS=Arabidopsis thaliana GN=RAP2-2 PE=1 SV=2	PF00847//PF03031	AP2 domain//NLI interacting factor-like phosphatase	GO:0006355	regulation of transcription, DNA-templated	GO:0003700//GO:0003677//GO:0005515	transcription factor activity, sequence-specific DNA binding//DNA binding//protein binding	GO:0005634//GO:0005667	nucleus//transcription factor complex	--	--
c10564_g1	471	566191606	XP_002315136.2	405	3.89015e-47	hypothetical protein POPTR_0010s19120g [Populus trichocarpa]>gi|550330137|gb|EEF01307.2| hypothetical protein POPTR_0010s19120g [Populus trichocarpa]	566191605	XM_002315100.2	324	1.55722e-167	Populus trichocarpa hypothetical protein (POPTR_0010s19120g) mRNA, complete cds	K14496	PYL	abscisic acid receptor PYR/PYL family	http://www.genome.jp/dbget-bin/www_bget?ko:K14496	Q8S8E3	209	2.8205e-19	Abscisic acid receptor PYL6 OS=Arabidopsis thaliana GN=PYL6 PE=1 SV=1	--	--	--	--	--	--	--	--	--	--
c64969_g3	922	224072689	XP_002303836.1	1026	4.73889e-128	PRECOCIOUS family protein [Populus trichocarpa]>gi|222841268|gb|EEE78815.1| PRECOCIOUS family protein [Populus trichocarpa]	566163251	XM_002303800.2	712	0	Populus trichocarpa PRECOCIOUS family protein (POPTR_0003s17850g) mRNA, complete cds	K14297	NUP98, ADAR2	nuclear pore complex protein Nup98-Nup96	http://www.genome.jp/dbget-bin/www_bget?ko:K14297	Q8LLD0	775	7.15664e-93	Nuclear pore complex protein NUP96 OS=Arabidopsis thaliana GN=NUP96 PE=1 SV=1	--	--	GO:0006406//GO:0009733//GO:0009870	mRNA export from nucleus//response to auxin//defense response signaling pathway, resistance gene-dependent	--	--	GO:0005643//GO:0031965	nuclear pore//nuclear membrane	--	--
c72677_g1	290	570979638	ETP40548.1	329	4.79587e-35	fumarate hydratase, mitochondrial [Phytophthora parasitica P10297]	817709775	CP006003.1	50	1.89047e-15	Myxococcus fulvus 124B02, complete genome	K01679	E4.2.1.2B, fumC	fumarate hydratase, class II	http://www.genome.jp/dbget-bin/www_bget?ko:K01679	P14408	348	1.73788e-38	Fumarate hydratase, mitochondrial OS=Rattus norvegicus GN=Fh PE=1 SV=1	PF10415//PF06954	Fumarase C C-terminus//Resistin	GO:0006099//GO:0007165	tricarboxylic acid cycle//signal transduction	GO:0005179//GO:0016829	hormone activity//lyase activity	GO:0005576	extracellular region	KOG1317	Fumarase
c63206_g2	586	224086681	XP_002307930.1	887	1.69481e-115	RNA recognition motif-containing family protein [Populus trichocarpa]>gi|222853906|gb|EEE91453.1| RNA recognition motif-containing family protein [Populus trichocarpa]	566174136	XM_002307894.2	472	0	Populus trichocarpa RNA recognition motif-containing family protein (POPTR_0006s02650g) mRNA, complete cds	--	--	--	--	Q9LES2	584	5.28829e-71	UBP1-associated protein 2A OS=Arabidopsis thaliana GN=UBA2A PE=1 SV=1	PF00076	RNA recognition motif. (a.k.a. RRM, RBD, or RNP domain)	GO:0008219//GO:0010150//GO:0006952//GO:0009693	cell death//leaf senescence//defense response//ethylene biosynthetic process	GO:0003676//GO:0017091//GO:0000166	nucleic acid binding//AU-rich element binding//nucleotide binding	GO:0005634	nucleus	KOG0118	FOG: RRM domain
c56826_g1	1075	743923522	XP_011005854.1	598	2.76223e-73	PREDICTED: DNA-binding protein DDB_G0278111 [Populus euphratica]	566152741	XM_006369829.1	591	0	Populus trichocarpa double-stranded DNA-binding family protein (POPTR_0001s34500g) mRNA, complete cds	K06875	PDCD5, TFAR19	programmed cell death protein 5	http://www.genome.jp/dbget-bin/www_bget?ko:K06875	P56812	232	7.76555e-22	Programmed cell death protein 5 OS=Mus musculus GN=Pdcd5 PE=1 SV=3	PF15313//PF01984	Hexamethylene bis-acetamide-inducible protein//Double-stranded DNA-binding domain	GO:0007050//GO:0045859//GO:0000122	cell cycle arrest//regulation of protein kinase activity//negative regulation of transcription from RNA polymerase II promoter	GO:0003677//GO:0017069//GO:0004861	DNA binding//snRNA binding//cyclin-dependent protein serine/threonine kinase inhibitor activity	GO:0005737//GO:0005634	cytoplasm//nucleus	KOG3431	Apoptosis-related protein/predicted DNA-binding protein
c52481_g1	913	743846634	XP_011027787.1	806	9.36997e-106	PREDICTED: ethylene-responsive transcription factor 12 [Populus euphratica]	566164946	XM_002305744.2	643	0	Populus trichocarpa ERF domain protein 12 (POPTR_0004s04700g) mRNA, complete cds	--	--	--	--	Q94ID6	401	1.13653e-45	Ethylene-responsive transcription factor 12 OS=Arabidopsis thaliana GN=ERF12 PE=2 SV=1	PF00847	AP2 domain	GO:0006355	regulation of transcription, DNA-templated	GO:0003700	transcription factor activity, sequence-specific DNA binding	GO:0005667	transcription factor complex	--	--
c38188_g1	363	--	--	--	--	--	743851364	XM_011030674.1	200	1.00141e-98	PREDICTED: Populus euphratica auxin response factor 5-like (LOC105128840), transcript variant X3, mRNA	--	--	--	--	--	--	--	--	--	--	--	--	--	--	--	--	--	--
c64566_g1	2075	224066225	XP_002302034.1	2000	0	hypothetical protein POPTR_0002s03730g [Populus trichocarpa]>gi|222843760|gb|EEE81307.1| hypothetical protein POPTR_0002s03730g [Populus trichocarpa]	566156074	XM_002301998.2	1060	0	Populus trichocarpa hypothetical protein (POPTR_0002s03730g) mRNA, complete cds	K08960	CSNK1E	casein kinase 1, epsilon	http://www.genome.jp/dbget-bin/www_bget?ko:K08960	P42158	1336	1.18083e-176	Casein kinase I isoform delta-like OS=Arabidopsis thaliana GN=At4g26100 PE=2 SV=2	PF00069//PF06293//PF07714//PF10637	Protein kinase domain//Lipopolysaccharide kinase (Kdo/WaaP) family//Protein tyrosine kinase//Oxoglutarate and iron-dependent oxygenase degradation C-term	GO:0009069//GO:0009826//GO:0009741//GO:0009103//GO:0048364//GO:0006468//GO:0009850//GO:0016310//GO:0055114	serine family amino acid metabolic process//unidimensional cell growth//response to brassinosteroid//lipopolysaccharide biosynthetic process//root development//protein phosphorylation//auxin metabolic process//phosphorylation//oxidation-reduction process	GO:0016706//GO:0016773//GO:0004674//GO:0005524//GO:0005506//GO:0031418//GO:0004672	oxidoreductase activity, acting on paired donors, with incorporation or reduction of molecular oxygen, 2-oxoglutarate as one donor, and incorporation of one atom each of oxygen into both donors//phosphotransferase activity, alcohol group as acceptor//protein serine/threonine kinase activity//ATP binding//iron ion binding//L-ascorbic acid binding//protein kinase activity	GO:0005634//GO:0016020	nucleus//membrane	KOG1164	Casein kinase (serine/threonine/tyrosine protein kinase)
c19497_g1	632	224097848	XP_002311083.1	562	5.25304e-71	hypothetical protein POPTR_0008s03780g [Populus trichocarpa]>gi|222850903|gb|EEE88450.1| hypothetical protein POPTR_0008s03780g [Populus trichocarpa]	743863700	XM_011033419.1	296	7.80828e-152	PREDICTED: Populus euphratica auxin-induced protein 15A-like (LOC105130756), mRNA	--	--	--	--	P33081	178	1.5686e-15	Auxin-induced protein 15A OS=Glycine max PE=2 SV=1	--	--	--	--	--	--	--	--	--	--
c57357_g1	758	224101951	XP_002312487.1	1085	4.6833e-137	leucine-rich repeat transmembrane protein kinase [Populus trichocarpa]>gi|222852307|gb|EEE89854.1| leucine-rich repeat transmembrane protein kinase [Populus trichocarpa]	566183881	XM_002312451.2	653	0	Populus trichocarpa leucine-rich repeat transmembrane protein kinase (POPTR_0008s13990g) mRNA, complete cds	--	--	--	--	Q9ZPS9	879	5.68077e-108	Serine/threonine-protein kinase BRI1-like 2 OS=Arabidopsis thaliana GN=BRL2 PE=1 SV=1	PF00069//PF07714	Protein kinase domain//Protein tyrosine kinase	GO:0010233//GO:0009069//GO:0010305//GO:0006468//GO:0016310//GO:0009734//GO:0009742	phloem transport//serine family amino acid metabolic process//leaf vascular tissue pattern formation//protein phosphorylation//phosphorylation//auxin-activated signaling pathway//brassinosteroid mediated signaling pathway	GO:0004674//GO:0005524//GO:0004672	protein serine/threonine kinase activity//ATP binding//protein kinase activity	GO:0016021	integral component of membrane	--	--
c66357_g2	1144	224091022	XP_002309149.1	1268	1.22492e-164	AMP deaminase family protein [Populus trichocarpa]>gi|222855125|gb|EEE92672.1| AMP deaminase family protein [Populus trichocarpa]	743811715	XM_011020788.1	756	0	PREDICTED: Populus euphratica AMP deaminase-like (LOC105121923), transcript variant X2, mRNA	--	--	--	--	O80452	654	9.84277e-76	AMP deaminase OS=Arabidopsis thaliana GN=AMPD PE=1 SV=2	--	--	GO:0006188//GO:0009737//GO:0009793//GO:0009168//GO:0006807//GO:0006144	IMP biosynthetic process//response to abscisic acid//embryo development ending in seed dormancy//purine ribonucleoside monophosphate biosynthetic process//nitrogen compound metabolic process//purine nucleobase metabolic process	GO:0003876	AMP deaminase activity	GO:0005634//GO:0005829	nucleus//cytosol	--	--
c64896_g4	401	224109458	XP_002315202.1	192	3.07317e-15	VuP5CS family protein [Populus trichocarpa]>gi|222864242|gb|EEF01373.1| VuP5CS family protein [Populus trichocarpa]	566191860	XM_002315166.2	238	8.3919e-120	Populus trichocarpa VuP5CS family protein (POPTR_0010s20590g) mRNA, complete cds	K12657	ALDH18A1, P5CS	delta-1-pyrroline-5-carboxylate synthetase	http://www.genome.jp/dbget-bin/www_bget?ko:K12657	O04015	178	2.86482e-14	Delta-1-pyrroline-5-carboxylate synthase OS=Actinidia deliciosa PE=2 SV=1	--	--	GO:0048364//GO:0009793//GO:0006561//GO:0006979//GO:0009269//GO:0006537//GO:0009737//GO:0042538//GO:0000051//GO:0055114//GO:0016310	root development//embryo development ending in seed dormancy//proline biosynthetic process//response to oxidative stress//response to desiccation//glutamate biosynthetic process//response to abscisic acid//hyperosmotic salinity response//obsolete urea cycle intermediate metabolic process//oxidation-reduction process//phosphorylation	GO:0004350//GO:0004349	glutamate-5-semialdehyde dehydrogenase activity//glutamate 5-kinase activity	GO:0009507//GO:0016020	chloroplast//membrane	KOG4165	Gamma-glutamyl phosphate reductase
c56323_g2	446	224105551	XP_002313853.1	419	5.79003e-47	cytochrome P450 family protein [Populus trichocarpa]>gi|222850261|gb|EEE87808.1| cytochrome P450 family protein [Populus trichocarpa]	743794519	XM_011002189.1	241	2.02429e-121	PREDICTED: Populus euphratica abscisic acid 8'-hydroxylase 4 (LOC105108041), transcript variant X2, mRNA	K09843	E1.14.13.93	(+)-abscisic acid 8'-hydroxylase	http://www.genome.jp/dbget-bin/www_bget?ko:K09843	A2Z212	331	2.5475e-35	Abscisic acid 8'-hydroxylase 3 OS=Oryza sativa subsp. indica GN=CYP707A7 PE=3 SV=1	PF00067	Cytochrome P450	GO:0055114//GO:0006118	oxidation-reduction process//obsolete electron transport	GO:0016705//GO:0020037//GO:0010295//GO:0005506//GO:0009055	oxidoreductase activity, acting on paired donors, with incorporation or reduction of molecular oxygen//heme binding//(+)-abscisic acid 8'-hydroxylase activity//iron ion binding//electron carrier activity	--	--	KOG0157	Cytochrome P450 CYP4/CYP19/CYP26 subfamilies
c55826_g1	202	823231437	XP_012448420.1	191	4.95125e-17	PREDICTED: ethylene-responsive transcription factor ERF003-like [Gossypium raimondii]>gi|763801074|gb|KJB68029.1| hypothetical protein B456_010G222900 [Gossypium raimondii]	743818388	XM_011022340.1	117	7.11422e-53	PREDICTED: Populus euphratica ethylene-responsive transcription factor ERF003-like (LOC105122945), mRNA	--	--	--	--	Q94AW5	153	9.94843e-13	Ethylene-responsive transcription factor ERF003 OS=Arabidopsis thaliana GN=ERF003 PE=2 SV=1	--	--	--	--	--	--	--	--	--	--
c54011_g2	776	118487720	ABK95684.1	707	5.25028e-91	unknown [Populus trichocarpa]	168176844	AC217588.1	495	0	Populus trichocarpa clone POP047-P10, complete sequence	--	--	--	--	Q9ZRA4	477	2.7676e-57	Auxin-binding protein ABP19a OS=Prunus persica GN=ABP19A PE=3 SV=1	PF00190//PF07847	Cupin//Protein of unknown function (DUF1637)	GO:0055114//GO:0019530	oxidation-reduction process//taurine metabolic process	GO:0047800//GO:0045735	cysteamine dioxygenase activity//nutrient reservoir activity	--	--	--	--
c61448_g1	773	224057956	XP_002299408.1	745	1.09333e-95	ethylene-responsive element-binding family protein [Populus trichocarpa]>gi|222846666|gb|EEE84213.1| ethylene-responsive element-binding family protein [Populus trichocarpa]	566148446	XM_002299372.2	572	0	Populus trichocarpa ethylene-responsive element-binding family protein (POPTR_0001s11780g) mRNA, complete cds	--	--	--	--	Q8VY90	361	6.96567e-40	Ethylene-responsive transcription factor ERF105 OS=Arabidopsis thaliana GN=ERF105 PE=2 SV=1	PF00847	AP2 domain	GO:0006355//GO:0010200	regulation of transcription, DNA-templated//response to chitin	GO:0003677//GO:0003700	DNA binding//transcription factor activity, sequence-specific DNA binding	GO:0005667//GO:0005634	transcription factor complex//nucleus	--	--
[truncated: 735 more rows]
