# Supplementary material for: Transcriptional and Hormonal Regulation of Weeping Trait in Salix matsudana
Source: Genes (Basel). 2017 Nov 30;8(12):359. doi: 10.3390/genes8120359 (PMC5748677; doi:10.3390/genes8120359)
Supplement: Supplementary file 1 [file genes-08-00359-s001.zip › supplementary files/Table S3.xlsx]

## Sheet: expression levels
Table S3 Expression levels of DEGs involved in hormone signal transduction pathways and differentially expressed transcription factors.
(A) DEGs involved in hormone signal transduction pathways
Gene_id	KO Definition	SMPL1	SMPL2	SMPL4	SMPL6	SMPTB1	SMPTB2	SMPTB4	SMPTB6	SMPBB2	SMPBB4	SMPBB6	SML1	SML2	SML4	SML6	SMTB1	SMTB2	SMTB4	SMTB6	SMBB2	SMBB4	SMBB6
c60062_g1	AUX1	37.28	38.09	28.48	33.59	54.75	50.69	35.41	21.23	16.14	10.45	20.21	15.28	43.51	2.41	0.63	54.38	42.24	7.4	2.76	21.97	5.71	9.03
c61884_g1	AUX1	8.74	33.54	18.01	5.68	34.36	61.63	76.53	9.33	38.42	42.39	12.76	4.43	3.99	0	0	37.45	48.07	7.35	4.63	29.1	8.04	8.7
c61884_g2	AUX1	1.86	8.2	7.64	2.09	55.65	66.83	45.99	7.97	39.47	38.32	10.2	0.24	2.77	0	0.33	23.92	39.71	6.71	3.41	25.94	5.9	10.11
c64070_g1	AUX1	148.76	171.87	141.39	148.29	231.78	285.52	159.02	189.86	206.3	129.36	116	136.59	261.66	98.57	46.52	217.93	197.71	137.7	113.54	167.9	123.46	127.75
c64070_g2	AUX1	36.57	66.74	49.7	58.26	56.14	75.21	63.35	81.23	86.27	62.8	65.04	29.45	73.28	33.24	20.77	83.38	66.77	66.73	51.45	82.09	66.97	57.64
c64225_g2	AUX1	1.92	1.65	2.75	4.45	38.64	21.14	8.86	20.02	34.91	22.12	22.87	2.21	5.59	1.65	0.8	43.02	52.79	29.12	11.25	63.13	25.9	30.15
c64225_g3	AUX1	1.61	4.85	4.57	7.17	18.32	15.32	8.93	23.12	35.98	19.71	29.83	1.43	5.11	1.76	0.37	34.43	31.76	26.16	12.24	55.99	26.42	36.26
c54423_g1	AUX/IAA	17.06	27.61	25.78	43.98	24.24	20.37	49.81	33.8	13.39	6.44	5.59	23.94	23.24	6.74	17.44	27.48	21.57	3.1	4.43	15.13	2.66	8.47
c58721_g5	AUX/IAA	5.16	7.65	6.17	8.23	32.58	29.82	18.53	15.52	33.75	23.49	31.39	11.18	17.86	11.85	13.32	29.56	32.28	20.43	21.14	28.16	24.29	54.25
c54891_g2	ARF	3.84	18.49	9.24	14.03	22.52	14.51	30.15	51.81	38.85	29.11	38.08	5.99	15.71	15.86	7.71	19.11	27.39	43.77	77.72	27.93	53.28	42.59
c65047_g1	ARF	26.25	45.34	53.64	47.98	42.57	34.87	34.16	59.25	105.07	74.74	108.43	33.38	27.83	38.84	56.96	60.12	42.23	69.28	38.46	79.04	70.59	93.54
c65469_g1	ARF	15.45	11.18	9.37	9.77	39.03	45.25	34.11	26.5	29.85	25.27	41.09	10.23	17.46	27.89	19.64	43.34	37.75	28.87	24.2	38.35	28.3	62.58
c65591_g1	ARF	3.45	12.7	13.52	6.56	31.76	37.24	13.25	18.92	32.05	25	26.78	1	2.16	1.75	2.58	26.24	27.93	22.13	28.46	32.09	23.48	23.79
c65591_g2	ARF	0.89	7.46	6.69	5.03	7.33	13.23	5.64	10.46	12.16	13.48	13.37	0	0.79	0.77	0.56	11.06	10.65	13.52	12.23	22.84	14.62	13.24
c65591_g4	ARF	0.94	5.01	7.52	5.38	10.78	15.14	7.78	10.51	19.61	16.15	15.16	0.16	0.67	0.21	0.83	13.62	16.27	16.23	13.07	26.83	13.27	13.57
c66318_g1	ARF	23.53	48.18	55.75	36.78	37.22	30.25	41.34	38.22	68.54	40.81	77.65	10.35	16.64	42.62	30.58	35.31	44.75	62.04	24.45	58.46	69.37	71.11
c66318_g4	ARF	17.03	20.86	26.48	14.96	24.79	20.55	19.58	21.23	28.1	22.54	32.35	11.92	10.02	20.33	14.93	11.82	18.31	30.32	14.97	23.33	30.17	41.21
c66487_g1	ARF	11.27	13.62	14.33	19.34	34.87	20.53	21.7	33.31	30.95	31.06	31.95	13.54	10.9	17.19	10.34	24.79	29.05	44.95	39.56	39.07	43.35	39.07
c66487_g2	ARF	9.57	15.24	16.96	28.03	27.58	15.73	28.3	44.77	35.29	37.55	36.73	8.03	18.7	27.26	10.95	30.71	27.2	60.82	53	41.4	66.75	51.31
c52435_g1	GH3	19.49	5.79	10.09	8.2	0.53	0.36	0.31	0.91	0	0.42	0.2	2	1.03	0	0.24	0.17	1.5	0	0.42	0.88	0	0
c52435_g2	GH3	36.08	11.83	8.24	11.6	1.15	0.39	0	1.31	0	0.9	0	5.78	0.74	0	0	0	3.25	0	1.38	1.14	0.38	0
c57735_g1	GH3	35.72	61.51	29.96	159.36	47.91	51.53	110.4	216.33	41.53	53.26	10.85	21.68	52.9	5	1.12	17.87	32.38	30.15	184.9	17.48	116.8	24.79
c57735_g2	GH3	62.2	84.77	44.9	233.72	68.51	95.5	162.23	365.21	61.37	83.71	18.16	43.36	68.76	6.73	1.96	21.96	42.9	42.21	369.02	25.89	164.08	33.93
c57735_g3	GH3	31.48	56.66	29.99	153.99	33.4	39.37	93.07	203.87	35.76	50.77	9.62	18.27	42.4	5.83	1.63	15.74	22.35	23.5	144.11	21.07	105.12	19.75
c63308_g1	GH3	0.79	5.12	4.97	5.88	74.43	44.43	19.98	29.09	28.97	38.03	32	1.6	10.88	1.64	0.74	49.05	81.07	14.42	7.2	60.28	7.27	31.8
c63631_g2	GH3	8.67	21.19	15.01	39.55	0.43	3.62	1.29	0.42	0	0.52	0	87.47	5.64	5.74	16.81	3.67	0.54	0.37	0	0.54	0.58	0
c63631_g3	GH3	25.54	22.66	19.06	18.05	17.9	18.56	19.41	10.44	9.53	3.65	7.31	28.45	31.33	60.15	107.32	20.26	14.04	1.1	1.27	7.85	1.15	3.45
c43594_g1	SAUR	30.16	34.52	39.21	15.51	13.83	46.04	22.45	3.23	7.08	2.97	0	31.5	3.66	0	0	13.11	16.06	0.33	0	4.68	0	0
c49048_g1	SAUR	3.26	5.48	3.4	7.45	33.26	18.97	5.96	7.13	49.14	11.51	10.82	4.3	3.66	5.4	7.24	30.18	10.12	3.43	4.31	16.35	6.6	5.86
c51705_g1	SAUR	30.45	24.36	17.99	11.29	125.77	32.58	11.05	8.52	133.24	20.86	28.24	12.39	5.82	24.86	37.6	99.53	18.31	5.54	3.79	67.95	4.06	1.73
c52858_g2	SAUR	7.74	20.86	31.73	28.41	17.5	23.9	18.8	13.14	21.06	7.46	9.8	11.85	10.57	3.33	0.65	15.14	41.68	11.53	4.54	18.55	10.24	3.58
c53194_g1	SAUR	79.67	29.64	28.02	25.28	17.94	51.35	30.04	6.6	20.42	12.68	0.52	15.68	6.74	5.52	3.43	7.51	45.72	2.34	4.31	13.06	1.08	0.53
c56334_g1	SAUR	5.68	11.41	8.56	4.68	15.9	34.58	6.38	2.5	3.61	2.5	3.46	3.03	0.48	0.6	3.18	10.28	17.94	0.66	4.56	5.97	1.26	1.01
c56334_g2	SAUR	46.06	63.04	54.83	47.96	14.26	18.27	13.12	7.58	17.05	8.37	8.85	36.95	27.12	15.4	6.04	6.88	22.61	6.95	37.39	15.67	14.65	7.81
c57223_g1	SAUR	15.83	17.97	24.57	20.33	46.16	25.03	37.68	46.26	64.33	31.63	50.29	14.46	10.55	36.55	26.58	38.67	51.14	34.39	29.9	75.86	31.74	34.84
c63534_g2	SAUR	24.76	51.35	45.72	57.03	101.42	129.4	102.24	175.64	150.51	157.81	134.6	19.54	45.34	57.28	43.49	99.07	129.35	125.55	160.62	123.8	149.21	119.78
c46081_g1	CRE1	3.12	2.22	4.43	2.99	36.98	21.11	11.23	12.13	44.34	33.5	19.94	7.44	3.06	2.96	4.31	48.1	12.45	12.24	3.78	60.12	17.03	25.92
c66447_g2	CRE1	4.82	11.12	10.84	17.37	83.75	42.72	30.41	28.76	71.42	63.7	50.8	24.63	4.67	5.4	14.87	99.17	43.5	32.9	13.08	93.47	27.51	63.55
c66447_g3	CRE1	0.99	2.84	3.39	4.72	17.13	6.99	8.99	7.84	21.3	22.75	19.57	1.75	0.91	1.79	2.57	31.72	11.71	12.43	2.91	44.02	11.76	22.01
c52478_g2	AHP	64.44	97.92	79.58	72.88	81.03	124.21	88.32	84.71	100.89	55.31	59.04	148.97	15.87	17.87	71.78	115.51	32.41	12.07	45.43	44.43	7.26	55.39
c64838_g3	GID1	20.34	15.85	16.94	17.59	44.53	41.94	20.79	45.1	37.25	36.69	40.9	17.24	17.49	38.98	70	46.41	43.09	51.66	38.89	55.42	37.04	48.9
c64838_g1	GID1	19.01	15.99	27.97	57.27	63.81	28.78	23.97	107.48	49.43	56.07	87.3	15.41	16.4	53.4	71.26	54.88	48.38	125.69	97.76	93.41	91.69	127.32
c53218_g1	GID1	1.8	6.2	6.64	30.23	19.35	10.95	7.37	64.65	12.49	21.2	26.99	7.81	11.7	16.62	9.7	15.69	9.85	54.31	69.41	23	39.22	68.05
c57604_g1	GID1	12.35	15.84	19.93	22.39	31.9	32.74	16.51	38.3	35.82	35.82	47.01	10.33	12.35	32.43	72.97	43.62	41.25	49.65	38.24	61.03	38.55	45.92
c64810_g3	DELLA	112.13	94.13	87.47	87.37	120.97	122.41	90.92	30.77	135.11	100.45	86.69	88.08	132.13	154.95	82.96	103.47	114.71	74.15	18.79	139.06	57.84	85.88
c64810_g2	DELLA	109.06	119.65	106.13	67.83	77.51	109.32	86.15	18.87	48.97	43.36	37.07	111.26	120	54	45.36	67.91	82.47	27.2	8.87	66.42	17.71	47.9
c56327_g1	PYR/PYL	26.57	31.95	39.33	38.68	39.63	34.37	31.82	57.57	49.95	44.97	71.86	37.35	49.19	118.01	85.01	37.12	44.8	52.72	47.92	56.93	52.27	59.51
c56991_g1	ETR	4.17	11.52	6.36	4.29	27.25	33.09	16.45	16.61	61.19	35.72	31.63	19.51	10.23	5.65	15.62	39.48	11.22	23.94	10.98	19.06	22.11	16.31
c56991_g3	ETR	1.35	0.6	0.34	0.87	8.88	5.5	6.28	10.19	22.24	14.95	15.6	0.97	3.06	2.63	3.2	15.37	12.58	25.24	10.44	17.82	26.41	19.05
c65415_g1	ETR	6.33	7.37	9.23	4.73	27.17	38.2	18.6	24.35	50.79	55.07	27.09	12.75	2.32	4.12	3.56	29.67	12.42	45.65	28.79	43.57	55.95	26.48
c65415_g2	ETR	15.7	14.71	9.16	4.6	13.01	19.24	6.02	3.17	32.62	16.04	11.15	52.4	9.22	9.35	9.36	28.62	9.25	6.74	3.7	24.9	5.06	6.71
c65415_g3	ETR	10.6	15.49	14.17	5.77	18.23	23.1	18.29	13.83	44.81	42.29	21.8	23.8	10.46	6.69	11.9	34.7	12.25	25.57	13.55	31.19	29.55	17.93
c65415_g6	ETR	3.56	5.52	6.74	3.1	19.6	15.5	21.58	11.74	40.48	44.01	23.32	3.71	3.81	4.3	5.37	27.88	9.54	48.77	17.26	43.44	53.97	20.93
c66172_g2	ETR	3.45	7.43	6.09	5.17	17.86	19.54	14.28	20.79	53.59	37.46	29.7	8.74	11.06	3.98	13.29	36.95	16.27	35.71	17.8	38.62	37.04	30.13
c40078_g1	EBF1/2	0	4.27	5.33	1.08	15.91	5.86	0	23.35	84.52	51.06	70.68	8.54	2.21	6.41	7.79	22.05	12.44	24.75	55.95	18.04	43.76	38.43
c65582_g3	EBF1/2	61.05	151.52	170.4	137.66	156.09	135.16	99.71	122.55	349.1	244.88	281.02	110.95	47.18	82.75	138.51	189.96	69.84	158.59	251.12	188.13	145.41	181.6
c66088_g1	EBF1/2	45.52	53.6	49.93	86.08	62.11	55.31	32.53	35.23	86.59	78.85	93.92	44.54	53.7	123.4	134.9	47.65	60.62	53.01	73.9	103.74	65.76	89.46
c63278_g1	EIN3	27.3	52.76	57.6	36.26	120.08	105.3	68.89	78.25	236.93	186.91	139.69	20.71	23.95	57.25	55.74	107.75	74.24	157.02	58.26	163.41	170.37	123.24
c65447_g6	EIN3	85.9	93.19	101.98	97.92	61.15	66.78	61.74	90.13	125.48	122.73	144.61	53.33	128.76	192.84	207.67	83.4	117.4	227.94	125.71	184.13	188.64	200
c65447_g7	EIN3	76.52	97.47	103.48	105.6	74.94	76.42	90.48	138.76	147.7	173.91	171.89	33.15	131.45	205.23	165.54	114.49	135	298.66	238.44	203.18	264.35	254.08
c65639_g2	EIN3	43.6	78.95	101.51	63.58	129.03	133.51	116.69	119.03	340.59	276.67	235.38	35.94	33.35	109.1	99.66	138.22	106.85	278.61	116.87	223.76	261.36	210.66
c66263_g1	BRI1	77.16	80.75	93.35	73.5	80.64	93.9	102.26	44.54	75	97.53	69.74	58.96	73.91	32.04	31.73	116.38	113.03	94.36	34.98	110.28	69.33	69.21
c64152_g1	BIN2	240.36	282.06	268.38	255.4	578.86	583.49	427.14	413.72	651.41	457.91	549.55	246.81	321.36	355.3	165.5	539.4	602.59	583.12	376.07	586.07	545.46	602.06
c64152_g2	BIN2	95.92	147.3	153.07	155.89	194.58	200.64	215.11	229.68	361.62	281.41	345.33	84.61	167.45	199.3	115.28	256.59	269.01	357.37	192.37	379.17	354.49	357.59
(B) Hormone-related differentially expressed transcription factors
Gene_id	TF family	SMPL1	SMPL2	SMPL4	SMPL6	SMPTB1	SMPTB2	SMPTB4	SMPTB6	SMPBB2	SMPBB4	SMPBB6	SML1	SML2	SML4	SML6	SMTB1	SMTB2	SMTB4	SMTB6	SMBB2	SMBB4	SMBB6
c57523_g2	WRKY	11.05	24.62	26.3	157.72	26.22	22.08	107.03	90.58	37.86	64.47	51.44	50.47	73.24	37.08	16.5	57.64	25.56	64.09	196.63	30.59	132.32	40.11
c62829_g2	SBP	9.36	10.23	6.72	6.45	32.4	35.81	26.49	22.89	10.45	12.21	9.25	3.97	1.36	2.24	1.73	16.21	22.67	7.87	6.46	16.48	10.42	9.12
c65415_g1	Orphans	6.33	7.37	9.23	4.73	27.17	38.2	18.6	24.35	50.79	55.07	27.09	12.75	2.32	4.12	3.56	29.67	12.42	45.65	28.79	43.57	55.95	26.48
c66484_g1	Orphans	19.7	38.43	29.06	18.52	25.95	27.35	23.89	23.2	64.53	40.37	44.65	22.35	17.89	14.87	37.36	37.99	23.02	37.04	35.35	39.86	39.22	26.96
c63904_g1	Orphans	8.99	6.52	8	15.37	13.6	11.27	16.17	47.37	15.09	22.2	21.74	9.51	12.04	11.81	9.51	12.6	11.78	33.68	133.28	15.48	61.58	33.59
c66447_g2	Orphans	4.82	11.12	10.84	17.37	83.75	42.72	30.41	28.76	71.42	63.7	50.8	24.63	4.67	5.4	14.87	99.17	43.5	32.9	13.08	93.47	27.51	63.55
c50879_g1	Orphans	1.23	3.18	1.41	3.21	30.82	35.28	16.44	25.42	66.92	48.43	52.38	4.62	0	2.82	12.36	48.49	4.57	25.72	17.15	10.44	18.11	94.67
c46081_g1	Orphans	3.12	2.22	4.43	2.99	36.98	21.11	11.23	12.13	44.34	33.5	19.94	7.44	3.06	2.96	4.31	48.1	12.45	12.24	3.78	60.12	17.03	25.92
c65415_g2	Orphans	15.7	14.71	9.16	4.6	13.01	19.24	6.02	3.17	32.62	16.04	11.15	52.4	9.22	9.35	9.36	28.62	9.25	6.74	3.7	24.9	5.06	6.71
c60887_g1	NAC	135.34	121.67	72.79	230.47	68.84	68.13	292.91	831.77	145.18	244.65	127.63	363.79	592.5	277.08	147.52	60.15	52.25	355.37	1110.77	62.01	625.46	132.87
c55523_g2	NAC	111.29	96.14	76.03	234.24	50.73	36.79	100.18	286.61	35.95	113.2	106.64	209.5	206.38	235.58	136.98	35.95	19.11	214.76	695.4	28.39	198.02	137.43
c39581_g1	NAC	3.11	8.93	3.57	56.86	1.9	4.9	6.79	59.43	6.43	5.62	10.95	6.29	3.69	4.47	7.82	3.69	2.31	8.87	84.49	2.83	15.9	8.46
c62868_g1	MYB	25.49	26.65	22.87	63.09	40.41	37.89	58.14	168.45	31.99	57.66	85.79	20.84	32.44	29.81	23.8	36.93	19.91	144.42	125.55	32.49	160.64	132
c52042_g3	MYB	1.68	0.87	1.59	1.75	7.85	9.62	9.49	11.08	22.56	21.3	21.43	0.44	1.2	2.17	4.86	9.41	5.62	17.7	9.25	17.42	13.78	11.34
c58498_g1	MYB	40.69	18.56	16.25	18.96	26.83	31.54	16.22	14.68	58.19	31.11	39.96	19.16	22.75	22.69	19.98	32.88	55.79	15.65	6.21	77.49	11.79	25.53
c59923_g1	MYB	5.93	5.32	6.94	5.68	8.68	6.2	3.63	8.81	16.55	3.88	10.31	6.19	10.23	5.64	10.56	13.87	11.91	15.44	8.81	9.91	11.69	38.66
c58498_g2	MYB	34.36	45.29	41.7	33.58	23.78	30.51	18.93	18.92	32.04	18.43	35.38	23.63	12.69	50.05	26	22.75	18.53	7.46	6.78	18.63	6.86	19.59
c62127_g1	MYB	12.08	13.28	12.45	26.03	10.28	7.33	20.83	22.57	8.07	3.58	8.65	6.98	9.28	7.66	14.02	15.13	10.97	5.7	20.86	8.64	6.17	10.76
c62127_g2	MYB	21.03	35.55	33.96	31.46	15.96	9.21	24.17	30.67	31.9	17.44	28.26	11.81	5.61	4.57	14.51	26.93	16.41	5.38	19.44	30	6.41	28.13
c58309_g3	MYB	0.17	0.46	1.87	0.87	30.15	48.29	5.3	13.54	1.38	5.45	0	0.15	0.75	0.43	0.21	2.97	7.47	2.42	4.98	1.61	0.9	1.64
c62145_g3	MYB	16.13	35.96	50.2	22.89	2.38	6.28	13.95	3.98	1.34	1.41	5.81	18.41	6.54	0.84	2.01	6.11	9.27	1.23	1.43	2.04	0	6.27
c55753_g1	MYB	5.37	14.01	13.08	8.95	4.65	11.18	9.68	4.58	16.18	13.48	9.08	21.16	1.91	2.25	10.03	13.79	1.88	0.44	2.37	3.21	1.25	6.02
c54190_g1	MBF1	1.32	1.59	10.89	1.15	0.97	6.49	39.53	10.57	13.91	108.46	12.27	0.91	2.82	29.1	16.91	1.41	1.18	21.07	120.05	12.5	23.09	16.37
c55140_g1	MADS	36	31.37	12.84	2.36	84.56	66.78	33.26	20.65	99.36	42.7	16.4	56.03	15.95	4.82	40.65	93.65	51.39	47.82	62.68	71.94	41.15	104.85
c55230_g2	HB	0.48	0	0.23	0.84	15.64	11.13	3.54	6.41	31.19	16.72	14.48	0	0.72	0	1.7	15.25	5.36	3.48	1.59	22.83	8.42	10.64
c47115_g1	GRAS	102.04	66.61	28.11	105.66	134.55	75.7	294.29	525.26	80.64	300.76	369.84	126.04	741.34	457.95	183.56	64.65	41.67	1113.03	361.36	68.6	1091.74	545.49
c62314_g1	GRAS	72.32	53.18	24.14	110.48	81.17	45.42	206.13	431.73	196.05	299.52	218.1	107.12	443.97	223.45	112.53	83.38	42.37	813.08	702.14	64.15	926.3	364.93
c25921_g1	GRAS	41.49	37.42	17	57.61	84.25	41.11	160.93	255.2	46.96	171.37	181.55	55.67	351.06	205.95	67.04	36.91	29.76	510.07	164.27	31.47	469.54	266.9
c47115_g2	GRAS	25.9	20.99	6.18	31.27	34.54	18.12	65.58	138.63	18.67	75.06	87.15	30.39	197.97	113.47	42.95	16.27	11.66	257.93	91.34	14.46	238.37	122.79
c65694_g3	GRAS	82.68	97.79	97.76	89.83	184.58	182.71	124.39	101.86	172.1	142.39	146.04	68.57	91.93	124.04	94.33	161.94	213.74	171.59	117.32	245.07	156.16	172.89
c64810_g4	GRAS	114.9	114.32	123.97	122.19	127.31	123.93	127.24	41.96	191.23	108.09	120.82	66.89	124.16	216.72	121.93	115.63	93.07	99.34	20.9	166.97	89.41	98.82
c62682_g6	GRAS	5.19	11.5	1.98	9.16	17.27	15.22	14.36	24.11	21.41	26.97	10.28	1.83	10.89	2.73	5.57	11.38	18.67	59.95	53.97	20.84	55.93	39.34
c62682_g1	GRAS	1.95	8.97	6.48	6.23	7.36	6.71	7.21	16.79	12.9	21.52	14.3	2.86	2.65	4.82	5.08	9.85	11.05	47.56	32.07	11.26	44.45	26.15
c62682_g4	GRAS	1.49	0	3.96	2.34	3.92	3.6	5.17	9.95	14.88	8.91	9.34	0	5.6	0	2.63	7.47	5.76	26.56	17.58	10.43	43.14	3.64
c65447_g3	EIL	270.76	229.22	220.36	209.71	234.63	232.77	165.88	232.14	310.98	283.11	356.61	248.58	330.82	415.42	406.09	210.2	347.02	530.44	359.18	382.49	436.59	472.74
c65447_g1	EIL	125.84	124.69	139.3	148.82	155.04	151.82	152.78	201.73	219.36	226.04	234.74	61.76	212.75	261.43	187.39	162.63	193.92	405.96	340.46	303.85	362.78	328.71
c63278_g2	EIL	97.36	140.38	158.83	103.41	355.58	325.23	202.98	206.55	595.42	415.34	380.66	126.96	70.89	163.94	160.11	259.74	182.67	378.08	193.65	325.08	400.26	335.38
c65447_g7	EIL	76.52	97.47	103.48	105.6	74.94	76.42	90.48	138.76	147.7	173.91	171.89	33.15	131.45	205.23	165.54	114.49	135	298.66	238.44	203.18	264.35	254.08
c65639_g2	EIL	43.6	78.95	101.51	63.58	129.03	133.51	116.69	119.03	340.59	276.67	235.38	35.94	33.35	109.1	99.66	138.22	106.85	278.61	116.87	223.76	261.36	210.66
c65447_g6	EIL	85.9	93.19	101.98	97.92	61.15	66.78	61.74	90.13	125.48	122.73	144.61	53.33	128.76	192.84	207.67	83.4	117.4	227.94	125.71	184.13	188.64	200
c63278_g1	EIL	27.3	52.76	57.6	36.26	120.08	105.3	68.89	78.25	236.93	186.91	139.69	20.71	23.95	57.25	55.74	107.75	74.24	157.02	58.26	163.41	170.37	123.24
c65639_g5	EIL	56.45	40.59	35.56	49.79	52.19	64.92	48.64	62.87	61.91	48.42	56.7	43.41	30.15	35.85	60.78	48.04	34.75	52.42	125.46	45.26	48.05	56.64
c65639_g3	EIL	6.87	6.5	7.72	11.89	2.81	4.44	6.62	8.41	8.43	8.18	10.12	6.72	6.36	10.19	19.74	9.43	4.32	7.37	23.6	14.11	11.95	8.99
c66502_g1	C2H2	40.37	38.9	48.47	25.27	24.42	24.7	24.19	15.92	19.17	17.88	19.96	39.92	28.92	14.8	20.29	23.84	34.31	27.45	16.84	27.36	25.57	25.8
c64874_g2	bZIP	53.15	43.97	52.26	65.61	100.56	57.39	48.08	152.12	68.91	65.53	96.65	55.08	16.64	20.15	148.3	67.81	10.87	80.83	87.64	41.22	72.35	141.38
c59416_g2	bZIP	32.34	32.97	28.25	41.29	46.77	38.35	29.61	67.13	34.22	33.01	48.01	26.7	26.82	10.5	31.54	32.1	26.72	59.46	47.9	42.18	53.84	63.83
c64660_g1	bZIP	29.07	14.35	14.56	16.72	46.74	29.95	19.39	27.95	29.86	18.76	38.22	11.32	22.12	49.82	26.31	21.46	26.16	30.05	16.36	44.8	28.88	33.21
c57793_g1	bZIP	50.23	32.58	39.18	79.95	46.81	35.2	26.87	49.05	30.91	21.1	50.58	45.82	8.14	14.69	42.7	28.68	11.38	19.65	35.58	13.8	14.72	23.27
c64249_g1	BSD	14.3	15.06	17.53	15.16	25.49	21.86	22.53	27.76	33.86	24.59	33.96	8.25	15.04	15.37	20.08	23.84	24.61	18.29	25.69	30.28	15.36	28.24
c60576_g1	BES1	31.32	60.69	67.04	61.08	85.11	85.2	109.21	81.56	67.02	73.31	64.93	48.62	43.78	42.15	28.38	90.38	70.54	85.88	60.14	63.68	79	74.56
c58573_g1	AUX/IAA	91.31	124.85	148.83	86.8	415.94	380.36	371.96	256.72	538.74	522.67	411.06	85.59	128.99	88.38	51.47	330.6	372.95	263.67	209.17	485.48	314.87	324.61
c60112_g1	AUX/IAA	127.1	218.61	166.73	143.33	368.66	436.86	415.8	252.76	455.09	329.1	248.94	205.33	100.19	42.72	114.31	357.95	348.35	220.8	170.95	344.08	192.68	337.75
c60112_g2	AUX/IAA	106.16	186.12	139.68	130.51	209.17	279.94	364.22	224.47	348.52	285.36	236.4	103.33	80.54	57.58	95.65	262.94	230.57	205.84	120.42	212.43	162.56	213.91
c64210_g1	AUX/IAA	20.49	42.34	31.73	38.89	145.82	79.85	86.23	79.81	159.24	119.09	104.32	17.77	49.28	46.25	30.39	145.82	108.37	150.82	54.16	183.15	102.39	88.99
c66545_g1	AUX/IAA	59.97	54.52	63.15	55.75	195.44	201.31	201.31	107.41	164.47	127.37	108.08	57.3	40.98	27.87	26.21	203.83	172.42	126.84	78.83	174.63	101.14	149.16
c54400_g1	AUX/IAA	56.89	63.18	68.8	73.21	57.84	53.81	56.7	115.25	109.48	106.83	200.74	52.9	54.71	76.71	133.14	68.94	47.38	104.67	129.84	110.69	128.29	180.71
c66622_g1	AUX/IAA	91.95	88.58	79.25	68.3	74.48	78.65	54.04	68.36	94.27	95.07	83.6	58.9	78.57	26.32	22.79	79.18	97.04	104.3	40.6	150.34	82.62	100.44
c59747_g5	AUX/IAA	31.34	43.54	36.83	54.82	137.99	127.95	80.26	120.1	162.23	121.77	123.87	18.02	19.62	25.13	18.33	112.87	105.58	69.04	58.77	125.38	69.68	79.77
c56188_g2	AUX/IAA	39.59	63.9	36.97	36.8	188.61	193.1	179.43	184.86	200.94	145.97	134.02	36.76	57.98	13.35	17.39	92.31	106.43	59.26	115.16	146.82	79.03	92.61
c66487_g1	AUX/IAA	11.27	13.62	14.33	19.34	34.87	20.53	21.7	33.31	30.95	31.06	31.95	13.54	10.9	17.19	10.34	24.79	29.05	44.95	39.56	39.07	43.35	39.07
c56397_g1	AUX/IAA	50.47	85.76	65.62	66.03	190.65	227.03	269.2	177.77	230.59	114.5	135.72	86.09	55.18	5.38	27.55	222.19	279.03	44.37	78.51	164.89	41.28	173.6
c54891_g2	AUX/IAA	3.84	18.49	9.24	14.03	22.52	14.51	30.15	51.81	38.85	29.11	38.08	5.99	15.71	15.86	7.71	19.11	27.39	43.77	77.72	27.93	53.28	42.59
c64459_g1	AUX/IAA	18.16	24.63	18.03	23.5	126.47	107.01	70.9	56.67	82.88	55.39	61.6	13.63	20.01	6.82	6.74	146	81.35	42.63	56.12	81.24	35.21	84.43
c56188_g1	AUX/IAA	23.19	42.96	24.18	25.08	83.78	89.74	121.97	118.64	118.37	96.77	100.21	15.84	36.93	9.08	6.18	45.63	50.18	41.43	59.59	111.93	65.92	61.38
c61381_g1	AUX/IAA	8.85	14.42	9.88	23.65	52.13	50.57	51.72	30.78	49	31.19	32.05	13.34	24.97	17.07	17.06	61.56	40.53	38.47	26.23	57.72	34.21	39.56
c59232_g1	AUX/IAA	8.96	15.95	16.67	14.54	30.5	36.51	27.01	21.11	27.98	16.92	18.64	4.68	13.98	13.62	3.02	30.98	55.47	35	14.23	38.42	34.34	22.6
c57773_g1	AUX/IAA	22.15	25.42	16.04	17.25	80.88	88.57	61.71	35.39	37.34	35.81	27.09	30.32	13.5	3.68	1.95	63.59	60.69	31.4	32.52	39.61	24.88	47.89
c65343_g3	AUX/IAA	33.44	26.34	23.99	38.16	73.67	54.52	43.02	58.18	67.94	44.21	47.65	36.12	22.71	31.59	41.38	71.6	38.21	31.17	71.87	57.43	40.89	64.91
c58721_g2	AUX/IAA	5.21	17.15	6.9	16.11	40.35	38.93	34.31	24.85	64.65	55.89	42.18	9.32	13.51	5.99	13.81	38.46	34.81	30.61	19.48	54.99	32.94	73.3
c66318_g4	AUX/IAA	17.03	20.86	26.48	14.96	24.79	20.55	19.58	21.23	28.1	22.54	32.35	11.92	10.02	20.33	14.93	11.82	18.31	30.32	14.97	23.33	30.17	41.21
c60453_g1	AUX/IAA	6.12	3.15	2.5	1.44	48.43	40.39	18.57	10.79	24.45	17.02	10.43	0.85	2.14	2.25	2.33	23.62	37.3	24.8	6.88	37.37	19.26	17.58
c65591_g1	AUX/IAA	3.45	12.7	13.52	6.56	31.76	37.24	13.25	18.92	32.05	25	26.78	1	2.16	1.75	2.58	26.24	27.93	22.13	28.46	32.09	23.48	23.79
c58721_g3	AUX/IAA	27.01	29.93	24.86	21.9	52.43	37.94	44.24	79.07	56.21	52.11	53.5	23.48	16.05	15.1	48.15	30.18	32.53	21.25	38.47	31.3	19.09	64.18
c58721_g5	AUX/IAA	5.16	7.65	6.17	8.23	32.58	29.82	18.53	15.52	33.75	23.49	31.39	11.18	17.86	11.85	13.32	29.56	32.28	20.43	21.14	28.16	24.29	54.25
c52843_g1	AUX/IAA	8.19	24.07	19.06	24.19	25.25	17.08	51.28	111.75	41.59	31.39	33.17	22.39	17.84	7.64	12.26	31.14	19.96	19.37	71.29	12.12	31.88	33.56
c62768_g6	AUX/IAA	6.68	4.89	2.72	3.84	16.29	12.25	26.37	23.61	28.79	15.8	15.74	5.48	7.96	14.78	12.85	17.43	8.18	18.4	12.57	15.31	17.96	27.85
c65000_g2	AUX/IAA	14.76	23.01	28.4	26.33	21.44	19.5	14.9	16.74	11.35	7.57	18.16	25.5	10.96	13.26	25.24	20.72	17.91	12.23	8.89	10.64	12.29	31.62
c62736_g1	AUX/IAA	108.33	99.49	101.7	84.67	10.31	15.66	16.91	7.94	7.22	7.1	5.29	78.47	87.29	36.04	27.47	19.31	12.36	10.8	17.64	8.07	6.91	8.09
c58197_g1	AUX/IAA	0.72	0.53	2.04	0.5	2.74	0.93	1.53	7.02	17.31	7.85	14.38	0	0	0	0.36	4.16	3.54	6.05	1.43	9.76	11.25	8.43
c54423_g1	AUX/IAA	17.06	27.61	25.78	43.98	24.24	20.37	49.81	33.8	13.39	6.44	5.59	23.94	23.24	6.74	17.44	27.48	21.57	3.1	4.43	15.13	2.66	8.47
c59114_g4	AUX/IAA	84.05	84.39	58.76	55.27	55.86	44.82	111.16	26.67	14.18	6.1	2.14	81.83	110.51	23.31	28.27	48.99	61.9	2.35	2.75	13.51	1.83	2.39
c59114_g3	AUX/IAA	55.7	61.13	52.8	56.58	20.42	19.92	101.49	20.79	4.98	2.61	0	39.65	73.68	19.18	12.1	38.01	34.61	2.29	0	3.83	0.54	0.98
c59114_g2	AUX/IAA	32.93	53.65	24.31	34.06	2.66	10.97	23.14	7.4	0	3.14	0	32.04	51.33	23.1	18.21	16.11	17.34	2.07	0	1.98	1.96	0.59
c52843_g3	AUX/IAA	7.81	13.99	7.41	18.33	14.54	16.13	39.14	86.46	24.13	15.71	16.49	4.12	9.8	1.52	2.75	11.19	9.58	1.77	27.94	6.57	13.85	7.56
c56397_g3	AUX/IAA	2.85	5.61	4.91	2.13	8.22	9.25	24.35	2.56	2.95	1.33	0.86	0	1.09	0	0	7.25	5.91	0.77	0.45	1.11	0	0
c64210_g2	ARF	45.26	66.42	65.73	59.28	224.15	150.48	145.77	139.5	271.53	209.23	185.15	21.42	74.4	82.28	38.48	241.51	176.69	254.68	77.93	337.58	197.48	175.47
c65828_g1	ARF	136.81	154.79	185.44	158.91	162.67	135.88	117.08	229.37	235.27	195.37	315.19	129.83	140.27	157.97	323.91	119.82	140.39	233.5	233.6	206.65	208.92	363.72
c64459_g2	ARF	28.88	38.45	45.7	40.8	78.02	60.85	80.3	64.44	116.46	97.1	94.56	11.26	38.91	41.49	25.48	111.97	76.27	111.07	36.6	171.24	85.98	90.44
c65047_g1	ARF	26.25	45.34	53.64	47.98	42.57	34.87	34.16	59.25	105.07	74.74	108.43	33.38	27.83	38.84	56.96	60.12	42.23	69.28	38.46	79.04	70.59	93.54
c66622_g5	ARF	40.81	49.25	63.57	49.79	28.18	36.82	31.48	41.2	51.29	49.04	57.42	19.81	47.86	20.5	16.63	53.54	61.53	62.78	21.69	112.87	61.4	75.12
c66318_g1	ARF	23.53	48.18	55.75	36.78	37.22	30.25	41.34	38.22	68.54	40.81	77.65	10.35	16.64	42.62	30.58	35.31	44.75	62.04	24.45	58.46	69.37	71.11
c66487_g2	ARF	9.57	15.24	16.96	28.03	27.58	15.73	28.3	44.77	35.29	37.55	36.73	8.03	18.7	27.26	10.95	30.71	27.2	60.82	53	41.4	66.75	51.31
c65148_g2	ARF	13.08	25.48	23.7	38.55	55.46	60.87	79.85	39.87	59.09	48.16	41.39	16.49	22.05	13.55	17.54	91.74	51.61	47.76	36.9	78.89	42.62	63.84
c66545_g2	ARF	24.34	29.54	26.56	26.28	71.24	70.03	65.68	43.1	66.35	50.45	50.69	22.39	17.69	7.13	11.71	98.41	56.12	36.54	31.92	66.29	36.97	69.1
c62768_g2	ARF	7.5	4.24	6.25	4.91	17.59	10.58	17.25	16.74	20.77	18.65	22.48	4.27	12.12	27.77	12.57	20.6	8.14	35.56	14.54	14.18	16.17	36.57
c65343_g2	ARF	24.77	16.78	15.63	20.13	39.99	23.43	30.02	43.83	38.23	35.1	22.33	15.18	21.48	19.07	26.57	57	28.38	29.84	48.75	41.19	37.24	54.2
c65469_g1	ARF	15.45	11.18	9.37	9.77	39.03	45.25	34.11	26.5	29.85	25.27	41.09	10.23	17.46	27.89	19.64	43.34	37.75	28.87	24.2	38.35	28.3	62.58
c65555_g1	ARF	15.56	12.16	14.05	11.3	12.9	8.19	12.18	24.28	19.32	20.53	23.4	11.64	15.68	18.08	27.1	16.64	12.03	24.84	30.22	13.73	32.88	32.09
c65591_g4	ARF	0.94	5.01	7.52	5.38	10.78	15.14	7.78	10.51	19.61	16.15	15.16	0.16	0.67	0.21	0.83	13.62	16.27	16.23	13.07	26.83	13.27	13.57
c58419_g1	AP2-EREBP	97.89	117.47	48.82	180.23	221.61	115.6	194.11	328.58	65.19	378.44	663.81	206.76	583.7	852.02	463.24	230.96	97.3	1185.26	214.95	222.83	815.57	891.04
c61448_g1	AP2-EREBP	92.02	124.82	84.21	423.69	126.69	141.73	326.76	320.3	30.27	323.47	624.22	138.47	1344.89	2321.78	828.53	157.16	100.55	1119.94	153.05	94.31	693.45	612.5
c53424_g1	AP2-EREBP	75.37	63.77	23.11	59.48	116.71	89.55	288.92	374.97	84.36	396.73	185.39	156.01	294.31	161.77	72.43	141.28	44.81	991.81	272.93	59.34	921.39	539.45
c61576_g1	AP2-EREBP	328.16	250.46	305.44	719.27	466.96	354.64	338.94	691.93	570.24	390.93	882.34	314.73	288.84	406.09	399.36	442.25	384.97	834.65	358.34	953.6	591.71	662.19
c61448_g2	AP2-EREBP	79.3	95.65	57.48	223.55	153.11	99.92	209.01	272.61	64.58	292.13	528.99	103.78	458.14	1203.87	457.71	159.88	104.86	804.09	232.57	213.12	770.15	493.62
c56294_g1	AP2-EREBP	104.06	169.75	135.76	257.2	208.44	185.54	205.78	258.49	94.88	363.34	559.78	191.68	209.76	284.35	98.35	170.64	81.05	697.48	214.45	192.97	557.3	458.36
c55912_g1	AP2-EREBP	377.55	368.3	220.24	665.31	288.93	229.51	420.21	198.87	27.53	350.04	415.08	378.55	1164.7	2006.65	1088.22	326.01	295.77	691.96	101.09	364.62	360.51	491.99
c54997_g2	AP2-EREBP	155.95	219.03	101.69	245.54	106.44	120.42	369.76	345.61	31.04	312.65	118.07	339.88	635.53	703.03	146.34	170.03	74.93	589	132.98	77.32	531.44	264.74
c61576_g2	AP2-EREBP	422.45	330	269.92	741.47	335.47	216.33	255.2	798.95	200.8	255.29	681.26	392.02	481.67	386.37	429.65	312.17	245.02	565.82	782.27	345.77	518.44	597.41
c52842_g2	AP2-EREBP	78.81	163.49	225.35	324.09	131.48	144.13	186.81	310.61	99.29	195.33	371.05	148.37	156.44	215.99	126.4	162.25	149.07	492.5	465.4	199.49	446.15	265.92
c61612_g4	AP2-EREBP	151.27	230.9	205.8	213.12	340.32	275.29	288.31	368.99	630.49	459.1	569.16	160.58	219.92	244.18	222.38	374.23	270.31	379.09	271.57	439.24	401.56	372.14
c58004_g5	AP2-EREBP	156.3	80.03	34.27	85.37	49.65	46.38	115.41	97.06	1.06	88.61	80.93	121.34	294.8	398.69	146.35	130.85	76.37	313.77	56.25	111.58	144.66	243.49
c53334_g1	AP2-EREBP	18.33	27.55	18.71	107.65	57.27	42.32	128.97	264.7	15.09	95	192.98	64.65	95.2	29.71	13.67	88.72	36.06	288.08	74.94	57.41	217.61	182.62
c60006_g1	AP2-EREBP	50.8	65.05	35.17	54.18	40.53	29.29	117.52	103.76	39.48	124.71	48.07	74.24	311.53	229.08	82.46	84.09	30.49	267.56	81.4	21.84	246.99	95.18
c49681_g1	AP2-EREBP	1.61	6.75	6.75	6.3	77.67	33.11	14.66	53.23	397.7	116.26	117.72	1.57	1.43	7.28	3.29	69.79	21.1	252.71	91.94	160.76	263.82	176.53
c56273_g1	AP2-EREBP	16.87	49.04	33.68	65.32	47.83	31.48	53.41	109.59	46.24	101.11	143.27	48.1	77.51	44.9	16.81	44.69	19.96	179.95	98.64	37.94	226.74	158.75
c57180_g2	AP2-EREBP	7.32	10.6	3.33	35.24	20.07	15.87	68.31	97.62	86.3	169.07	41.79	10.15	51.11	9.93	2.23	35.63	7.15	177.57	107.57	12.31	236.85	59.16
c52862_g1	AP2-EREBP	4.71	8.11	3.8	10	17.16	17.27	28.83	29.83	10.35	36.25	26	34.98	95.46	68.01	15.6	47.93	43.03	176.05	69.82	29.96	156.13	156.25
c57180_g1	AP2-EREBP	4.98	8.52	4.21	22.47	36.37	29.38	152.45	154.41	68.57	119.86	53.09	7.3	29.46	8.37	6.74	48.98	6.97	173.54	123.49	11.11	226.91	91.99
c58004_g2	AP2-EREBP	345.36	168.46	94.97	222.31	89	135.28	159.54	145.31	15.02	108.21	134.05	278.65	422.39	370.66	264.66	106.95	138.53	173.36	105.15	146.26	158.76	180.25
c54272_g1	AP2-EREBP	40.77	64.96	62.73	67.08	106.05	119.12	111	122.12	124.23	136.11	132.84	48.59	64.93	156.82	82.94	114.17	80.19	164.98	140.7	113.74	161.52	127.58
c58004_g1	AP2-EREBP	113.58	51.44	15.78	41.71	44.49	38.05	64.9	60.39	0.61	47.47	44.37	90.78	210.24	255.85	63.19	93.14	46.2	149.08	25.41	54.91	80.04	102.86
c66386_g2	AP2-EREBP	18.31	9.6	9.12	29.81	27.69	20.37	24.32	118.74	10.24	29.31	97.74	3.73	29.54	20.48	4.07	15.83	8.76	113.45	43.18	14.26	107.24	30.54
c55477_g2	AP2-EREBP	8.13	25.67	14.58	53.1	46.61	35.9	49.38	76.1	14.71	68.34	55.84	5.29	60.36	25.11	5.11	32.55	34.78	103.76	45.53	50.58	119.81	55.88
c62119_g1	AP2-EREBP	2.32	0.97	1.67	5.74	10.94	3.59	9.91	38.07	29.47	43.37	22.35	2.38	10.96	8.38	5.33	10.71	6.12	74.24	107.68	39.45	180.99	33.14
c47015_g2	AP2-EREBP	11.98	8.25	1.55	9.91	8.42	9.06	30.53	58	7.01	30.09	8.01	31.15	70.95	11.01	4.27	16.33	4.01	60.32	48.75	2.91	85.7	34.87
c65537_g3	AP2-EREBP	15.85	7.81	6.62	13.2	14.29	9.86	26.39	37.64	17.9	23.17	19.42	7.71	42.64	46.76	22.38	9.42	26.25	60	66.85	13.16	85.98	17.08
c58458_g1	AP2-EREBP	20.82	15.34	5.91	37.04	24.9	17.43	45.45	96.33	9.52	22.7	23.95	26.99	19.55	15.69	13.99	11.84	5.77	39.94	68.96	3.3	49.4	26.28
c57107_g1	AP2-EREBP	0.23	3	0.37	0.76	6.45	7.47	19.36	18.28	2.93	30.62	18.41	0.38	4.2	1.33	0	13.85	12.64	36.39	11.8	3.27	58.98	20.29
c61224_g2	AP2-EREBP	33.32	49.88	61.99	50.47	41.9	27.13	24.54	34.87	40.25	40.94	49.33	36.86	40.95	67.8	34.37	41.62	33.13	35.49	21.94	36.47	34.32	29.29
c55148_g1	AP2-EREBP	0.35	0.3	0	0.3	2.57	1.32	0.29	9.9	9.77	15.19	1.11	0.61	4.68	0.91	0	1.56	0	30.97	32.01	3.51	65.07	6.57
c65881_g3	AP2-EREBP	8.4	21.45	21.52	25.74	47.41	47.41	37.77	46.62	25.32	27.9	38.23	7.73	13.47	4.02	3.26	39.16	65.44	28.83	26.14	49.66	23.46	42.6
c58458_g2	AP2-EREBP	14.07	9.5	2.24	23.16	8.25	12.69	15.88	46.09	10.32	17.87	8.45	28.4	44.65	8.61	9.27	6.3	2.06	26.43	55.5	6.7	28.14	13.82
c62239_g2	AP2-EREBP	3.19	4.22	7.75	5.49	16.7	12.45	33.11	33.2	11.52	21.26	5.31	2.97	4.47	1.69	0.77	7.85	14.16	24.54	41.03	7.47	42.41	6.3
c53917_g1	AP2-EREBP	3.08	1.62	2.52	1.09	12.95	21.56	4.49	19.79	12.09	11.17	9.01	1.98	1.33	2.07	3.96	9.87	3.86	22.76	29.8	3.97	5.62	4.49
c65870_g1	AP2-EREBP	3.78	7.6	7.16	5.38	23.52	24.74	21.62	16.23	25.23	21.7	25.16	5.02	2.92	1.23	2.35	35.34	36.15	21.72	10.41	40.45	19.97	28.37
c59113_g1	AP2-EREBP	23.14	16.44	15.86	17.77	29.95	39.43	17.23	34.86	37.92	14.85	31.69	25.57	13.68	17.2	26.08	26.24	39.88	21.33	29.71	34.82	22.55	31.74
c55805_g1	AP2-EREBP	9.85	10.63	9.11	21.26	5.86	4.78	2.72	30.87	30.67	9.92	30.09	16.72	9.88	60.39	85.64	12.16	4.21	18.92	66.16	14.93	23.38	34.73
c52481_g1	AP2-EREBP	1.11	8.28	2.93	3.28	16.2	13.14	8.48	25.97	24.37	23	32.86	0.42	1.52	3.18	1.52	7.82	14.92	18.19	22.11	24.91	23.64	30.89
c60044_g3	AP2-EREBP	29.21	14.3	8.35	80.75	13.47	5.59	12.09	16.23	27.29	2.99	5.88	26.59	67.83	224.26	32.47	4.66	20.15	17.15	13.87	6.62	19.21	4.43
c44918_g1	AP2-EREBP	1.75	1.51	6.34	2.44	5.47	8.63	8.33	4.96	80.84	17.88	39.65	5.17	3.44	15.72	5.73	13.11	11.74	14.34	3.86	9.9	25	11.45
c64212_g4	AP2-EREBP	3.5	10.46	12.72	50.61	8.22	6.55	6.07	22.06	10.12	6.84	21.1	7.93	6.99	25.44	14.52	3.88	6.75	10.75	16.62	4.67	8	11.09
c64409_g1	AP2-EREBP	10.13	7.42	7.43	12.83	28.56	17.77	15.33	23.33	10.65	11.14	12.2	22.65	8.18	2.84	11.96	42.78	21.65	9.47	26.51	14.56	4.13	27.96
c65870_g3	AP2-EREBP	10.91	9.59	9.12	7.72	24.11	20.27	18.27	17.32	13.39	12.82	13.21	3.35	2.43	3.43	1.14	11.42	14.54	9.24	6.26	10.97	8	8.66
c61214_g1	AP2-EREBP	2.6	11.64	14.26	8.21	11.06	13.09	9.44	7.78	14.06	13.3	30.43	3.38	0.87	0.56	0.21	12.44	21.74	8.82	2.33	17.54	13.36	14.47
c62959_g2	AP2-EREBP	5.01	5	6.12	17.06	21.85	7.61	8.43	33.59	28.04	11.67	24.08	15.76	8.06	6.73	26.42	20.55	16.55	8.52	59.01	15	11.41	21.59
c60180_g1	AP2-EREBP	6.48	5.74	6.36	4.49	17.76	26.33	12.81	9.17	26.55	22.13	24.59	1.35	8.12	1.36	1.16	15.43	24.97	7.87	5.96	25.37	14.95	9.13
c60044_g2	AP2-EREBP	12.04	4.71	3.14	31.48	8.36	0.35	8.98	14.04	16.97	4.36	1.54	7.59	23.73	75.78	13.75	1.62	19.13	7.65	6.03	2.66	8.88	0.89
c64276_g1	AP2-EREBP	12.33	24.16	18.41	12.17	8.84	10.44	24.04	16	12.27	9.7	17.43	12.66	3.81	0.2	1.98	18.61	11.94	7.53	5.15	13.35	3.54	16.4
c49337_g1	AP2-EREBP	0	1.4	0	0.94	0.5	12.56	3.11	5.32	1.4	15.57	6.87	0	0.97	0	0.34	1.2	1.51	3.09	6.27	0.74	3.91	5.97
c57688_g1	AP2-EREBP	12.93	60.36	52.6	32.46	14.42	25.24	47.93	26.05	8.9	10.05	55.65	32.57	6.2	0.14	2.91	20.69	22.25	2.53	3.1	4.39	3.14	37.75
c51460_g1	AP2-EREBP	1.91	4.64	3.59	3.03	3.51	11.84	3.41	4.64	3.95	5.46	2.02	1.05	4.02	13.92	3.28	2.01	13.77	2.48	19.14	4.59	4.7	1.84
c46335_g1	AP2-EREBP	0.39	0	0	1.7	3.94	0.37	0.96	27.3	8.88	15.67	7.02	0	2.78	2.69	0	0.7	0.44	2.23	3.44	2.84	3.52	0
c58072_g1	AP2-EREBP	1.16	1.17	0.33	46.18	1.07	2.57	0.63	77.92	40.45	0.84	5.92	0.84	2.93	1.17	2.18	0.52	0.22	2.03	916.9	3.17	21.44	1.42
c49582_g1	AP2-EREBP	5.81	9.7	4.32	19.43	3.9	2.6	1.22	3.34	3.41	1.72	2.09	3.36	9.97	2.97	1.74	2.29	4.63	1.69	7.82	5.84	2.4	3.21
c60291_g1	AP2-EREBP	0.38	0.49	1.94	84.19	2.37	2.89	0.8	29.69	13.95	1.04	6.56	0.17	0.68	0.99	0.24	1.02	0.31	1.09	354.71	0.75	3.92	0.34
c55917_g3	AP2-EREBP	26.19	58.68	31.72	29.38	73.34	41.94	104.2	75.89	10.62	8.47	70.29	31.55	22.77	0.82	5.18	118.2	98.19	0.95	12.14	33	3.97	50.56
c56597_g2	AP2-EREBP	2.86	1.84	3.07	3.42	18	24.34	12.56	6.17	3.32	0.39	1.48	3.1	1.27	0.92	1.35	8.53	18.34	0.68	1.57	6.77	0	1.46
c54983_g2	AP2-EREBP	11.2	15.51	4.73	16.01	5.78	1.76	1.72	3.69	0.24	0.51	1.23	21.1	12.71	2.54	13.2	1.25	2.95	0.44	1.49	0.43	0.21	0.57
c36942_g1	AP2-EREBP	0.3	0	0	1.3	0	0	1.22	6.32	0	0	0	0.26	0.8	1.54	0.37	0.53	0.33	0.28	100.39	0	1.34	0
c54983_g1	AP2-EREBP	6.16	6.02	3.9	5.16	2.42	3.34	5.28	2.73	0.3	0.95	0.62	28.67	9.63	1.61	1.11	2.35	6.77	0	0.39	0.53	0	1.2
c67468_g1	AP2-EREBP	0.56	0.48	0	6.29	0.51	1.05	10.25	17.25	0.57	0.3	0.88	0.24	0.74	0	0	0.25	0.93	0	6.43	0	1.51	0
c42439_g1	ABI3VP1	0.7	2.99	1.2	7.27	16.59	19.74	36.45	44.8	18.69	43	47.03	4.83	27.89	9.59	0.87	50.75	36.48	106.52	40.61	24.7	80.95	60.2
c65591_g2	ABI3VP1	0.89	7.46	6.69	5.03	7.33	13.23	5.64	10.46	12.16	13.48	13.37	0	0.79	0.77	0.56	11.06	10.65	13.52	12.23	22.84	14.62	13.24
