# Supplementary material for: Transcriptional and Hormonal Regulation of Weeping Trait in Salix matsudana
Source: Genes (Basel). 2017 Nov 30;8(12):359. doi: 10.3390/genes8120359 (PMC5748677; doi:10.3390/genes8120359)
Supplement: Supplementary file 1 [file genes-08-00359-s001.zip › supplementary files/Table S4.xlsx]

## Sheet: Co-expression networks
Table S4 Details of co-expression networks of hormone-related genes in willow
Salix matsudana					S. matsudana var. pseudo-matsudana
Source gene	Target gene	Interaction			Source gene	Target gene	Interaction
c36942_g1	c39581_g1	0.556432			c1257_g1	c40078_g1	0.415984
c36942_g1	c41553_g1	0.493315			c1257_g1	c45384_g1	0.424499
c36942_g1	c42046_g1	0.557648			c1257_g1	c49681_g1	0.471751
c36942_g1	c51038_g1	0.577141			c1257_g1	c55015_g2	0.403807
c36942_g1	c52843_g1	0.406982			c1257_g1	c56991_g3	0.439303
c36942_g1	c52843_g3	0.410985			c1257_g1	c59923_g3	0.415153
c36942_g1	c54190_g1	0.460799			c1257_g1	c60287_g1	0.401939
c36942_g1	c54606_g1	0.546734			c1257_g1	c61612_g4	0.419913
c36942_g1	c54992_g1	0.476005			c1257_g1	c62998_g1	0.493791
c36942_g1	c55017_g1	0.410726			c1257_g1	c64208_g3	0.479841
c36942_g1	c56585_g2	0.434461			c1257_g1	c66172_g2	0.458404
c36942_g1	c57001_g1	0.435167			c24287_g1	c37371_g1	0.410047
c36942_g1	c57735_g2	0.402757			c24287_g1	c42363_g1	0.431968
c36942_g1	c58072_g1	0.557963			c24287_g1	c51860_g1	0.461112
c36942_g1	c59623_g1	0.482282			c24287_g1	c51923_g1	0.416235
c36942_g1	c59659_g1	0.565436			c24287_g1	c51923_g2	0.420824
c36942_g1	c60291_g1	0.549749			c24287_g1	c52388_g1	0.411451
c36942_g1	c60895_g1	0.556493			c24287_g1	c52435_g1	0.412972
c36942_g1	c60895_g3	0.550617			c24287_g1	c52506_g1	0.454932
c36942_g1	c62131_g2	0.486136			c24287_g1	c54011_g2	0.426723
c36942_g1	c62959_g1	0.477643			c24287_g1	c54120_g1	0.417647
c36942_g1	c63340_g1	0.466814			c24287_g1	c54272_g1	0.425428
c36942_g1	c64514_g4	0.457541			c24287_g1	c54983_g2	0.419743
c36942_g1	c65055_g1	0.460286			c24287_g1	c55067_g1	0.449323
c36942_g1	c65611_g1	0.549743			c24287_g1	c55729_g1	0.447079
c36942_g1	c9599_g1	0.533146			c24287_g1	c55822_g1	0.49289
c37960_g1	c39581_g1	0.435563			c24287_g1	c56188_g1	0.40806
c37960_g1	c42046_g1	0.406382			c24287_g1	c56334_g2	0.418894
c37960_g1	c51038_g1	0.434749			c24287_g1	c57457_g1	0.433454
c37960_g1	c54992_g1	0.480157			c24287_g1	c57763_g2	0.413571
c37960_g1	c58072_g1	0.406348			c24287_g1	c58070_g1	0.431672
c37960_g1	c59659_g1	0.457375			c24287_g1	c58996_g1	0.513452
c37960_g1	c63904_g1	0.411781			c24287_g1	c59535_g1	0.45172
c39581_g1	c41553_g1	0.497556			c24287_g1	c59760_g1	0.457423
c39581_g1	c42046_g1	0.555101			c24287_g1	c60014_g1	0.428658
c39581_g1	c43113_g1	0.404298			c24287_g1	c60122_g1	0.423943
c39581_g1	c47514_g1	0.441546			c24287_g1	c60309_g1	0.436679
c39581_g1	c51038_g1	0.553522			c24287_g1	c60349_g2	0.406394
c39581_g1	c52843_g1	0.454028			c24287_g1	c60410_g1	0.406133
c39581_g1	c52843_g3	0.44024			c24287_g1	c60647_g1	0.493132
c39581_g1	c53917_g1	0.402416			c24287_g1	c60838_g1	0.427172
c39581_g1	c54190_g1	0.505216			c24287_g1	c60847_g1	0.444915
c39581_g1	c54606_g1	0.555727			c24287_g1	c60876_g1	0.413231
c39581_g1	c54992_g1	0.495857			c24287_g1	c61010_g1	0.430641
c39581_g1	c54992_g2	0.414994			c24287_g1	c61043_g2	0.426398
c39581_g1	c55523_g2	0.42557			c24287_g1	c61133_g1	0.519737
c39581_g1	c56585_g2	0.405063			c24287_g1	c61311_g1	0.438373
c39581_g1	c57001_g1	0.47701			c24287_g1	c61461_g2	0.403938
c39581_g1	c57735_g2	0.472047			c24287_g1	c62665_g1	0.469163
c39581_g1	c58072_g1	0.554556			c24287_g1	c62736_g1	0.524981
c39581_g1	c59623_g1	0.484598			c24287_g1	c63110_g2	0.410207
c39581_g1	c59659_g1	0.549729			c24287_g1	c63661_g1	0.421155
c39581_g1	c60291_g1	0.554893			c24287_g1	c64683_g1	0.437881
c39581_g1	c60895_g1	0.553409			c24287_g1	c64861_g4	0.469435
c39581_g1	c60895_g3	0.550113			c24287_g1	c65321_g1	0.440307
c39581_g1	c62131_g2	0.515346			c24287_g1	c66502_g1	0.407147
c39581_g1	c62959_g1	0.467509			c37371_g1	c40296_g1	0.620515
c39581_g1	c63340_g1	0.504222			c37371_g1	c42363_g1	0.434937
c39581_g1	c63904_g1	0.441268			c37371_g1	c51860_g1	0.523312
c39581_g1	c63904_g3	0.457532			c37371_g1	c52435_g1	0.572267
c39581_g1	c64514_g4	0.459615			c37371_g1	c52435_g2	0.618126
c39581_g1	c65055_g1	0.480637			c37371_g1	c52506_g1	0.460034
c39581_g1	c65554_g1	0.456039			c37371_g1	c53194_g1	0.563944
c39581_g1	c65611_g1	0.551159			c37371_g1	c54011_g1	0.604003
c39581_g1	c65639_g5	0.423941			c37371_g1	c54011_g2	0.563204
c39581_g1	c9599_g1	0.536872			c37371_g1	c55067_g1	0.44257
c40296_g1	c42363_g1	0.403465			c37371_g1	c55729_g1	0.619626
c40296_g1	c47622_g1	0.443429			c37371_g1	c55822_g1	0.573684
c40296_g1	c56327_g1	0.415638			c37371_g1	c57763_g2	0.547972
c40296_g1	c57416_g2	0.467564			c37371_g1	c58004_g1	0.570061
c40296_g1	c60488_g1	0.45487			c37371_g1	c58004_g2	0.576143
c40931_g1	c51023_g1	0.509329			c37371_g1	c58004_g3	0.604298
c40931_g1	c52388_g1	0.747693			c37371_g1	c58004_g4	0.525754
c40931_g1	c52858_g2	0.477654			c37371_g1	c58004_g5	0.522648
c40931_g1	c53194_g1	0.61084			c37371_g1	c58070_g1	0.47397
c40931_g1	c60196_g1	0.944331			c37371_g1	c58704_g1	0.55755
c40931_g1	c63189_g2	0.469585			c37371_g1	c58996_g1	0.614412
c40931_g1	c72501_g1	0.944832			c37371_g1	c59535_g1	0.498137
c41553_g1	c42046_g1	0.507646			c37371_g1	c59760_g1	0.506216
c41553_g1	c51038_g1	0.530081			c37371_g1	c60014_g1	0.517791
c41553_g1	c54606_g1	0.492192			c37371_g1	c60122_g1	0.545273
c41553_g1	c54992_g1	0.455544			c37371_g1	c60309_g1	0.595494
c41553_g1	c58072_g1	0.508022			c37371_g1	c60410_g1	0.481634
c41553_g1	c59659_g1	0.52713			c37371_g1	c60647_g1	0.48363
c41553_g1	c60291_g1	0.499955			c37371_g1	c60838_g1	0.524793
c41553_g1	c60895_g3	0.400433			c37371_g1	c60847_g1	0.560816
c41553_g1	c62131_g2	0.445871			c37371_g1	c60876_g1	0.538842
c41553_g1	c65611_g1	0.450209			c37371_g1	c61010_g1	0.499179
c41553_g1	c9599_g1	0.471393			c37371_g1	c61043_g2	0.584365
c42046_g1	c51038_g1	0.57492			c37371_g1	c61133_g1	0.560214
c42046_g1	c52843_g1	0.422067			c37371_g1	c61311_g1	0.404358
c42046_g1	c52843_g3	0.42658			c37371_g1	c62218_g1	0.55833
c42046_g1	c54190_g1	0.469379			c37371_g1	c62338_g2	0.628005
c42046_g1	c54606_g1	0.558577			c37371_g1	c62665_g1	0.622672
c42046_g1	c54992_g1	0.478568			c37371_g1	c62736_g1	0.527269
c42046_g1	c55017_g1	0.417234			c37371_g1	c63661_g1	0.409456
c42046_g1	c56585_g2	0.442782			c37371_g1	c64683_g1	0.400945
c42046_g1	c57001_g1	0.448898			c37371_g1	c64837_g1	0.628891
c42046_g1	c57735_g2	0.418641			c37371_g1	c64861_g4	0.425009
c42046_g1	c58072_g1	0.554835			c37371_g1	c65321_g1	0.583999
c42046_g1	c59623_g1	0.487765			c37371_g1	c65881_g3	0.446273
c42046_g1	c59659_g1	0.564359			c37371_g1	c65907_g1	0.629265
c42046_g1	c60291_g1	0.556317			c40078_g1	c44918_g1	0.423908
c42046_g1	c60895_g1	0.567514			c40078_g1	c45384_g1	0.405612
c42046_g1	c60895_g3	0.562176			c40078_g1	c56991_g3	0.443468
c42046_g1	c62131_g2	0.495338			c40078_g1	c58197_g1	0.429039
c42046_g1	c62959_g1	0.486754			c40078_g1	c61612_g4	0.418629
c42046_g1	c63340_g1	0.477645			c40078_g1	c64122_g1	0.408979
c42046_g1	c64514_g4	0.467942			c40078_g1	c64208_g3	0.407444
c42046_g1	c65055_g1	0.475458			c40078_g1	c65047_g1	0.403127
c42046_g1	c65611_g1	0.561126			c40078_g1	c65582_g3	0.4256
c42046_g1	c9599_g1	0.544284			c40078_g1	c65700_g3	0.407389
c43113_g1	c47514_g1	0.454539			c40078_g1	c66484_g1	0.416106
c43113_g1	c54992_g1	0.449151			c40296_g1	c51860_g1	0.443115
c43113_g1	c54992_g2	0.434657			c40296_g1	c52435_g1	0.599423
c43113_g1	c63904_g1	0.471299			c40296_g1	c52435_g2	0.560851
c43113_g1	c63904_g3	0.412891			c40296_g1	c54011_g1	0.569192
c45264_g1	c51923_g2	0.412715			c40296_g1	c54011_g2	0.57288
c45264_g1	c55822_g1	0.403051			c40296_g1	c55729_g1	0.575952
c45264_g1	c59760_g1	0.427547			c40296_g1	c55822_g1	0.487677
c45264_g1	c60309_g1	0.415505			c40296_g1	c57763_g2	0.453165
c45345_g1	c54729_g1	0.408163			c40296_g1	c58004_g1	0.440958
c45345_g1	c57107_g2	0.411855			c40296_g1	c58004_g3	0.417469
c4556_g1	c47514_g1	0.457715			c40296_g1	c58004_g4	0.429194
c4556_g1	c54992_g1	0.435137			c40296_g1	c58070_g1	0.429161
c4556_g1	c54992_g2	0.456227			c40296_g1	c58996_g1	0.532747
c4556_g1	c57735_g1	0.41396			c40296_g1	c59535_g1	0.410718
c4556_g1	c57735_g3	0.430531			c40296_g1	c59760_g1	0.429967
c4556_g1	c61704_g1	0.422506			c40296_g1	c60014_g1	0.500594
c4556_g1	c61704_g4	0.413104			c40296_g1	c60122_g1	0.553352
c4556_g1	c62368_g1	0.409426			c40296_g1	c60309_g1	0.567779
c4556_g1	c63904_g1	0.484711			c40296_g1	c60410_g1	0.400117
c4556_g1	c63904_g3	0.401563			c40296_g1	c60838_g1	0.464663
c4556_g1	c65554_g1	0.412024			c40296_g1	c60847_g1	0.50646
c47514_g1	c51038_g1	0.415698			c40296_g1	c60876_g1	0.51936
c47514_g1	c54992_g1	0.485026			c40296_g1	c61010_g1	0.439287
c47514_g1	c54992_g2	0.45341			c40296_g1	c61043_g2	0.576512
c47514_g1	c57499_g1	0.406792			c40296_g1	c61133_g1	0.459462
c47514_g1	c57523_g2	0.43458			c40296_g1	c62338_g2	0.470865
c47514_g1	c57735_g1	0.453363			c40296_g1	c62665_g1	0.570087
c47514_g1	c57735_g2	0.452542			c40296_g1	c62736_g1	0.418225
c47514_g1	c57735_g3	0.447426			c40296_g1	c64837_g1	0.439233
c47514_g1	c59659_g1	0.427857			c40296_g1	c65321_g1	0.530495
c47514_g1	c61704_g1	0.415281			c40296_g1	c65907_g1	0.466323
c47514_g1	c63904_g1	0.494903			c41553_g1	c42363_g1	0.435509
c47514_g1	c63904_g3	0.445121			c41553_g1	c51860_g1	0.431181
c47514_g1	c65554_g1	0.438723			c41553_g1	c52435_g1	0.414369
c47514_g1	c65613_g5	0.415132			c41553_g1	c55067_g1	0.407844
c47514_g1	c65933_g1	0.401296			c41553_g1	c55729_g1	0.46868
c50892_g1	c60044_g3	0.431915			c41553_g1	c55822_g1	0.484739
c51023_g1	c60196_g1	0.510144			c41553_g1	c58070_g1	0.413258
c51023_g1	c72501_g1	0.506389			c41553_g1	c58996_g1	0.500408
c51038_g1	c52843_g1	0.453864			c41553_g1	c59535_g1	0.463415
c51038_g1	c52843_g3	0.455548			c41553_g1	c60014_g1	0.402226
c51038_g1	c54190_g1	0.492398			c41553_g1	c60309_g1	0.459024
c51038_g1	c54606_g1	0.577698			c41553_g1	c60647_g1	0.468768
c51038_g1	c54992_g1	0.488807			c41553_g1	c60838_g1	0.423411
c51038_g1	c55017_g1	0.41685			c41553_g1	c60847_g1	0.455043
c51038_g1	c56585_g2	0.444104			c41553_g1	c61010_g1	0.428091
c51038_g1	c57001_g1	0.474448			c41553_g1	c61043_g2	0.402439
c51038_g1	c57735_g2	0.457771			c41553_g1	c61133_g1	0.47125
c51038_g1	c58072_g1	0.57425			c41553_g1	c61311_g1	0.401668
c51038_g1	c59623_g1	0.493208			c41553_g1	c62665_g1	0.513576
c51038_g1	c59659_g1	0.56221			c41553_g1	c62736_g1	0.477156
c51038_g1	c60291_g1	0.575952			c41553_g1	c65321_g1	0.469449
c51038_g1	c60895_g1	0.583702			c42363_g1	c51860_g1	0.504161
c51038_g1	c60895_g3	0.579376			c42363_g1	c51923_g1	0.413607
c51038_g1	c62131_g2	0.519042			c42363_g1	c51923_g2	0.433494
c51038_g1	c62959_g1	0.493712			c42363_g1	c52388_g1	0.438519
c51038_g1	c63340_g1	0.49953			c42363_g1	c52435_g1	0.453744
c51038_g1	c63879_g1	0.40159			c42363_g1	c52435_g2	0.404885
c51038_g1	c63904_g1	0.415455			c42363_g1	c52506_g1	0.48922
c51038_g1	c63904_g3	0.428307			c42363_g1	c54011_g1	0.414353
c51038_g1	c64514_g4	0.485917			c42363_g1	c54011_g2	0.433024
c51038_g1	c65055_g1	0.501332			c42363_g1	c55067_g1	0.507684
c51038_g1	c65554_g1	0.435185			c42363_g1	c55294_g1	0.409395
c51038_g1	c65611_g1	0.577866			c42363_g1	c55729_g1	0.522262
c51038_g1	c65639_g5	0.403993			c42363_g1	c55822_g1	0.563784
c51038_g1	c9599_g1	0.560446			c42363_g1	c56334_g2	0.40046
c51645_g1	c54729_g1	0.407213			c42363_g1	c57457_g1	0.459989
c51860_g1	c54011_g1	0.41035			c42363_g1	c57763_g2	0.412772
c51860_g1	c54011_g2	0.43585			c42363_g1	c58070_g1	0.480829
c51860_g1	c54983_g1	0.436067			c42363_g1	c58996_g1	0.583135
c51923_g2	c54983_g2	0.409799			c42363_g1	c59535_g1	0.537107
c51923_g2	c55294_g1	0.403808			c42363_g1	c59760_g1	0.474905
c51923_g2	c55822_g1	0.444469			c42363_g1	c60014_g1	0.467123
c51923_g2	c56874_g1	0.402697			c42363_g1	c60122_g1	0.435827
c51923_g2	c58070_g1	0.409509			c42363_g1	c60309_g1	0.494739
c51923_g2	c58996_g1	0.412851			c42363_g1	c60410_g1	0.428909
c51923_g2	c59606_g1	0.442416			c42363_g1	c60647_g1	0.563208
c51923_g2	c60349_g2	0.413684			c42363_g1	c60838_g1	0.48152
c51923_g2	c61010_g1	0.436999			c42363_g1	c60847_g1	0.508399
c51923_g2	c61133_g1	0.429398			c42363_g1	c60876_g1	0.460912
c52388_g1	c60196_g1	0.748033			c42363_g1	c61010_g1	0.483813
c52388_g1	c72501_g1	0.743291			c42363_g1	c61043_g2	0.440996
c52506_g1	c54983_g1	0.429589			c42363_g1	c61133_g1	0.564851
c52843_g1	c54606_g1	0.407065			c42363_g1	c61311_g1	0.465247
c52843_g1	c54992_g1	0.45903			c42363_g1	c62665_g1	0.564554
c52843_g1	c58072_g1	0.421994			c42363_g1	c62736_g1	0.578493
c52843_g1	c59659_g1	0.463769			c42363_g1	c63110_g2	0.430055
c52843_g1	c60291_g1	0.412663			c42363_g1	c63661_g1	0.459584
c52843_g1	c63904_g1	0.401009			c42363_g1	c64683_g1	0.420446
c52843_g3	c54606_g1	0.409792			c42363_g1	c64861_g4	0.507173
c52843_g3	c54992_g1	0.443957			c42363_g1	c65321_g1	0.527229
c52843_g3	c58072_g1	0.425981			c42363_g1	c66502_g1	0.440334
c52843_g3	c59659_g1	0.471302			c44918_g1	c45384_g1	0.44621
c52843_g3	c60291_g1	0.416161			c44918_g1	c49681_g1	0.468856
c52858_g2	c60196_g1	0.47833			c44918_g1	c56991_g3	0.448607
c52858_g2	c72501_g1	0.47481			c44918_g1	c59923_g3	0.404074
c52968_g1	c54992_g1	0.431309			c44918_g1	c60287_g1	0.417206
c52968_g1	c59659_g1	0.410366			c44918_g1	c61612_g4	0.424724
c53194_g1	c60196_g1	0.611531			c44918_g1	c62998_g1	0.499082
c53194_g1	c72501_g1	0.607591			c44918_g1	c64208_g3	0.495089
c53269_g1	c54011_g1	0.497672			c44918_g1	c66172_g2	0.474155
c53269_g1	c54011_g2	0.413851			c45384_g1	c49681_g1	0.429575
c53269_g1	c54410_g1	0.514987			c45384_g1	c53157_g1	0.429747
c53269_g1	c54873_g1	0.412075			c45384_g1	c55695_g1	0.402835
c53269_g1	c54983_g1	0.44284			c45384_g1	c56991_g3	0.450653
c53269_g1	c63631_g2	0.438469			c45384_g1	c58197_g1	0.401753
c53269_g1	c64683_g1	0.433074			c45384_g1	c59526_g1	0.439898
c53852_g2	c63631_g2	0.414889			c45384_g1	c60287_g1	0.419688
c53917_g1	c54992_g1	0.407812			c45384_g1	c62998_g1	0.424181
c54011_g1	c54011_g2	0.463401			c45384_g1	c64208_g3	0.44655
c54011_g1	c54410_g1	0.488227			c45384_g1	c65582_g3	0.42027
c54011_g1	c54873_g1	0.416572			c45384_g1	c65639_g2	0.428899
c54011_g1	c54983_g1	0.460446			c45384_g1	c66172_g2	0.427875
c54011_g1	c63631_g2	0.420625			c45384_g1	c66484_g1	0.425847
c54011_g1	c64683_g1	0.402809			c4556_g1	c51038_g1	0.432762
c54011_g2	c54410_g1	0.437744			c4556_g1	c52843_g3	0.424741
c54011_g2	c54983_g1	0.458842			c4556_g1	c52968_g1	0.402801
c54151_g1	c54992_g2	0.408845			c4556_g1	c54992_g1	0.467087
c54151_g1	c63904_g1	0.435045			c4556_g1	c54992_g2	0.440201
c54190_g1	c54606_g1	0.45223			c4556_g1	c60887_g1	0.407828
c54190_g1	c54992_g1	0.455585			c4556_g1	c63904_g1	0.413839
c54190_g1	c58072_g1	0.470032			c4556_g1	c65613_g3	0.40077
c54190_g1	c59659_g1	0.481235			c4556_g1	c65613_g5	0.408081
c54190_g1	c60291_g1	0.461258			c49048_g1	c55230_g2	0.413223
c54190_g1	c62131_g2	0.455838			c49681_g1	c55015_g2	0.413394
c54190_g1	c65611_g1	0.402886			c49681_g1	c56991_g3	0.444055
c54190_g1	c9599_g1	0.429413			c49681_g1	c62998_g1	0.508268
c54410_g1	c54873_g1	0.435258			c49681_g1	c64208_g3	0.484626
c54410_g1	c54983_g1	0.457079			c49681_g1	c65383_g5	0.45393
c54410_g1	c63631_g2	0.410242			c49681_g1	c66172_g2	0.483753
c54410_g1	c64226_g6	0.406865			c51038_g1	c54992_g1	0.481028
c54410_g1	c64683_g1	0.424614			c51038_g1	c54992_g2	0.442424
c54410_g1	c65415_g2	0.404944			c51038_g1	c63904_g1	0.442763
c54606_g1	c54992_g1	0.473926			c51038_g1	c76328_g1	0.415749
c54606_g1	c55017_g1	0.417188			c51213_g1	c55729_g1	0.404063
c54606_g1	c56585_g2	0.438748			c51213_g1	c58996_g1	0.431752
c54606_g1	c57001_g1	0.432807			c51213_g1	c60309_g1	0.430164
c54606_g1	c58072_g1	0.558882			c51213_g1	c60847_g1	0.436568
c54606_g1	c59623_g1	0.481892			c51213_g1	c62665_g1	0.442757
c54606_g1	c59659_g1	0.565975			c51213_g1	c62736_g1	0.401255
c54606_g1	c60291_g1	0.550787			c51769_g1	c51860_g1	0.412803
c54606_g1	c60895_g1	0.556332			c51769_g1	c51923_g1	0.42115
c54606_g1	c60895_g3	0.550538			c51769_g1	c52388_g1	0.455082
c54606_g1	c62131_g2	0.483997			c51769_g1	c52506_g1	0.435312
c54606_g1	c62959_g1	0.479402			c51769_g1	c55067_g1	0.438053
c54606_g1	c63340_g1	0.463581			c51769_g1	c55822_g1	0.427743
c54606_g1	c64514_g4	0.459341			c51769_g1	c56334_g2	0.431792
c54606_g1	c65055_g1	0.458841			c51769_g1	c57457_g1	0.411878
c54606_g1	c65611_g1	0.547931			c51769_g1	c58996_g1	0.438002
c54606_g1	c9599_g1	0.530894			c51769_g1	c59535_g1	0.428519
c54729_g1	c58005_g3	0.41609			c51769_g1	c60647_g1	0.481163
c54729_g1	c66386_g3	0.402211			c51769_g1	c61133_g1	0.462306
c54873_g1	c54983_g1	0.425151			c51769_g1	c62736_g1	0.498374
c54873_g1	c64683_g1	0.402962			c51769_g1	c64861_g1	0.414553
c54983_g1	c66502_g1	0.429425			c51769_g1	c64861_g4	0.467569
c54992_g1	c54992_g2	0.483133			c51769_g2	c52388_g1	0.410326
c54992_g1	c57001_g1	0.469566			c51769_g2	c55067_g1	0.406448
c54992_g1	c57499_g1	0.412425			c51769_g2	c60647_g1	0.455727
c54992_g1	c57523_g2	0.427742			c51769_g2	c61133_g1	0.400775
c54992_g1	c57735_g1	0.449419			c51769_g2	c62736_g1	0.44723
c54992_g1	c57735_g2	0.503695			c51769_g2	c64861_g1	0.420511
c54992_g1	c57735_g3	0.416525			c51769_g2	c64861_g4	0.429205
c54992_g1	c58072_g1	0.477978			c51860_g1	c51864_g1	0.414788
c54992_g1	c59659_g1	0.500862			c51860_g1	c51923_g1	0.463506
c54992_g1	c60291_g1	0.47564			c51860_g1	c51923_g2	0.482252
c54992_g1	c60895_g1	0.450348			c51860_g1	c52388_g1	0.440745
c54992_g1	c60895_g3	0.452548			c51860_g1	c52435_g1	0.517499
c54992_g1	c62131_g2	0.471413			c51860_g1	c52435_g2	0.493172
c54992_g1	c63340_g1	0.439868			c51860_g1	c52506_g1	0.496519
c54992_g1	c63879_g1	0.438634			c51860_g1	c53194_g1	0.45201
c54992_g1	c63904_g1	0.491498			c51860_g1	c54011_g1	0.508781
c54992_g1	c63904_g3	0.481982			c51860_g1	c54011_g2	0.52973
c54992_g1	c65055_g1	0.464378			c51860_g1	c54120_g1	0.451285
c54992_g1	c65554_g1	0.490735			c51860_g1	c54272_g1	0.432481
c54992_g1	c65611_g1	0.464309			c51860_g1	c54983_g2	0.409245
c54992_g1	c65613_g3	0.442132			c51860_g1	c55067_g1	0.482182
c54992_g1	c65613_g5	0.439529			c51860_g1	c55294_g1	0.439166
c54992_g1	c65933_g1	0.424104			c51860_g1	c55454_g1	0.416756
c54992_g1	c9599_g1	0.450009			c51860_g1	c55729_g1	0.533151
c54992_g2	c57499_g1	0.404558			c51860_g1	c55822_g1	0.549583
c54992_g2	c57523_g2	0.450228			c51860_g1	c56188_g1	0.401887
c54992_g2	c57735_g1	0.460889			c51860_g1	c56334_g2	0.437857
c54992_g2	c57735_g2	0.444252			c51860_g1	c57457_g1	0.450466
c54992_g2	c57735_g3	0.456846			c51860_g1	c57763_g2	0.516201
c54992_g2	c59659_g1	0.404146			c51860_g1	c58004_g2	0.441126
c54992_g2	c61704_g1	0.410631			c51860_g1	c58004_g3	0.409522
c54992_g2	c62368_g1	0.421638			c51860_g1	c58070_g1	0.511348
c54992_g2	c63904_g1	0.489699			c51860_g1	c58498_g2	0.430949
c54992_g2	c63904_g3	0.433268			c51860_g1	c58704_g1	0.482957
c54992_g2	c65554_g1	0.435991			c51860_g1	c58996_g1	0.578591
c54992_g2	c65613_g5	0.42146			c51860_g1	c59535_g1	0.504049
c54992_g2	c65933_g1	0.407832			c51860_g1	c59760_g1	0.490188
c55017_g1	c58072_g1	0.416177			c51860_g1	c60014_g1	0.5171
c55017_g1	c59659_g1	0.400846			c51860_g1	c60122_g1	0.515206
c55017_g1	c60291_g1	0.414303			c51860_g1	c60309_g1	0.516647
c55017_g1	c60895_g3	0.41519			c51860_g1	c60410_g1	0.487659
c55017_g1	c65611_g1	0.409221			c51860_g1	c60647_g1	0.530666
c55294_g1	c58996_g1	0.44223			c51860_g1	c60838_g1	0.502223
c55822_g1	c56874_g1	0.425826			c51860_g1	c60847_g1	0.508249
c55822_g1	c59606_g1	0.426278			c51860_g1	c60876_g1	0.521053
c55822_g1	c59760_g1	0.406009			c51860_g1	c61010_g1	0.513087
c55822_g1	c60349_g2	0.434391			c51860_g1	c61043_g2	0.521734
c55822_g1	c61010_g1	0.418142			c51860_g1	c61133_g1	0.568276
c56323_g3	c59842_g1	0.421919			c51860_g1	c61311_g1	0.482828
c56327_g1	c60488_g1	0.401304			c51860_g1	c62218_g1	0.449085
c56585_g2	c58072_g1	0.443683			c51860_g1	c62338_g2	0.440212
c56585_g2	c59659_g1	0.425086			c51860_g1	c62665_g1	0.544256
c56585_g2	c60291_g1	0.440911			c51860_g1	c62736_g1	0.568418
c56585_g2	c65611_g1	0.411523			c51860_g1	c63110_g2	0.478423
c56585_g2	c9599_g1	0.431055			c51860_g1	c63534_g2	0.406002
c56874_g1	c60349_g2	0.418606			c51860_g1	c63599_g2	0.427686
c57001_g1	c58072_g1	0.44979			c51860_g1	c63661_g1	0.485215
c57001_g1	c59659_g1	0.477081			c51860_g1	c64683_g1	0.456158
c57001_g1	c60291_g1	0.440812			c51860_g1	c64803_g1	0.434131
c57001_g1	c62131_g2	0.427058			c51860_g1	c64837_g1	0.427697
c57001_g1	c63904_g1	0.404335			c51860_g1	c64861_g4	0.492555
c57001_g1	c9599_g1	0.413799			c51860_g1	c65321_g1	0.517699
c57499_g1	c63904_g1	0.441854			c51860_g1	c65881_g3	0.424097
c57523_g2	c63904_g1	0.45294			c51860_g1	c65907_g1	0.457295
c57523_g2	c65554_g1	0.407515			c51860_g1	c66502_g1	0.467782
c57735_g1	c63904_g1	0.475315			c51864_g1	c52388_g1	0.409378
c57735_g1	c65554_g1	0.420239			c51864_g1	c52506_g1	0.450095
c57735_g2	c58072_g1	0.418235			c51864_g1	c55067_g1	0.448639
c57735_g2	c59659_g1	0.475477			c51864_g1	c55729_g1	0.441573
c57735_g2	c60291_g1	0.406415			c51864_g1	c55822_g1	0.477012
c57735_g2	c62131_g2	0.402081			c51864_g1	c58996_g1	0.488473
c57735_g2	c63904_g1	0.481165			c51864_g1	c59535_g1	0.439792
c57735_g2	c63904_g3	0.405965			c51864_g1	c60647_g1	0.449115
c57735_g2	c65554_g1	0.439448			c51864_g1	c60838_g1	0.429657
c57735_g3	c63904_g1	0.464976			c51864_g1	c61010_g1	0.416705
c57735_g3	c65554_g1	0.402965			c51864_g1	c61133_g1	0.486223
c58070_g1	c59606_g1	0.402628			c51864_g1	c62665_g1	0.442274
c58072_g1	c59623_g1	0.488193			c51864_g1	c62736_g1	0.479168
c58072_g1	c59659_g1	0.563533			c51864_g1	c64861_g4	0.446637
c58072_g1	c60291_g1	0.55666			c51864_g1	c65321_g1	0.448543
c58072_g1	c60895_g1	0.567354			c51923_g1	c51923_g2	0.448253
c58072_g1	c60895_g3	0.562114			c51923_g1	c52388_g1	0.479474
c58072_g1	c62131_g2	0.496061			c51923_g1	c52506_g1	0.488927
c58072_g1	c62959_g1	0.487811			c51923_g1	c55067_g1	0.487278
c58072_g1	c63340_g1	0.478503			c51923_g1	c55294_g1	0.428004
c58072_g1	c64514_g4	0.466829			c51923_g1	c55729_g1	0.448147
c58072_g1	c65055_g1	0.475911			c51923_g1	c55822_g1	0.501632
c58072_g1	c65611_g1	0.561233			c51923_g1	c55975_g1	0.432154
c58072_g1	c9599_g1	0.5448			c51923_g1	c56334_g2	0.43791
c59606_g1	c61010_g1	0.420446			c51923_g1	c57457_g1	0.422513
c59623_g1	c59659_g1	0.470411			c51923_g1	c58498_g2	0.411409
c59623_g1	c60291_g1	0.483267			c51923_g1	c58996_g1	0.513185
c59623_g1	c60895_g3	0.409161			c51923_g1	c59535_g1	0.487419
c59623_g1	c65611_g1	0.448778			c51923_g1	c59760_g1	0.40988
c59623_g1	c9599_g1	0.46314			c51923_g1	c60647_g1	0.521547
c59659_g1	c60291_g1	0.564488			c51923_g1	c60838_g1	0.430367
c59659_g1	c60895_g1	0.568303			c51923_g1	c60847_g1	0.406479
c59659_g1	c60895_g3	0.565106			c51923_g1	c61010_g1	0.435165
c59659_g1	c62131_g2	0.512394			c51923_g1	c61133_g1	0.524916
c59659_g1	c62959_g1	0.469665			c51923_g1	c62665_g1	0.462578
c59659_g1	c63340_g1	0.488016			c51923_g1	c62736_g1	0.545175
c59659_g1	c63879_g1	0.414224			c51923_g1	c64861_g1	0.403344
c59659_g1	c63904_g1	0.429367			c51923_g1	c64861_g4	0.503822
c59659_g1	c63904_g3	0.435748			c51923_g1	c65321_g1	0.456035
c59659_g1	c64514_g4	0.471199			c51923_g1	c66502_g1	0.427465
c59659_g1	c65055_g1	0.505706			c51923_g2	c52388_g1	0.483219
c59659_g1	c65554_g1	0.447513			c51923_g2	c52506_g1	0.50416
c59659_g1	c65611_g1	0.566335			c51923_g2	c55067_g1	0.502145
c59659_g1	c65613_g3	0.400951			c51923_g2	c55294_g1	0.416722
c59659_g1	c9599_g1	0.545816			c51923_g2	c55729_g1	0.482131
c59760_g1	c60309_g1	0.454897			c51923_g2	c55822_g1	0.527168
c59760_g1	c63631_g2	0.414392			c51923_g2	c55975_g1	0.404086
c59842_g1	c59842_g2	0.410075			c51923_g2	c56334_g2	0.434363
c60044_g2	c60044_g3	0.431788			c51923_g2	c57457_g1	0.423169
c60103_g1	c66386_g3	0.402099			c51923_g2	c58070_g1	0.404424
c60196_g1	c63189_g2	0.470375			c51923_g2	c58498_g2	0.401106
c60196_g1	c72501_g1	0.944799			c51923_g2	c58996_g1	0.541007
c60291_g1	c60895_g1	0.560221			c51923_g2	c59535_g1	0.508984
c60291_g1	c60895_g3	0.554784			c51923_g2	c59760_g1	0.423922
c60291_g1	c62131_g2	0.486851			c51923_g2	c60309_g1	0.414235
c60291_g1	c62959_g1	0.482918			c51923_g2	c60647_g1	0.534386
c60291_g1	c63340_g1	0.470193			c51923_g2	c60838_g1	0.459783
c60291_g1	c64514_g4	0.460243			c51923_g2	c60847_g1	0.429073
c60291_g1	c65055_g1	0.466986			c51923_g2	c61010_g1	0.464919
c60291_g1	c65611_g1	0.553561			c51923_g2	c61133_g1	0.543999
c60291_g1	c9599_g1	0.537294			c51923_g2	c61311_g1	0.412965
c60309_g1	c63631_g2	0.412787			c51923_g2	c62665_g1	0.494343
c60895_g1	c60895_g3	0.47786			c51923_g2	c62736_g1	0.559614
c60895_g1	c62131_g2	0.463683			c51923_g2	c64683_g1	0.404327
c60895_g1	c64514_g4	0.418175			c51923_g2	c64861_g4	0.512047
c60895_g1	c65611_g1	0.51589			c51923_g2	c65321_g1	0.489289
c60895_g1	c9599_g1	0.530559			c51923_g2	c66502_g1	0.430104
c60895_g3	c62131_g2	0.463163			c52388_g1	c52506_g1	0.472472
c60895_g3	c62959_g1	0.408112			c52388_g1	c53269_g1	0.427585
c60895_g3	c64514_g4	0.439981			c52388_g1	c55067_g1	0.475722
c60895_g3	c65611_g1	0.509285			c52388_g1	c55294_g1	0.450967
c60895_g3	c9599_g1	0.525913			c52388_g1	c55729_g1	0.423293
c61704_g1	c63904_g1	0.427579			c52388_g1	c55822_g1	0.483021
c62131_g2	c62959_g1	0.405222			c52388_g1	c55975_g1	0.463019
c62131_g2	c63340_g1	0.44085			c52388_g1	c56334_g2	0.457181
c62131_g2	c63904_g1	0.404315			c52388_g1	c57457_g1	0.409687
c62131_g2	c63904_g3	0.405113			c52388_g1	c58070_g1	0.425764
c62131_g2	c65055_g1	0.428759			c52388_g1	c58498_g2	0.448934
c62131_g2	c65611_g1	0.479036			c52388_g1	c58996_g1	0.493425
c62131_g2	c9599_g1	0.476674			c52388_g1	c59535_g1	0.465711
c62368_g1	c63904_g1	0.41452			c52388_g1	c59760_g1	0.401269
c62870_g1	c65916_g1	0.400238			c52388_g1	c60647_g1	0.503193
c62959_g1	c65611_g1	0.441806			c52388_g1	c60838_g1	0.424186
c62959_g1	c9599_g1	0.473376			c52388_g1	c61010_g1	0.444901
c63189_g2	c72501_g1	0.467318			c52388_g1	c61133_g1	0.507236
c63340_g1	c65611_g1	0.416691			c52388_g1	c61311_g1	0.430175
c63340_g1	c9599_g1	0.45009			c52388_g1	c62145_g3	0.403451
c63879_g1	c63904_g1	0.423499			c52388_g1	c62665_g1	0.43973
c63904_g1	c63904_g3	0.476609			c52388_g1	c62736_g1	0.525839
c63904_g1	c65554_g1	0.47422			c52388_g1	c64683_g1	0.401477
c63904_g1	c65613_g5	0.449354			c52388_g1	c64861_g1	0.416409
c63904_g1	c65933_g1	0.444551			c52388_g1	c64861_g4	0.493573
c63904_g3	c65554_g1	0.416628			c52388_g1	c65321_g1	0.433814
c64514_g4	c65611_g1	0.429126			c52388_g1	c65489_g8	0.428015
c64514_g4	c9599_g1	0.429932			c52388_g1	c66502_g1	0.468384
c64683_g1	c65415_g2	0.403594			c52435_g1	c52435_g2	0.601737
c65055_g1	c65611_g1	0.41695			c52435_g1	c52506_g1	0.460674
c65055_g1	c9599_g1	0.435375			c52435_g1	c53194_g1	0.546317
c65554_g1	c65613_g5	0.414352			c52435_g1	c54011_g1	0.587177
c65611_g1	c9599_g1	0.526243			c52435_g1	c54011_g2	0.545053
					c52435_g1	c55067_g1	0.459369
					c52435_g1	c55729_g1	0.610795
					c52435_g1	c55822_g1	0.58549
					c52435_g1	c57457_g1	0.401658
					c52435_g1	c57763_g2	0.530484
					c52435_g1	c58004_g1	0.522494
					c52435_g1	c58004_g2	0.550928
					c52435_g1	c58004_g3	0.568615
					c52435_g1	c58004_g4	0.476571
					c52435_g1	c58004_g5	0.486274
					c52435_g1	c58070_g1	0.492485
					c52435_g1	c58704_g1	0.536112
					c52435_g1	c58996_g1	0.62026
					c52435_g1	c59535_g1	0.515375
					c52435_g1	c59760_g1	0.50932
					c52435_g1	c60014_g1	0.535589
					c52435_g1	c60122_g1	0.546888
					c52435_g1	c60309_g1	0.602162
					c52435_g1	c60410_g1	0.492758
					c52435_g1	c60647_g1	0.503225
					c52435_g1	c60838_g1	0.529519
					c52435_g1	c60847_g1	0.57219
					c52435_g1	c60876_g1	0.545032
					c52435_g1	c61010_g1	0.50755
					c52435_g1	c61043_g2	0.570815
					c52435_g1	c61133_g1	0.565587
					c52435_g1	c61311_g1	0.429474
					c52435_g1	c62218_g1	0.525917
					c52435_g1	c62338_g2	0.603671
					c52435_g1	c62665_g1	0.633555
					c52435_g1	c62736_g1	0.537873
					c52435_g1	c63661_g1	0.435152
					c52435_g1	c64683_g1	0.404597
					c52435_g1	c64837_g1	0.600399
					c52435_g1	c64861_g4	0.43836
					c52435_g1	c65321_g1	0.588499
					c52435_g1	c65881_g3	0.446271
					c52435_g1	c65907_g1	0.610135
					c52435_g2	c52506_g1	0.418424
					c52435_g2	c53194_g1	0.484937
					c52435_g2	c54011_g1	0.555225
					c52435_g2	c54011_g2	0.585556
					c52435_g2	c55729_g1	0.61191
					c52435_g2	c55822_g1	0.54331
					c52435_g2	c57763_g2	0.456996
					c52435_g2	c58004_g1	0.562071
					c52435_g2	c58004_g2	0.512076
					c52435_g2	c58004_g3	0.560548
					c52435_g2	c58004_g4	0.533906
					c52435_g2	c58004_g5	0.497251
					c52435_g2	c58070_g1	0.459885
					c52435_g2	c58704_g1	0.474611
					c52435_g2	c58996_g1	0.586972
					c52435_g2	c59535_g1	0.461309
					c52435_g2	c59760_g1	0.483724
					c52435_g2	c60014_g1	0.521002
					c52435_g2	c60122_g1	0.56477
					c52435_g2	c60309_g1	0.5997
					c52435_g2	c60410_g1	0.412291
					c52435_g2	c60647_g1	0.436868
					c52435_g2	c60838_g1	0.506473
					c52435_g2	c60847_g1	0.549678
					c52435_g2	c60876_g1	0.52432
					c52435_g2	c61010_g1	0.476435
					c52435_g2	c61043_g2	0.59759
					c52435_g2	c61133_g1	0.521925
					c52435_g2	c62218_g1	0.487275
					c52435_g2	c62338_g2	0.571593
					c52435_g2	c62665_g1	0.610047
					c52435_g2	c62736_g1	0.480559
					c52435_g2	c64837_g1	0.579698
					c52435_g2	c65321_g1	0.568851
					c52435_g2	c65907_g1	0.562775
					c52506_g1	c53194_g1	0.413586
					c52506_g1	c54011_g1	0.436748
					c52506_g1	c54011_g2	0.469033
					c52506_g1	c54120_g1	0.440653
					c52506_g1	c54272_g1	0.42566
					c52506_g1	c55067_g1	0.486556
					c52506_g1	c55294_g1	0.449738
					c52506_g1	c55454_g1	0.432744
					c52506_g1	c55729_g1	0.506088
					c52506_g1	c55822_g1	0.528168
					c52506_g1	c56334_g2	0.461814
					c52506_g1	c57457_g1	0.434814
					c52506_g1	c57763_g2	0.459519
					c52506_g1	c58070_g1	0.499374
					c52506_g1	c58498_g2	0.455303
					c52506_g1	c58704_g1	0.407728
					c52506_g1	c58996_g1	0.547149
					c52506_g1	c59114_g2	0.409319
					c52506_g1	c59535_g1	0.49879
					c52506_g1	c59760_g1	0.460772
					c52506_g1	c60014_g1	0.47837
					c52506_g1	c60122_g1	0.458944
					c52506_g1	c60309_g1	0.473033
					c52506_g1	c60410_g1	0.427786
					c52506_g1	c60647_g1	0.517144
					c52506_g1	c60838_g1	0.499039
					c52506_g1	c60847_g1	0.469943
					c52506_g1	c60876_g1	0.479055
					c52506_g1	c61010_g1	0.51176
					c52506_g1	c61043_g2	0.482373
					c52506_g1	c61133_g1	0.546868
					c52506_g1	c61311_g1	0.47526
					c52506_g1	c62665_g1	0.501392
					c52506_g1	c62736_g1	0.549841
					c52506_g1	c63110_g2	0.433161
					c52506_g1	c63534_g2	0.423125
					c52506_g1	c63661_g1	0.450346
					c52506_g1	c64683_g1	0.452245
					c52506_g1	c64803_g1	0.404011
					c52506_g1	c64861_g1	0.40877
					c52506_g1	c64861_g4	0.496324
					c52506_g1	c65321_g1	0.503235
					c52506_g1	c65489_g8	0.406436
					c52506_g1	c66502_g1	0.496464
					c52843_g1	c54992_g1	0.437861
					c52843_g1	c54992_g2	0.404631
					c52843_g1	c63904_g1	0.421559
					c52843_g3	c54992_g1	0.460491
					c52843_g3	c54992_g2	0.421499
					c52843_g3	c63904_g1	0.414923
					c52968_g1	c54992_g1	0.42225
					c53057_g1	c59659_g1	0.408794
					c53057_g1	c65916_g3	0.422407
					c53157_g1	c56991_g3	0.403127
					c53157_g1	c59526_g1	0.412758
					c53157_g1	c60287_g1	0.404118
					c53194_g1	c54011_g1	0.502392
					c53194_g1	c54011_g2	0.528777
					c53194_g1	c55729_g1	0.58679
					c53194_g1	c55822_g1	0.521721
					c53194_g1	c57763_g2	0.422013
					c53194_g1	c58070_g1	0.44256
					c53194_g1	c58996_g1	0.555157
					c53194_g1	c59535_g1	0.441325
					c53194_g1	c59760_g1	0.43146
					c53194_g1	c60014_g1	0.482583
					c53194_g1	c60122_g1	0.510374
					c53194_g1	c60309_g1	0.541523
					c53194_g1	c60647_g1	0.403861
					c53194_g1	c60838_g1	0.507514
					c53194_g1	c60847_g1	0.487358
					c53194_g1	c60876_g1	0.491068
					c53194_g1	c61010_g1	0.472834
					c53194_g1	c61043_g2	0.570063
					c53194_g1	c61133_g1	0.495104
					c53194_g1	c62665_g1	0.565062
					c53194_g1	c62736_g1	0.44701
					c53194_g1	c65321_g1	0.55299
					c53194_g1	c65907_g1	0.406759
					c53269_g1	c56334_g2	0.422008
					c53269_g1	c60647_g1	0.432118
					c53269_g1	c62736_g1	0.422823
					c53269_g1	c64861_g1	0.443913
					c53269_g1	c64861_g4	0.430158
					c54011_g1	c54011_g2	0.579259
					c54011_g1	c55067_g1	0.41529
					c54011_g1	c55729_g1	0.615723
					c54011_g1	c55822_g1	0.554418
					c54011_g1	c57763_g2	0.478541
					c54011_g1	c58004_g1	0.553833
					c54011_g1	c58004_g2	0.528423
					c54011_g1	c58004_g3	0.566525
					c54011_g1	c58004_g4	0.519412
					c54011_g1	c58004_g5	0.498823
					c54011_g1	c58070_g1	0.4609
					c54011_g1	c58704_g1	0.501327
					c54011_g1	c58996_g1	0.598132
					c54011_g1	c59535_g1	0.473865
					c54011_g1	c59760_g1	0.496485
					c54011_g1	c60014_g1	0.514636
					c54011_g1	c60122_g1	0.555309
					c54011_g1	c60309_g1	0.597087
					c54011_g1	c60410_g1	0.411087
					c54011_g1	c60647_g1	0.454921
					c54011_g1	c60838_g1	0.511731
					c54011_g1	c60847_g1	0.554609
					c54011_g1	c60876_g1	0.515175
					c54011_g1	c61010_g1	0.482345
					c54011_g1	c61043_g2	0.593178
					c54011_g1	c61133_g1	0.538831
					c54011_g1	c62218_g1	0.507471
					c54011_g1	c62338_g2	0.579023
					c54011_g1	c62665_g1	0.613212
					c54011_g1	c62736_g1	0.500403
					c54011_g1	c64837_g1	0.584904
					c54011_g1	c65321_g1	0.572622
					c54011_g1	c65907_g1	0.572644
					c54011_g2	c54120_g1	0.400882
					c54011_g2	c55067_g1	0.448343
					c54011_g2	c55729_g1	0.604647
					c54011_g2	c55822_g1	0.569725
					c54011_g2	c57457_g1	0.405985
					c54011_g2	c57763_g2	0.537874
					c54011_g2	c58004_g1	0.512004
					c54011_g2	c58004_g2	0.5487
					c54011_g2	c58004_g3	0.55901
					c54011_g2	c58004_g4	0.464911
					c54011_g2	c58004_g5	0.482537
					c54011_g2	c58070_g1	0.458397
					c54011_g2	c58704_g1	0.5484
					c54011_g2	c58996_g1	0.610388
					c54011_g2	c59535_g1	0.497218
					c54011_g2	c59760_g1	0.513881
					c54011_g2	c60014_g1	0.505926
					c54011_g2	c60122_g1	0.53361
					c54011_g2	c60309_g1	0.578331
					c54011_g2	c60410_g1	0.476737
					c54011_g2	c60647_g1	0.493559
					c54011_g2	c60838_g1	0.51204
					c54011_g2	c60847_g1	0.555329
					c54011_g2	c60876_g1	0.521109
					c54011_g2	c61010_g1	0.486956
					c54011_g2	c61043_g2	0.563036
					c54011_g2	c61133_g1	0.566166
					c54011_g2	c61311_g1	0.4073
					c54011_g2	c62218_g1	0.535624
					c54011_g2	c62338_g2	0.579053
					c54011_g2	c62665_g1	0.608286
					c54011_g2	c62736_g1	0.538704
					c54011_g2	c63110_g2	0.400053
					c54011_g2	c63661_g1	0.414284
					c54011_g2	c64683_g1	0.416829
					c54011_g2	c64837_g1	0.578146
					c54011_g2	c64861_g4	0.438546
					c54011_g2	c65321_g1	0.568358
					c54011_g2	c65881_g3	0.437258
					c54011_g2	c65907_g1	0.580322
					c54120_g1	c55067_g1	0.433248
					c54120_g1	c55729_g1	0.486177
					c54120_g1	c55822_g1	0.505619
					c54120_g1	c58996_g1	0.527658
					c54120_g1	c59535_g1	0.445635
					c54120_g1	c59760_g1	0.458055
					c54120_g1	c60309_g1	0.459523
					c54120_g1	c60647_g1	0.459369
					c54120_g1	c60838_g1	0.441614
					c54120_g1	c60847_g1	0.462752
					c54120_g1	c61010_g1	0.412754
					c54120_g1	c61043_g2	0.438791
					c54120_g1	c61133_g1	0.513511
					c54120_g1	c62665_g1	0.498426
					c54120_g1	c62736_g1	0.495158
					c54120_g1	c64683_g1	0.41216
					c54120_g1	c64861_g4	0.433133
					c54120_g1	c65321_g1	0.472647
					c54272_g1	c55067_g1	0.42682
					c54272_g1	c55729_g1	0.424164
					c54272_g1	c55822_g1	0.472391
					c54272_g1	c57457_g1	0.411671
					c54272_g1	c58996_g1	0.491221
					c54272_g1	c59535_g1	0.427021
					c54272_g1	c59760_g1	0.443721
					c54272_g1	c60309_g1	0.411338
					c54272_g1	c60647_g1	0.465384
					c54272_g1	c60847_g1	0.433007
					c54272_g1	c61133_g1	0.495113
					c54272_g1	c62665_g1	0.451038
					c54272_g1	c62736_g1	0.495263
					c54272_g1	c64683_g1	0.413599
					c54272_g1	c64861_g4	0.443656
					c54272_g1	c65321_g1	0.421142
					c54410_g1	c55743_g1	0.422385
					c54410_g1	c62145_g1	0.445523
					c54410_g1	c62145_g3	0.436102
					c54606_g1	c60291_g1	0.426904
					c54983_g2	c57457_g1	0.400747
					c54983_g2	c58996_g1	0.421271
					c54983_g2	c59760_g1	0.423592
					c54983_g2	c60647_g1	0.405818
					c54983_g2	c61133_g1	0.441047
					c54983_g2	c62736_g1	0.448209
					c54983_g2	c64683_g1	0.408057
					c54992_g1	c54992_g2	0.420994
					c54992_g1	c58458_g1	0.431704
					c54992_g1	c58458_g2	0.401738
					c54992_g1	c60887_g1	0.463354
					c54992_g1	c62368_g1	0.402904
					c54992_g1	c63904_g1	0.400723
					c54992_g1	c65554_g1	0.417033
					c54992_g1	c65613_g3	0.426746
					c54992_g1	c65613_g5	0.433503
					c54992_g1	c67468_g1	0.404506
					c54992_g1	c76328_g1	0.449632
					c54992_g2	c58458_g1	0.408922
					c54992_g2	c60887_g1	0.435535
					c54992_g2	c65613_g5	0.405899
					c54992_g2	c76328_g1	0.421008
					c55015_g2	c59923_g3	0.407599
					c55067_g1	c55294_g1	0.445243
					c55067_g1	c55454_g1	0.423278
					c55067_g1	c55729_g1	0.493102
					c55067_g1	c55822_g1	0.52875
					c55067_g1	c56188_g1	0.418356
					c55067_g1	c56334_g2	0.460031
					c55067_g1	c57457_g1	0.44225
					c55067_g1	c57763_g2	0.433878
					c55067_g1	c58070_g1	0.519384
					c55067_g1	c58498_g2	0.452803
					c55067_g1	c58996_g1	0.54099
					c55067_g1	c59535_g1	0.512204
					c55067_g1	c59760_g1	0.457232
					c55067_g1	c60014_g1	0.487527
					c55067_g1	c60122_g1	0.451502
					c55067_g1	c60309_g1	0.475533
					c55067_g1	c60410_g1	0.430109
					c55067_g1	c60647_g1	0.526507
					c55067_g1	c60838_g1	0.500441
					c55067_g1	c60847_g1	0.475555
					c55067_g1	c60876_g1	0.477865
					c55067_g1	c61010_g1	0.517756
					c55067_g1	c61043_g2	0.466825
					c55067_g1	c61133_g1	0.538773
					c55067_g1	c61311_g1	0.50106
					c55067_g1	c61704_g1	0.405006
					c55067_g1	c62665_g1	0.501944
					c55067_g1	c62736_g1	0.547165
					c55067_g1	c63110_g2	0.431162
					c55067_g1	c63534_g2	0.427642
					c55067_g1	c63661_g1	0.470709
					c55067_g1	c64683_g1	0.448546
					c55067_g1	c64861_g1	0.426051
					c55067_g1	c64861_g4	0.500114
					c55067_g1	c65321_g1	0.504695
					c55067_g1	c65489_g8	0.415929
					c55067_g1	c66502_g1	0.513152
					c55294_g1	c55729_g1	0.407727
					c55294_g1	c55822_g1	0.448688
					c55294_g1	c56334_g2	0.430749
					c55294_g1	c57457_g1	0.409272
					c55294_g1	c58996_g1	0.466461
					c55294_g1	c59535_g1	0.449511
					c55294_g1	c60647_g1	0.494744
					c55294_g1	c61133_g1	0.476165
					c55294_g1	c62665_g1	0.422688
					c55294_g1	c62736_g1	0.511585
					c55294_g1	c64861_g4	0.469541
					c55294_g1	c65321_g1	0.409108
					c55454_g1	c55729_g1	0.463056
					c55454_g1	c55822_g1	0.471109
					c55454_g1	c58996_g1	0.49314
					c55454_g1	c59535_g1	0.421266
					c55454_g1	c60309_g1	0.401415
					c55454_g1	c60647_g1	0.42281
					c55454_g1	c60838_g1	0.431836
					c55454_g1	c61010_g1	0.412956
					c55454_g1	c61043_g2	0.411786
					c55454_g1	c61133_g1	0.475827
					c55454_g1	c62665_g1	0.453804
					c55454_g1	c62736_g1	0.459159
					c55454_g1	c64861_g4	0.417713
					c55454_g1	c65321_g1	0.459331
					c55729_g1	c55822_g1	0.588221
					c55729_g1	c57457_g1	0.42066
					c55729_g1	c57763_g2	0.59709
					c55729_g1	c58004_g1	0.463577
					c55729_g1	c58004_g2	0.544856
					c55729_g1	c58004_g3	0.539391
					c55729_g1	c58004_g4	0.411536
					c55729_g1	c58004_g5	0.443743
					c55729_g1	c58070_g1	0.572139
					c55729_g1	c58498_g2	0.40782
					c55729_g1	c58704_g1	0.560781
					c55729_g1	c58996_g1	0.618856
					c55729_g1	c59535_g1	0.52934
					c55729_g1	c59760_g1	0.500617
					c55729_g1	c60014_g1	0.594401
					c55729_g1	c60122_g1	0.594614
					c55729_g1	c60309_g1	0.575108
					c55729_g1	c60410_g1	0.535154
					c55729_g1	c60647_g1	0.529003
					c55729_g1	c60838_g1	0.559775
					c55729_g1	c60847_g1	0.541086
					c55729_g1	c60876_g1	0.61044
					c55729_g1	c61010_g1	0.56714
					c55729_g1	c61043_g2	0.600402
					c55729_g1	c61133_g1	0.586632
					c55729_g1	c61311_g1	0.489788
					c55729_g1	c61704_g1	0.401026
					c55729_g1	c62218_g1	0.551868
					c55729_g1	c62338_g2	0.580348
					c55729_g1	c62665_g1	0.599938
					c55729_g1	c62736_g1	0.568972
					c55729_g1	c63110_g2	0.477693
					c55729_g1	c63534_g2	0.404531
					c55729_g1	c63599_g2	0.411419
					c55729_g1	c63661_g1	0.504882
					c55729_g1	c64683_g1	0.444876
					c55729_g1	c64803_g1	0.434205
					c55729_g1	c64837_g1	0.567539
					c55729_g1	c64861_g4	0.483987
					c55729_g1	c65321_g1	0.576829
					c55729_g1	c65881_g3	0.475098
					c55729_g1	c65907_g1	0.603102
					c55729_g1	c66502_g1	0.493843
					c55822_g1	c56188_g1	0.428383
					c55822_g1	c56334_g2	0.461306
					c55822_g1	c57457_g1	0.478532
					c55822_g1	c57763_g2	0.551149
					c55822_g1	c58004_g2	0.47761
					c55822_g1	c58004_g3	0.447055
					c55822_g1	c58070_g1	0.600736
					c55822_g1	c58380_g1	0.408053
					c55822_g1	c58498_g2	0.452005
					c55822_g1	c58704_g1	0.509969
					c55822_g1	c58996_g1	0.587285
					c55822_g1	c59535_g1	0.56782
					c55822_g1	c59747_g1	0.400095
					c55822_g1	c59760_g1	0.526513
					c55822_g1	c60014_g1	0.598163
					c55822_g1	c60122_g1	0.571314
					c55822_g1	c60309_g1	0.579762
					c55822_g1	c60349_g2	0.401942
					c55822_g1	c60410_g1	0.532238
					c55822_g1	c60647_g1	0.538141
					c55822_g1	c60838_g1	0.578622
					c55822_g1	c60847_g1	0.562765
					c55822_g1	c60876_g1	0.590042
					c55822_g1	c61010_g1	0.589767
					c55822_g1	c61043_g2	0.576006
					c55822_g1	c61133_g1	0.571462
					c55822_g1	c61311_g1	0.549996
					c55822_g1	c61461_g2	0.418165
					c55822_g1	c61704_g1	0.413911
					c55822_g1	c62218_g1	0.481427
					c55822_g1	c62338_g2	0.490354
					c55822_g1	c62665_g1	0.590927
					c55822_g1	c62736_g1	0.566132
					c55822_g1	c63110_g2	0.49611
					c55822_g1	c63534_g2	0.456875
					c55822_g1	c63599_g2	0.435977
					c55822_g1	c63661_g1	0.54269
					c55822_g1	c64683_g1	0.489313
					c55822_g1	c64803_g1	0.452857
					c55822_g1	c64837_g1	0.473307
					c55822_g1	c64861_g1	0.418417
					c55822_g1	c64861_g4	0.506147
					c55822_g1	c65321_g1	0.588381
					c55822_g1	c65881_g3	0.448473
					c55822_g1	c65907_g1	0.519475
					c55822_g1	c66502_g1	0.542351
					c55975_g1	c56334_g2	0.419522
					c55975_g1	c64861_g4	0.410513
					c56188_g1	c57457_g1	0.432893
					c56188_g1	c58996_g1	0.446319
					c56188_g1	c59535_g1	0.404933
					c56188_g1	c59760_g1	0.420728
					c56188_g1	c60647_g1	0.470481
					c56188_g1	c60847_g1	0.403592
					c56188_g1	c61133_g1	0.458273
					c56188_g1	c62665_g1	0.404401
					c56188_g1	c62736_g1	0.484491
					c56188_g1	c64683_g1	0.409472
					c56188_g1	c64861_g1	0.407777
					c56188_g1	c64861_g4	0.44647
					c56188_g2	c57457_g1	0.410084
					c56188_g2	c60647_g1	0.406362
					c56188_g2	c62736_g1	0.410906
					c56334_g2	c57457_g1	0.430492
					c56334_g2	c58498_g2	0.427437
					c56334_g2	c58996_g1	0.475466
					c56334_g2	c59535_g1	0.44694
					c56334_g2	c59760_g1	0.405295
					c56334_g2	c60647_g1	0.501734
					c56334_g2	c61133_g1	0.495784
					c56334_g2	c62665_g1	0.418983
					c56334_g2	c62736_g1	0.523403
					c56334_g2	c64683_g1	0.406863
					c56334_g2	c64861_g1	0.425074
					c56334_g2	c64861_g4	0.490343
					c56334_g2	c65321_g1	0.40249
					c56334_g2	c65489_g8	0.414309
					c56334_g2	c66502_g1	0.405615
					c56874_g1	c60349_g2	0.409127
					c56874_g1	c64861_g1	0.441189
					c56991_g3	c58197_g1	0.442577
					c56991_g3	c59526_g1	0.438682
					c56991_g3	c59923_g3	0.446377
					c56991_g3	c60287_g1	0.431558
					c56991_g3	c61612_g4	0.444289
					c56991_g3	c62998_g1	0.415819
					c56991_g3	c63278_g1	0.410764
					c56991_g3	c64122_g1	0.42744
					c56991_g3	c64152_g2	0.421796
					c56991_g3	c64208_g3	0.44913
					c56991_g3	c65639_g2	0.440246
					c56991_g3	c66172_g2	0.428362
					c57457_g1	c58070_g1	0.430625
					c57457_g1	c58380_g1	0.424468
					c57457_g1	c58996_g1	0.495229
					c57457_g1	c59535_g1	0.452357
					c57457_g1	c59760_g1	0.447228
					c57457_g1	c60014_g1	0.424181
					c57457_g1	c60122_g1	0.404631
					c57457_g1	c60309_g1	0.432476
					c57457_g1	c60349_g2	0.429144
					c57457_g1	c60410_g1	0.415537
					c57457_g1	c60647_g1	0.506297
					c57457_g1	c60838_g1	0.406542
					c57457_g1	c60847_g1	0.451357
					c57457_g1	c61010_g1	0.418311
					c57457_g1	c61133_g1	0.505173
					c57457_g1	c61311_g1	0.467039
					c57457_g1	c62665_g1	0.461499
					c57457_g1	c62736_g1	0.525162
					c57457_g1	c63110_g2	0.444769
					c57457_g1	c63599_g2	0.428913
					c57457_g1	c63661_g1	0.456602
					c57457_g1	c64683_g1	0.428498
					c57457_g1	c64861_g1	0.428062
					c57457_g1	c64861_g4	0.464643
					c57457_g1	c65321_g1	0.417599
					c57457_g1	c65870_g1	0.400612
					c57457_g1	c65916_g5	0.425009
					c57457_g1	c66502_g1	0.402826
					c57584_g2	c64861_g1	0.429704
					c57763_g2	c58004_g1	0.416234
					c57763_g2	c58004_g2	0.429625
					c57763_g2	c58004_g3	0.447382
					c57763_g2	c58070_g1	0.443343
					c57763_g2	c58704_g1	0.429483
					c57763_g2	c58996_g1	0.595969
					c57763_g2	c59535_g1	0.476354
					c57763_g2	c59760_g1	0.498536
					c57763_g2	c60014_g1	0.475309
					c57763_g2	c60122_g1	0.51359
					c57763_g2	c60309_g1	0.560394
					c57763_g2	c60647_g1	0.470257
					c57763_g2	c60838_g1	0.501709
					c57763_g2	c60847_g1	0.534225
					c57763_g2	c60876_g1	0.478157
					c57763_g2	c61010_g1	0.475963
					c57763_g2	c61043_g2	0.563711
					c57763_g2	c61133_g1	0.548143
					c57763_g2	c62218_g1	0.432504
					c57763_g2	c62338_g2	0.461796
					c57763_g2	c62665_g1	0.589166
					c57763_g2	c62736_g1	0.518184
					c57763_g2	c64683_g1	0.406064
					c57763_g2	c64837_g1	0.460053
					c57763_g2	c64861_g4	0.424786
					c57763_g2	c65321_g1	0.558892
					c57763_g2	c65907_g1	0.459466
					c58004_g1	c60014_g1	0.405511
					c58004_g1	c60122_g1	0.485308
					c58004_g1	c60309_g1	0.461265
					c58004_g1	c60876_g1	0.438166
					c58004_g1	c61043_g2	0.501148
					c58004_g1	c62338_g2	0.51733
					c58004_g1	c62665_g1	0.433864
					c58004_g1	c64837_g1	0.473556
					c58004_g1	c65321_g1	0.41129
					c58004_g1	c65907_g1	0.494406
					c58004_g2	c58996_g1	0.51891
					c58004_g2	c59760_g1	0.450744
					c58004_g2	c60014_g1	0.467725
					c58004_g2	c60122_g1	0.526169
					c58004_g2	c60309_g1	0.547597
					c58004_g2	c60838_g1	0.443404
					c58004_g2	c60847_g1	0.500695
					c58004_g2	c60876_g1	0.466156
					c58004_g2	c61010_g1	0.405165
					c58004_g2	c61043_g2	0.54719
					c58004_g2	c61133_g1	0.46545
					c58004_g2	c62338_g2	0.414091
					c58004_g2	c62665_g1	0.538668
					c58004_g2	c62736_g1	0.420386
					c58004_g2	c65321_g1	0.496989
					c58004_g2	c65907_g1	0.405531
					c58004_g3	c58996_g1	0.49047
					c58004_g3	c59760_g1	0.409839
					c58004_g3	c60014_g1	0.464812
					c58004_g3	c60122_g1	0.535107
					c58004_g3	c60309_g1	0.534719
					c58004_g3	c60838_g1	0.432152
					c58004_g3	c60847_g1	0.469799
					c58004_g3	c60876_g1	0.4837
					c58004_g3	c61043_g2	0.558234
					c58004_g3	c61133_g1	0.425859
					c58004_g3	c62338_g2	0.481476
					c58004_g3	c62665_g1	0.519635
					c58004_g3	c64837_g1	0.430231
					c58004_g3	c65321_g1	0.488258
					c58004_g3	c65907_g1	0.468332
					c58004_g4	c60122_g1	0.442763
					c58004_g4	c60309_g1	0.408009
					c58004_g4	c61043_g2	0.457378
					c58004_g4	c62338_g2	0.512219
					c58004_g4	c64837_g1	0.471882
					c58004_g4	c65907_g1	0.485199
					c58004_g5	c60122_g1	0.45329
					c58004_g5	c60309_g1	0.453052
					c58004_g5	c60876_g1	0.403693
					c58004_g5	c61043_g2	0.463658
					c58004_g5	c62338_g2	0.43143
					c58004_g5	c62665_g1	0.429265
					c58004_g5	c65907_g1	0.413471
					c58070_g1	c58704_g1	0.40378
					c58070_g1	c58996_g1	0.618192
					c58070_g1	c59535_g1	0.556017
					c58070_g1	c59760_g1	0.488566
					c58070_g1	c60014_g1	0.498047
					c58070_g1	c60122_g1	0.468094
					c58070_g1	c60309_g1	0.543371
					c58070_g1	c60410_g1	0.435643
					c58070_g1	c60647_g1	0.555551
					c58070_g1	c60838_g1	0.535028
					c58070_g1	c60847_g1	0.5357
					c58070_g1	c60876_g1	0.496685
					c58070_g1	c61010_g1	0.526972
					c58070_g1	c61043_g2	0.500277
					c58070_g1	c61133_g1	0.584586
					c58070_g1	c61311_g1	0.465162
					c58070_g1	c62338_g2	0.428449
					c58070_g1	c62665_g1	0.608497
					c58070_g1	c62736_g1	0.576618
					c58070_g1	c63661_g1	0.439616
					c58070_g1	c64683_g1	0.420985
					c58070_g1	c64837_g1	0.413262
					c58070_g1	c64861_g4	0.50113
					c58070_g1	c65321_g1	0.580068
					c58070_g1	c65907_g1	0.455375
					c58070_g1	c66502_g1	0.434687
					c58197_g1	c60287_g1	0.409566
					c58197_g1	c61612_g4	0.425665
					c58380_g1	c58996_g1	0.417397
					c58380_g1	c60647_g1	0.453807
					c58380_g1	c61133_g1	0.440499
					c58380_g1	c62736_g1	0.467474
					c58380_g1	c64861_g4	0.420812
					c58498_g2	c58996_g1	0.471753
					c58498_g2	c59535_g1	0.442883
					c58498_g2	c60647_g1	0.48874
					c58498_g2	c61133_g1	0.478586
					c58498_g2	c62665_g1	0.42117
					c58498_g2	c62736_g1	0.507696
					c58498_g2	c64861_g4	0.477398
					c58498_g2	c65321_g1	0.411827
					c58704_g1	c58996_g1	0.555773
					c58704_g1	c59535_g1	0.425525
					c58704_g1	c59760_g1	0.501423
					c58704_g1	c60014_g1	0.468996
					c58704_g1	c60122_g1	0.529749
					c58704_g1	c60309_g1	0.560614
					c58704_g1	c60647_g1	0.423886
					c58704_g1	c60838_g1	0.455013
					c58704_g1	c60847_g1	0.534946
					c58704_g1	c60876_g1	0.452072
					c58704_g1	c61010_g1	0.417772
					c58704_g1	c61043_g2	0.551345
					c58704_g1	c61133_g1	0.509161
					c58704_g1	c62665_g1	0.559835
					c58704_g1	c62736_g1	0.471961
					c58704_g1	c65321_g1	0.509645
					c58996_g1	c59114_g2	0.404834
					c58996_g1	c59535_g1	0.581332
					c58996_g1	c59747_g1	0.412444
					c58996_g1	c59760_g1	0.554061
					c58996_g1	c60014_g1	0.623143
					c58996_g1	c60122_g1	0.60967
					c58996_g1	c60309_g1	0.60922
					c58996_g1	c60349_g2	0.413107
					c58996_g1	c60410_g1	0.566304
					c58996_g1	c60565_g1	0.401804
					c58996_g1	c60647_g1	0.550439
					c58996_g1	c60838_g1	0.596365
					c58996_g1	c60847_g1	0.590251
					c58996_g1	c60876_g1	0.623423
					c58996_g1	c61010_g1	0.608275
					c58996_g1	c61043_g2	0.612793
					c58996_g1	c61133_g1	0.57532
					c58996_g1	c61311_g1	0.563796
					c58996_g1	c61461_g2	0.435703
					c58996_g1	c61704_g1	0.436066
					c58996_g1	c62218_g1	0.526701
					c58996_g1	c62338_g2	0.534824
					c58996_g1	c62665_g1	0.615887
					c58996_g1	c62736_g1	0.569666
					c58996_g1	c63110_g2	0.526104
					c58996_g1	c63534_g2	0.466641
					c58996_g1	c63599_g2	0.466459
					c58996_g1	c63661_g1	0.563147
					c58996_g1	c64226_g6	0.402479
					c58996_g1	c64683_g1	0.510821
					c58996_g1	c64803_g1	0.469757
					c58996_g1	c64837_g1	0.517573
					c58996_g1	c64861_g1	0.425386
					c58996_g1	c64861_g4	0.521181
					c58996_g1	c65321_g1	0.612442
					c58996_g1	c65881_g3	0.477496
					c58996_g1	c65907_g1	0.55997
					c58996_g1	c66502_g1	0.552198
					c59114_g2	c60647_g1	0.410154
					c59114_g2	c61133_g1	0.440596
					c59114_g2	c62736_g1	0.447793
					c59114_g2	c64861_g4	0.41453
					c59526_g1	c62998_g1	0.474391
					c59526_g1	c64208_g3	0.472021
					c59526_g1	c66172_g2	0.477568
					c59535_g1	c59760_g1	0.474911
					c59535_g1	c60014_g1	0.536921
					c59535_g1	c60122_g1	0.498634
					c59535_g1	c60309_g1	0.518307
					c59535_g1	c60410_g1	0.475217
					c59535_g1	c60647_g1	0.553393
					c59535_g1	c60838_g1	0.528507
					c59535_g1	c60847_g1	0.509216
					c59535_g1	c60876_g1	0.527091
					c59535_g1	c61010_g1	0.547004
					c59535_g1	c61043_g2	0.506123
					c59535_g1	c61133_g1	0.57005
					c59535_g1	c61311_g1	0.521926
					c59535_g1	c62338_g2	0.406914
					c59535_g1	c62665_g1	0.554321
					c59535_g1	c62736_g1	0.574423
					c59535_g1	c63110_g2	0.462783
					c59535_g1	c63534_g2	0.419876
					c59535_g1	c63661_g1	0.507055
					c59535_g1	c64683_g1	0.447077
					c59535_g1	c64803_g1	0.43694
					c59535_g1	c64861_g1	0.408789
					c59535_g1	c64861_g4	0.509231
					c59535_g1	c65321_g1	0.536552
					c59535_g1	c65881_g3	0.407883
					c59535_g1	c65907_g1	0.436963
					c59535_g1	c66502_g1	0.520319
					c59747_g1	c61133_g1	0.423743
					c59747_g1	c62736_g1	0.426246
					c59760_g1	c60014_g1	0.510202
					c59760_g1	c60122_g1	0.515336
					c59760_g1	c60309_g1	0.513088
					c59760_g1	c60410_g1	0.486829
					c59760_g1	c60647_g1	0.507914
					c59760_g1	c60838_g1	0.470935
					c59760_g1	c60847_g1	0.510342
					c59760_g1	c60876_g1	0.493879
					c59760_g1	c61010_g1	0.472425
					c59760_g1	c61043_g2	0.501449
					c59760_g1	c61133_g1	0.543551
					c59760_g1	c61311_g1	0.474517
					c59760_g1	c61461_g2	0.41026
					c59760_g1	c62218_g1	0.446886
					c59760_g1	c62338_g2	0.433172
					c59760_g1	c62665_g1	0.525351
					c59760_g1	c62736_g1	0.541033
					c59760_g1	c63110_g2	0.462869
					c59760_g1	c63534_g2	0.40293
					c59760_g1	c63599_g2	0.454795
					c59760_g1	c63661_g1	0.479832
					c59760_g1	c64683_g1	0.456819
					c59760_g1	c64837_g1	0.422705
					c59760_g1	c64861_g4	0.468043
					c59760_g1	c65321_g1	0.486902
					c59760_g1	c65881_g3	0.405952
					c59760_g1	c65907_g1	0.441804
					c59760_g1	c66502_g1	0.421357
					c59923_g3	c62998_g1	0.462124
					c59923_g3	c64208_g3	0.424403
					c59923_g3	c66172_g2	0.417621
					c60014_g1	c60122_g1	0.500977
					c60014_g1	c60309_g1	0.584049
					c60014_g1	c60410_g1	0.456558
					c60014_g1	c60647_g1	0.531425
					c60014_g1	c60838_g1	0.53343
					c60014_g1	c60847_g1	0.566542
					c60014_g1	c60876_g1	0.50461
					c60014_g1	c61010_g1	0.513707
					c60014_g1	c61043_g2	0.539814
					c60014_g1	c61133_g1	0.579926
					c60014_g1	c61311_g1	0.452413
					c60014_g1	c62218_g1	0.448227
					c60014_g1	c62338_g2	0.503453
					c60014_g1	c62665_g1	0.628572
					c60014_g1	c62736_g1	0.559353
					c60014_g1	c63661_g1	0.434062
					c60014_g1	c64683_g1	0.41972
					c60014_g1	c64837_g1	0.494947
					c60014_g1	c64861_g4	0.467374
					c60014_g1	c65321_g1	0.584468
					c60014_g1	c65881_g3	0.40639
					c60014_g1	c65907_g1	0.51935
					c60122_g1	c60309_g1	0.585019
					c60122_g1	c60410_g1	0.467004
					c60122_g1	c60647_g1	0.495631
					c60122_g1	c60838_g1	0.510182
					c60122_g1	c60847_g1	0.563282
					c60122_g1	c60876_g1	0.506947
					c60122_g1	c61010_g1	0.485251
					c60122_g1	c61043_g2	0.558972
					c60122_g1	c61133_g1	0.560188
					c60122_g1	c61311_g1	0.418277
					c60122_g1	c62218_g1	0.511876
					c60122_g1	c62338_g2	0.56213
					c60122_g1	c62665_g1	0.6123
					c60122_g1	c62736_g1	0.533941
					c60122_g1	c63661_g1	0.412976
					c60122_g1	c64683_g1	0.416615
					c60122_g1	c64837_g1	0.557901
					c60122_g1	c64861_g4	0.43828
					c60122_g1	c65321_g1	0.567605
					c60122_g1	c65881_g3	0.415268
					c60122_g1	c65907_g1	0.562629
					c60309_g1	c60410_g1	0.54188
					c60309_g1	c60647_g1	0.524092
					c60309_g1	c60838_g1	0.510554
					c60309_g1	c60847_g1	0.556679
					c60309_g1	c60876_g1	0.579447
					c60309_g1	c61010_g1	0.514144
					c60309_g1	c61043_g2	0.561067
					c60309_g1	c61133_g1	0.572582
					c60309_g1	c61311_g1	0.477955
					c60309_g1	c62218_g1	0.528369
					c60309_g1	c62338_g2	0.571166
					c60309_g1	c62665_g1	0.605809
					c60309_g1	c62736_g1	0.556011
					c60309_g1	c63110_g2	0.463291
					c60309_g1	c63599_g2	0.433673
					c60309_g1	c63661_g1	0.506448
					c60309_g1	c64683_g1	0.426494
					c60309_g1	c64837_g1	0.562398
					c60309_g1	c64861_g4	0.465217
					c60309_g1	c65321_g1	0.560443
					c60309_g1	c65881_g3	0.469832
					c60309_g1	c65907_g1	0.583374
					c60309_g1	c66502_g1	0.433323
					c60349_g2	c60647_g1	0.451666
					c60349_g2	c61133_g1	0.444311
					c60349_g2	c62736_g1	0.471227
					c60349_g2	c64861_g1	0.420721
					c60349_g2	c64861_g4	0.436756
					c60349_g2	c65916_g1	0.409552
					c60349_g2	c65916_g5	0.422036
					c60410_g1	c60647_g1	0.48646
					c60410_g1	c60838_g1	0.46277
					c60410_g1	c60847_g1	0.532477
					c60410_g1	c60876_g1	0.4407
					c60410_g1	c61010_g1	0.448423
					c60410_g1	c61043_g2	0.491394
					c60410_g1	c61133_g1	0.527939
					c60410_g1	c61311_g1	0.412798
					c60410_g1	c62665_g1	0.569875
					c60410_g1	c62736_g1	0.51649
					c60410_g1	c63661_g1	0.413764
					c60410_g1	c64861_g4	0.424907
					c60410_g1	c65321_g1	0.519295
					c60565_g1	c60647_g1	0.41952
					c60565_g1	c61133_g1	0.400386
					c60565_g1	c62736_g1	0.426559
					c60647_g1	c60838_g1	0.525189
					c60647_g1	c60847_g1	0.530595
					c60647_g1	c60876_g1	0.51325
					c60647_g1	c61010_g1	0.545773
					c60647_g1	c61043_g2	0.499496
					c60647_g1	c61133_g1	0.549124
					c60647_g1	c61311_g1	0.556996
					c60647_g1	c61461_g2	0.410695
					c60647_g1	c61704_g1	0.408563
					c60647_g1	c62665_g1	0.546327
					c60647_g1	c62736_g1	0.564154
					c60647_g1	c63110_g2	0.501134
					c60647_g1	c63534_g2	0.449066
					c60647_g1	c63599_g2	0.440596
					c60647_g1	c63661_g1	0.534174
					c60647_g1	c64683_g1	0.489056
					c60647_g1	c64803_g1	0.455212
					c60647_g1	c64861_g1	0.474282
					c60647_g1	c64861_g4	0.518317
					c60647_g1	c65321_g1	0.535793
					c60647_g1	c65489_g8	0.439757
					c60647_g1	c65881_g3	0.411792
					c60647_g1	c65916_g5	0.417411
					c60647_g1	c66502_g1	0.532276
					c60838_g1	c60847_g1	0.500986
					c60838_g1	c60876_g1	0.540628
					c60838_g1	c61010_g1	0.531885
					c60838_g1	c61043_g2	0.523255
					c60838_g1	c61133_g1	0.572316
					c60838_g1	c61311_g1	0.459742
					c60838_g1	c62218_g1	0.453261
					c60838_g1	c62338_g2	0.471823
					c60838_g1	c62665_g1	0.573788
					c60838_g1	c62736_g1	0.557088
					c60838_g1	c63110_g2	0.41216
					c60838_g1	c63661_g1	0.457334
					c60838_g1	c64683_g1	0.41522
					c60838_g1	c64837_g1	0.456928
					c60838_g1	c64861_g4	0.486734
					c60838_g1	c65321_g1	0.559444
					c60838_g1	c65907_g1	0.50276
					c60838_g1	c66502_g1	0.482474
					c60847_g1	c60876_g1	0.550155
					c60847_g1	c61010_g1	0.506344
					c60847_g1	c61043_g2	0.538914
					c60847_g1	c61133_g1	0.564952
					c60847_g1	c61311_g1	0.499826
					c60847_g1	c62218_g1	0.482881
					c60847_g1	c62338_g2	0.505722
					c60847_g1	c62665_g1	0.578357
					c60847_g1	c62736_g1	0.558788
					c60847_g1	c63110_g2	0.483708
					c60847_g1	c63599_g2	0.461314
					c60847_g1	c63661_g1	0.519011
					c60847_g1	c64683_g1	0.444291
					c60847_g1	c64803_g1	0.403303
					c60847_g1	c64837_g1	0.494755
					c60847_g1	c64861_g4	0.474251
					c60847_g1	c65321_g1	0.528967
					c60847_g1	c65881_g3	0.460702
					c60847_g1	c65907_g1	0.51705
					c60847_g1	c66502_g1	0.440141
					c60876_g1	c61010_g1	0.526463
					c60876_g1	c61043_g2	0.55932
					c60876_g1	c61133_g1	0.571858
					c60876_g1	c61311_g1	0.429026
					c60876_g1	c62218_g1	0.461637
					c60876_g1	c62338_g2	0.521233
					c60876_g1	c62665_g1	0.625558
					c60876_g1	c62736_g1	0.54849
					c60876_g1	c63661_g1	0.418357
					c60876_g1	c64683_g1	0.401831
					c60876_g1	c64837_g1	0.513425
					c60876_g1	c64861_g4	0.457622
					c60876_g1	c65321_g1	0.598174
					c60876_g1	c65907_g1	0.535563
					c60887_g1	c63904_g1	0.406222
					c61010_g1	c61043_g2	0.500131
					c61010_g1	c61133_g1	0.582183
					c61010_g1	c61311_g1	0.456632
					c61010_g1	c62218_g1	0.416635
					c61010_g1	c62338_g2	0.439894
					c61010_g1	c62665_g1	0.584938
					c61010_g1	c62736_g1	0.57423
					c61010_g1	c63110_g2	0.406993
					c61010_g1	c63661_g1	0.451593
					c61010_g1	c64683_g1	0.417065
					c61010_g1	c64837_g1	0.423227
					c61010_g1	c64861_g4	0.504752
					c61010_g1	c65321_g1	0.572161
					c61010_g1	c65907_g1	0.47197
					c61010_g1	c66502_g1	0.486144
					c61043_g2	c61133_g1	0.569378
					c61043_g2	c61311_g1	0.413158
					c61043_g2	c62218_g1	0.552489
					c61043_g2	c62338_g2	0.588842
					c61043_g2	c62665_g1	0.601476
					c61043_g2	c62736_g1	0.542675
					c61043_g2	c63110_g2	0.412852
					c61043_g2	c63661_g1	0.437976
					c61043_g2	c64683_g1	0.418527
					c61043_g2	c64837_g1	0.580847
					c61043_g2	c64861_g4	0.454303
					c61043_g2	c65321_g1	0.575148
					c61043_g2	c65881_g3	0.431359
					c61043_g2	c65907_g1	0.599999
					c61043_g2	c66502_g1	0.40775
					c61133_g1	c61311_g1	0.553851
					c61133_g1	c61461_g2	0.449362
					c61133_g1	c61704_g1	0.419718
					c61133_g1	c62218_g1	0.473387
					c61133_g1	c62338_g2	0.461409
					c61133_g1	c62665_g1	0.584983
					c61133_g1	c62736_g1	0.556531
					c61133_g1	c63110_g2	0.511322
					c61133_g1	c63534_g2	0.475949
					c61133_g1	c63599_g2	0.458525
					c61133_g1	c63661_g1	0.542216
					c61133_g1	c64683_g1	0.515718
					c61133_g1	c64803_g1	0.463298
					c61133_g1	c64837_g1	0.445557
					c61133_g1	c64861_g1	0.452372
					c61133_g1	c64861_g4	0.526204
					c61133_g1	c65321_g1	0.581605
					c61133_g1	c65489_g8	0.420802
					c61133_g1	c65881_g3	0.441314
					c61133_g1	c65907_g1	0.486582
					c61133_g1	c65916_g5	0.408067
					c61133_g1	c66502_g1	0.542514
					c61224_g2	c64861_g1	0.408895
					c61311_g1	c62665_g1	0.541669
					c61311_g1	c62736_g1	0.568218
					c61311_g1	c63110_g2	0.411657
					c61311_g1	c63661_g1	0.452315
					c61311_g1	c64683_g1	0.427629
					c61311_g1	c64861_g4	0.504223
					c61311_g1	c65321_g1	0.498951
					c61311_g1	c66502_g1	0.423068
					c61461_g2	c62736_g1	0.445104
					c61461_g2	c64861_g4	0.402695
					c61612_g4	c64122_g1	0.404947
					c61612_g4	c65582_g3	0.412491
					c61612_g4	c66484_g1	0.403983
					c61704_g1	c62665_g1	0.400474
					c61704_g1	c62736_g1	0.430435
					c61704_g1	c64861_g4	0.404538
					c61704_g1	c65321_g1	0.415776
					c62145_g1	c64861_g1	0.402776
					c62145_g3	c64861_g1	0.405426
					c62218_g1	c62665_g1	0.529465
					c62218_g1	c62736_g1	0.428093
					c62218_g1	c65321_g1	0.505765
					c62338_g2	c62665_g1	0.568482
					c62338_g2	c62736_g1	0.414208
					c62338_g2	c64837_g1	0.495948
					c62338_g2	c65321_g1	0.534391
					c62338_g2	c65907_g1	0.479677
					c62665_g1	c62736_g1	0.575053
					c62665_g1	c63110_g2	0.512292
					c62665_g1	c63534_g2	0.42417
					c62665_g1	c63599_g2	0.452923
					c62665_g1	c63661_g1	0.557578
					c62665_g1	c64683_g1	0.466503
					c62665_g1	c64803_g1	0.454197
					c62665_g1	c64837_g1	0.553658
					c62665_g1	c64861_g4	0.490674
					c62665_g1	c65321_g1	0.593207
					c62665_g1	c65881_g3	0.498928
					c62665_g1	c65907_g1	0.591831
					c62665_g1	c66502_g1	0.51453
					c62736_g1	c63110_g2	0.523836
					c62736_g1	c63534_g2	0.475117
					c62736_g1	c63599_g2	0.465856
					c62736_g1	c63661_g1	0.549353
					c62736_g1	c64683_g1	0.520411
					c62736_g1	c64803_g1	0.476341
					c62736_g1	c64861_g1	0.484661
					c62736_g1	c64861_g4	0.540703
					c62736_g1	c65321_g1	0.568351
					c62736_g1	c65489_g8	0.451995
					c62736_g1	c65870_g1	0.412765
					c62736_g1	c65881_g3	0.433242
					c62736_g1	c65907_g1	0.43872
					c62736_g1	c65916_g5	0.439523
					c62736_g1	c66502_g1	0.550759
					c62998_g1	c63278_g1	0.424199
					c62998_g1	c63278_g2	0.405185
					c62998_g1	c64208_g3	0.454186
					c62998_g1	c65383_g5	0.462273
					c62998_g1	c65415_g3	0.426657
					c62998_g1	c65639_g2	0.436217
					c62998_g1	c66172_g2	0.44429
					c62998_g1	c66484_g1	0.411458
					c63110_g2	c64861_g4	0.443611
					c63110_g2	c65321_g1	0.460786
					c63278_g1	c64208_g3	0.405518
					c63278_g1	c65415_g3	0.405352
					c63278_g1	c66172_g2	0.407131
					c63534_g2	c64861_g4	0.437869
					c63534_g2	c65321_g1	0.409138
					c63661_g1	c64683_g1	0.409875
					c63661_g1	c64861_g4	0.469071
					c63661_g1	c65321_g1	0.504819
					c63904_g1	c76328_g1	0.429009
					c64208_g3	c65383_g5	0.409836
					c64208_g3	c65415_g3	0.44225
					c64208_g3	c65582_g3	0.446975
					c64208_g3	c65639_g2	0.456129
					c64208_g3	c66172_g2	0.443483
					c64208_g3	c66484_g1	0.45936
					c64683_g1	c64861_g4	0.467224
					c64683_g1	c65321_g1	0.436645
					c64803_g1	c64861_g4	0.402399
					c64803_g1	c65321_g1	0.428088
					c64837_g1	c65321_g1	0.518306
					c64837_g1	c65907_g1	0.487174
					c64861_g1	c64861_g4	0.458292
					c64861_g1	c65489_g8	0.411645
					c64861_g1	c65916_g5	0.416691
					c64861_g4	c65321_g1	0.492482
					c64861_g4	c65489_g8	0.44777
					c64861_g4	c65916_g5	0.405353
					c64861_g4	c66502_g1	0.507824
					c65321_g1	c65881_g3	0.439418
					c65321_g1	c65907_g1	0.563015
					c65321_g1	c66502_g1	0.512547
					c65383_g5	c66172_g2	0.414745
					c65415_g3	c66172_g2	0.445958
					c65639_g2	c66172_g2	0.4373
					c66172_g2	c66484_g1	0.414306

## Sheet: Hub genes
S. matsudana
Hub genes	Annotation or Function	SMPL1	SMPL2	SMPL4	SMPL6	SMPTB1	SMPTB2	SMPTB4	SMPTB6	SMPBB2	SMPBB4	SMPBB6	SML1	SML2	SML4	SML6	SMTB1	SMTB2	SMTB4	SMTB6	SMBB2	SMBB4	SMBB6
c39581_g1	response to abscisic acid	3.11	8.93	3.57	56.86	1.9	4.9	6.79	59.43	6.43	5.62	10.95	6.29	3.69	4.47	7.82	3.69	2.31	8.87	84.49	2.83	15.9	8.46
c51038_g1	Populus euphratica cytokinin hydroxylase (LOC105142680), mRNA	0	0.3	0.3	1.06	0	0.33	2.13	21.92	0.9	1.88	0	1.2	0.93	0	0.22	1.23	0	2.97	73.14	0.16	5.01	0.57
c36942_g1	Populus euphratica ethylene-responsive transcription factor ERF020 (LOC105133817), mRNA	0.3	0	0	1.3	0	0	1.22	6.32	0	0	0	0.26	0.8	1.54	0.37	0.53	0.33	0.28	100.39	0	1.34	0
c54992_g1	Populus trichocarpa auxin-responsive family protein (POPTR_0002s22090g) mRNA, complete cds	7.18	10.88	5.68	72.52	16.86	19.56	65.38	263.24	39.19	66.97	63.11	15.19	58.08	17.57	19.49	14.57	6.73	79.77	520.43	9.41	146.13	108.34
c42046_g1	ethylene-responsive transcription factor ABR1-like isoform X1 [Populus euphratica]	0	0	0.58	16.94	0.62	0	0.55	19.5	9.71	0	1.42	0.58	1.79	0.58	0	0	0	0	303.08	0.61	7.26	0
c54606_g1	jasmonic acid metabolic process	3.57	12.79	1.13	78.71	0.52	1.42	2.77	30.26	10.1	2.24	9.93	3.26	2.85	0.32	0.71	0.67	0	0	330.22	0.68	0.85	0.61
c47514_g1	ethylene-responsive transcription factor ABR1-like [Populus euphratica]	0	1.11	0.74	6.74	0	0	2.11	9.79	4.44	2.33	0.91	0	0.77	1.85	0	0	0	15.95	78.62	0	31.42	0.35
c59659_g1	Cytokinin dehydrogenase 1, FAD and cytokinin binding	4.79	4.77	5.67	29.45	0	0.85	0.37	8.46	3.56	7.47	4.43	4.54	10.27	1.42	2.63	4.79	3.84	8.11	104.85	6.68	14.31	8.68
c54992_g2	Populus trichocarpa auxin-responsive family protein (POPTR_0002s22090g) mRNA, complete cds	14.59	35.92	22.73	241.36	32.39	35.44	198.79	763.36	112.68	190.84	237.18	28.55	152.91	63.68	44.74	41.32	13.33	250.06	1149.66	26.56	508.34	258.79
c58072_g1	Ethylene-responsive transcription factor ERF110 OS=Arabidopsis thaliana GN=ERF110 PE=2 SV=2	1.16	1.17	0.33	46.18	1.07	2.57	0.63	77.92	40.45	0.84	5.92	0.84	2.93	1.17	2.18	0.52	0.22	2.03	916.9	3.17	21.44	1.42
c41553_g1	Auxin-induced in root cultures protein 12 OS=Arabidopsis thaliana GN=AIR12 PE=1 SV=3	16.58	52.44	33.1	73.25	102.29	129.35	80.35	97.51	72.23	81.19	85.2	12.98	25.04	7.06	2.65	60.41	44.92	32.93	205.19	52.65	38.66	42.04
c4556_g1	Populus trichocarpa auxin-responsive family protein (POPTR_0002s22090g) mRNA, complete cds	1.34	4.62	1.15	22.2	3.69	6.35	35.17	121.22	8.32	11.64	18.43	1.16	4.78	3.47	1.69	3.58	8.99	38.3	159.67	3.67	88.39	20.82
c51923_g2	probable strigolactone esterase D14 [Populus euphratica]	81.49	97.78	89.35	35.65	9.29	10.78	22.81	5.64	20.07	12.82	3.12	101.03	45.13	38.56	59.96	12.39	11.31	8.03	2.32	14.6	4.57	6.89
c60895_g1	response to salicylic acid	20.01	74.64	47.62	268.84	24.47	44.16	210.29	221.63	111.06	44.83	10.31	68.92	27.33	24.13	11.73	55.77	29.77	12.68	462.12	17	15.64	3.27
S. matsudana var. pseudo-matsudana
Hub genes	Annotation or Function	SMPL1	SMPL2	SMPL4	SMPL6	SMPTB1	SMPTB2	SMPTB4	SMPTB6	SMPBB2	SMPBB4	SMPBB6	SML1	SML2	SML4	SML6	SMTB1	SMTB2	SMTB4	SMTB6	SMBB2	SMBB4	SMBB6
c51860_g1	Auxin-binding protein ABP20 OS=Prunus persica GN=ABP20 PE=2 SV=1	2799.09	2666.06	1752.56	1817.8	26.08	36.16	15.89	1.21	4.96	4.58	4.06	3865.95	1935.25	1.82	7.73	17.26	63.88	5.3	2.54	5.07	2.08	0.63
c37371_g1	Populus euphratica auxin-binding protein ABP20 (LOC105140733), mRNA	777.4	357.08	254.31	287.43	5.72	8.43	1.46	0	0	0	0	358.86	225.1	0	1.12	3.16	13.91	0	0	1.62	0	0
c55822_g1	response to abscisic acid	25.01	17.73	21.94	17.19	6.38	7.02	10.39	3.76	4.64	4.53	2.62	38.92	19.74	16.18	20.49	7.85	7.78	2.94	3.83	3.94	3.48	3.55
c24287_g1	response to growth hormone	519.59	527.54	437.83	563.76	254.94	149.96	234.62	154.78	128.49	77.45	106.42	176.01	180.07	196.24	115.82	135.18	78.76	80.11	68.47	134.33	59.26	58.31
c52506_g1	Auxin-responsive protein SAUR20 OS=Arabidopsis thaliana GN=SAUR20 PE=2 SV=1	106.86	111.3	94.26	73.9	18.48	44.11	28.17	3.91	19.18	4.17	0.48	61.24	23.59	10.73	1.42	11.48	21.47	0.65	2.49	16.9	1.43	0
c52435_g1	auxin responsive GH3 gene family	19.49	5.79	10.09	8.2	0.53	0.36	0.31	0.91	0	0.42	0.2	2	1.03	0	0.24	0.17	1.5	0	0.42	0.88	0	0
c55729_g1	auxin polar	277.56	210.8	179.59	148.63	67.16	91.1	73.26	32.67	63.03	55.33	43.26	364.35	271.44	231.94	186.94	60.81	76.03	25.55	16.11	60.15	29.8	33.07
c42363_g1	response to abscisic acid	1647.35	1250.78	1763.6	1114.16	327.21	287.75	302.62	395.51	598.19	655.4	637.85	1048.59	731.43	3245.46	1507.74	457.83	42.7	977.82	263.11	201.71	962.65	741.33
c54011_g2	Auxin-binding protein ABP19a OS=Prunus persica GN=ABP19A PE=3 SV=1	1233.21	710.04	386.28	601.48	8.44	6.53	0.47	0.23	0.89	0.94	0	2282	808.62	18.84	26.75	10.49	4.49	2.46	0.63	1.31	0	0
c58996_g1	C21-steroid hormone metabolic process	51.85	42.03	46.24	40.09	14.93	13.63	10.06	8.6	7.74	3.32	4.44	79.8	19.25	17.33	49.65	12.35	5.13	5.71	6.6	3.9	3.19	7.55
c55067_g1	polyamine transport	15.6	11.39	20.87	14.48	4.07	8.27	5.42	1.66	3.64	4.45	2.5	22.65	21.63	22.28	22.77	3.58	2.64	4.88	0.52	2.85	3.39	4.55
c52435_g2	auxin responsive GH3 gene family	36.08	11.83	8.24	11.6	1.15	0.39	0	1.31	0	0.9	0	5.78	0.74	0	0	0	3.25	0	1.38	1.14	0.38	0
c54011_g1	GIH neurohormone family	922.93	384.96	206.32	338.11	7.79	6.36	0.58	0	0.73	0.77	1.12	1654.61	349.42	8.84	15.56	7.55	2.76	1.01	1.17	0	0.32	0
c40296_g1	C21-steroid hormone metabolic	51.43	17.14	14.33	13.85	8.79	2.47	0.18	4.11	15.64	5.95	15.5	12.28	31.83	124.66	56.69	4.18	1.95	15.75	3.6	11.5	16.12	22.24
